# Supplementary material for: Genomic Instability Promotes the Progression of Clear Cell Renal Cell Carcinoma Through Influencing the Immune Microenvironment
Source: Front Genet. 2021 Oct 12;12:706661. doi: 10.3389/fgene.2021.706661 (PMC8546190; doi:10.3389/fgene.2021.706661)
Supplement: Supplementary file 5 [file Data_Sheet_1.ZIP › Raw Data 2.txt]

WSCD2	1
KIAA0430	5
CHL1	3
CYP4A11	4
ALDOA	2
SETD2	40
PTK2B	3
HMHA1	3
AGA	2
CLEC4M	1
C2orf78	2
ITGB8	1
VSTM2L	1
SLC38A6	2
FAM221A	1
LCE1B	2
KIAA0100	5
C1QTNF4	1
ADGRF4	1
PGS1	1
KRT31	1
PCDHB16	2
ANKHD1-EIF4EBP3	6
FOXD1	1
IRAK1	3
ECI2	2
PRKCD	4
RAPGEF4	2
TMEM8A	2
SLCO1A2	3
RBFA	1
PDZRN4	2
OSM	1
TRPC4	4
KCNG1	1
CCDC138	1
KIRREL	3
DSTYK	1
ZNF624	1
HCAR1	1
ELK3	1
CACNG2	2
SYCP1	1
DTWD2	1
ANKRD36	2
S100A16	1
RIMKLA	2
E2F8	2
MARVELD2	1
TSPY2	1
LOXHD1	3
SYT11	1
ATMIN	2
AKAP3	1
CABIN1	4
HSPB2	1
RASSF3	2
ZNF652	1
NXPE4	2
PMF1-BGLAP	1
C1orf168	1
OR2AE1	1
SRA1	1
ZNF835	1
RTFDC1	1
ACOX3	3
CHI3L2	1
CPED1	4
GLB1L	1
OR8J3	2
EML6	2
PIWIL1	4
MROH2B	4
IQCG	1
PIP5K1A	2
SEC11A	1
G3BP2	2
TBC1D24	2
COLQ	1
PAN2	1
SEC63	2
RBPJ	2
UGT2B28	1
SBNO1	4
OR7G3	1
TXNDC15	1
SOCS3	2
GTPBP10	2
USP4	1
FAM198B	1
TBX6	1
KCNA1	2
ENTHD1	2
GTF2B	1
ITPRIPL2	1
SCRN3	1
DTNA	4
LMNB2	1
KCTD20	1
CCDC88A	2
AHNAK2	12
LRRC40	1
MEGF11	1
KDELR3	2
VEZF1	2
ATP11B	1
IRF4	1
DTX3	2
MAP4K2	1
RPAIN	2
PHLDA1	1
NUP85	3
FAM110C	1
FER	1
LRRC16B	3
CDSN	2
KDM3B	3
KHNYN	1
COLEC12	2
TMEM91	1
APPL1	2
TPD52L2	1
FAM168A	2
IL6R	1
RAB3GAP1	2
ENPP2	3
CABLES1	2
ZCCHC14	3
TRHR	2
BAG1	1
SPRR3	1
CDC27	1
LIMCH1	1
VAV2	3
RAET1E	1
SLC5A6	2
ZNF638	5
MKI67	6
ATP1B4	4
LMNA	1
DHRS4	2
IFIT2	2
EMC9	1
TGFBI	2
PCSK1	1
B3GALTL	2
APOB	7
TSSK4	1
GJA10	2
MS4A12	2
BDKRB2	1
NECAB2	1
PASK	2
AK8	1
MASP1	1
CREB3L4	1
DUSP13	1
SPON1	2
POLR2I	1
NR1H3	2
LRTOMT	2
MCAM	2
METTL21C	1
GREB1L	3
SDHAF3	1
MSI1	1
KCNQ2	2
BUB3	1
TRAF4	1
DGAT1	1
BAG5	1
BGN	1
C10orf105	1
OR4A16	1
LRWD1	3
COA6	1
AIFM1	4
MEMO1	2
ZNF275	1
RELB	1
F13B	2
RP11-551L14.1	1
FBXO24	1
MYT1	1
PSG10P	2
GPR65	1
RRM1	1
PHRF1	1
LELP1	1
PDE4C	3
TRPM5	1
SLC25A51P1	1
MED18	3
ADH4	1
EXOSC10	2
RHBDF1	2
DONSON	1
GALNT6	2
PCNT	6
ST6GALNAC5	1
HSPA9	4
NLRP8	4
MGAT4B	1
UNK	2
TMEM63C	1
UNC119B	1
ASAP1	1
PEG3	7
DDX60L	3
WIZ	1
KCNH3	1
C17orf75	5
MLLT4	7
OCLM	1
ADAM15	2
APOBEC3B	1
AMZ2P1	1
XRCC4	2
BCL9	2
TLK1	1
CYP11A1	1
SPRY3	2
GJB3	2
TCL6	1
HPS6	2
BTNL3	4
S100A10	1
TRIM32	1
OXSM	2
FBL	1
KAT6A	6
FAT2	5
ASXL1	3
DHX30	1
LY6E	2
FANCA	2
NAPRT	1
TCF20	3
SPATA33	1
RAD51AP1	1
RC3H2	2
WASF3	1
PHACTR3	3
EFCAB3	1
RPGRIP1L	3
IRX6	1
ACAT1	2
MICU1	2
SOX15	1
STOML3	2
OR5A2	1
SRCIN1	2
TEKT1	1
IGHV3OR16-9	2
PTK2	3
WDR25	4
ABCB6	1
SAMD8	2
FBXO38	2
DOK7	1
ZBED4	2
SLITRK6	10
AKT2	1
PRPF8	8
OR10W1	1
NAA10	1
THBS4	1
FAM63B	1
TM6SF2	1
RHOT2	4
ACD	2
FSD1L	1
GUCY2D	1
IGHV5-51	1
C6orf222	1
ZNF484	1
HNRNPK	3
NHLRC2	2
LARP6	1
ZNF469	1
FFAR2	1
IDH3B	1
RSPO1	1
UPRT	2
PGLYRP3	1
PBX2	2
PHACTR1	2
POLDIP2	1
SAXO1	1
SERTAD2	1
TXNDC11	3
WASL	6
GPRC5A	1
GEMIN7	1
OR10K2	1
CDT1	1
ANKLE2	4
SMPD4P1	2
SRRT	4
SEPHS1	1
ISY1-RAB43	1
ATF3	1
KIF16B	4
ISL1	3
PTGES2	1
SGK494	4
ARPP19	1
IARS2	1
EIF3L	3
MFSD5	1
ZNF816	2
RP11-35N6.1	2
OR2B3	2
SUSD4	3
SLC25A18	1
SLC35G6	1
CMKLR1	1
DET1	3
LDHAL6A	1
PPP4R1	1
SORCS3	3
LRRC34	1
POLL	3
PAX4	2
AC061975.1	1
RBM45	1
TOR1AIP2	2
FAM19A2	2
CHMP2B	1
BTBD16	1
GLCCI1	1
CCNJ	2
CD300LF	1
CLHC1	1
FRMPD2B	3
GPN3	1
TBC1D26	2
DUSP16	2
NCAPH2	4
GPATCH4	1
PNMA1	2
SH2D1B	2
LFNG	2
KIAA0195	2
GP1BA	5
S100A14	1
SLAIN1	1
C4orf51	1
GAS8	2
MFAP3	2
KLHDC8B	2
DHRS7B	1
ADPRHL1	1
ZNF536	2
GRAP2	1
SLC6A8	1
DYNC1I2	2
WNT10A	1
RAD17	1
FKBPL	2
PCDH8	1
PCDHB14	2
NEUROD1	2
GALNT3	1
USP37	1
SYT10	1
SOWAHC	1
CLK4	2
CARD11	2
RAPGEF6	4
GGCT	1
ATP6V0B	1
RUFY1	1
HDGFRP2	1
SALL3	2
PPM1B	4
KRT71	2
SIRT3	1
FAM188A	2
LNX2	1
DMPK	2
TAF2	2
INO80D	1
FBXO9	1
CYB5R4	2
HADH	1
STAC2	1
ZFP64	1
CLYBL	2
FAM172A	1
HEATR1	2
DRG2	1
PGR	2
RFT1	1
CETP	1
RND1	2
PTRF	1
IGF2R	4
MPZL2	1
DUS2	4
SMC1A	2
EID3	1
FMNL3	2
CHAT	1
APCS	2
EFCAB6	2
ITGB6	1
RTL1	5
ZNF174	1
APITD1	1
MAML2	1
FDPS	2
AGTR1	1
CCDC15	2
PARS2	2
CELSR1	9
TRIP10	1
PRKD3	3
RP11-347C12.1	1
KIAA0930	3
LIMA1	3
PSMG1	1
OR13G1	1
AL078471.5	1
PFN4	1
MED7	1
MYADM	1
ATP2C2	2
GLTSCR1L	2
TXLNA	3
ATP10B	2
C10orf54	1
IGFN1	1
SMC2	1
TUFT1	1
AGO4	4
UBXN11	1
ARMC8	1
RMDN1	2
DPYS	2
TAF1A	2
CCDC186	1
UBAP1L	1
PTBP2	1
LRCH2	1
SYNRG	2
PRAMEF20	1
HECTD3	2
TMEM39A	1
ASMT	1
TICAM1	3
MYOT	2
COX7A2L	2
CPS1	6
MARCH8	2
CDK3	2
SPOPL	1
SCAPER	2
SPAG5	3
FAM72C	1
SEC23B	1
TBC1D10A	1
GABRA1	2
CCDC102A	1
VPS4A	1
SIGMAR1	1
P2RY2	1
LYG1	1
ARHGAP18	1
SLCO1C1	2
ZNF721	2
PLA2G4C	1
PBDC1	2
MAGI3	4
CTNNB1	1
ARHGEF11	2
NUCKS1	1
PDIK1L	1
AZGP1	1
CCDC36	1
SMAP2	1
CEP164	6
IGKV1D-13	1
IFIT1B	1
AKR1B15	3
OR1L3	1
RP11-1C8.4	1
EXOC3L1	1
GAB1	1
TMEM107	1
NELL1	2
ATG16L1	1
RAB8A	1
CCDC87	2
SPAG17	4
PRPF6	2
CCDC168	1
OR2T35	1
CCNK	1
OR10T2	2
TBC1D20	1
KAL1	1
RAPH1	3
PNRC2	1
C2orf57	2
IL20RA	1
WNT2	2
ABCB8	1
NCOA2	3
ZNF397	2
KCTD7	2
TMEM155	1
MAS1	1
RP11-61L23.2	1
KDM5C	18
RASSF6	2
APOH	2
FLG	14
DPYD	2
ZC3H6	1
ZNF574	1
USH2A	12
CLSTN2	2
SERPINI1	2
CFAP221	1
ERMAP	1
PSMC2	1
PFDN5	2
BTBD7	2
RPS11	1
CYP2F1	1
ZNF92	1
NINL	2
KIAA1109	3
PADI3	1
KIF18B	1
SCNN1G	1
ALDH5A1	1
OPLAH	1
CAST	1
SLC23A2	4
TPT1	2
ACKR3	1
ERCC6L	3
AHCYL1	1
CHRNB1	1
CPSF3L	2
PLXNB1	2
ACSL3	1
CBLC	1
NME9	1
CCDC180	2
IGKV3-7	1
SPATA2	1
NPEPPS	3
INSIG1	2
TCF21	1
ASZ1	1
CA4	1
PGAM1	1
MROH1	3
SLC9C1	2
ADAMTS18	5
TRAK2	1
RNF4	1
REV3L	3
USPL1	1
OR6C2	2
TCEAL8	1
SNAPC5	1
C16orf71	2
GLMP	1
STAG1	5
RGMA	1
TCP11L2	2
GYLTL1B	1
RBBP5	1
FAM175B	1
ENOSF1	2
CLEC4F	1
AADACL3	4
WDR72	5
SCUBE1	2
PCMT1	1
OLAH	1
ZNF302	2
DPP6	2
TGFBR3	1
PTP4A2	1
NLRP6	3
NAMPT	1
OR10H3	1
SLC5A3	1
ZDHHC5	1
CMC1	1
GADD45B	2
ERLIN2	1
SLITRK4	2
PTGR2	1
MLLT10	1
LMOD1	1
TGFBRAP1	2
SIPA1L2	5
LILRA1	3
MED16	1
KLHL25	2
HADHB	2
ZUFSP	3
PDGFD	2
SERPINE3	1
SERPING1	3
KBTBD7	1
ADAM33	2
SNX8	1
MYH14	3
SMCO2	1
ACOT2	2
SBF2	4
CD28	1
YIF1A	1
PEX2	1
RHD	1
MYO9B	1
HMGB2	1
SCNN1B	2
CCDC132	2
SMG8	4
SETD1B	1
MOCS2	1
UBE2K	1
HPSE2	3
A2M	5
KIF18A	3
CD22	2
SLC22A4	4
NAV2	4
RASA3	1
PRSS38	1
TTC7B	3
PEX12	1
pk	2
SLC22A12	2
FLYWCH1	1
RABGGTA	2
C3orf17	1
KRT16P2	2
TLR4	4
ULK1	2
CARKD	1
TPH1	1
MAP1B	2
GAL3ST4	1
AASDH	2
CD2AP	1
C19orf57	1
GALM	2
AMN	2
DIRAS3	1
TSGA10IP	1
SLC30A3	1
CACNB4	1
DAZAP1	1
LINS	2
NMNAT2	1
ATP13A2	1
LDHC	1
LRP4	4
COG5	1
PDCD2L	1
GP2	3
FXYD1	1
TTLL10	1
ETF1	1
ZNF557	1
SS18L1	1
PXYLP1	1
IL20RB	2
NOD2	3
CORO1B	2
ARID3B	1
KRTAP5-11	1
NXPH4	2
ISOC2	1
SPATA45	1
MSH3	1
MED12L	3
TRPC4AP	1
LAMA5	2
DMAP1	2
CAPRIN2	1
TULP1	1
KIAA1161	1
NUDT8	1
IPP	3
VRTN	1
PHB2	2
NT5M	2
NID2	2
RXRB	2
SOX7	1
CD209	3
FAM74A1	1
SIL1	2
ZRANB3	3
CEP41	2
LEP	1
C9orf84	3
CKAP5	3
SLC35A4	1
PPEF1	2
CACNA1G	5
RPL31	1
MAU2	2
SLC30A1	1
ZNF623	1
SETD1A	1
AKAP13	3
SPOCK1	1
SCNN1A	2
AFF4	1
DMXL1	7
SYMPK	2
NPHP3	9
SS18	1
RCHY1	1
HDAC7	1
CUL4B	2
SURF4	2
CRTAC1	2
LINC01420	1
MTRF1L	1
GPC4	1
OR5D18	1
CSPP1	5
GPR160	1
ARMC5	1
MAP1S	2
ARHGEF39	1
CRISP2	1
VN1R4	1
HECA	1
RRP15	2
PAK7	1
RBMS2	1
FASTKD3	1
WFIKKN1	1
OAZ3	2
CYFIP2	4
CREBZF	1
JAGN1	1
ANAPC7	1
PRLR	1
HAPLN1	1
NECAP1	1
ZBTB12	2
DYSF	2
MYSM1	1
TP53INP1	1
LEO1	1
TEX11	4
SPAG8	1
TTC16	2
DDIT4L	1
SCN4A	1
CACNA1I	2
OAT	1
STXBP1	1
SI	2
BCAS1	2
AGTPBP1	2
RNF141	1
PPP1R9B	1
GPR75-ASB3	2
AQP3	2
C16orf70	2
RAP1A	1
CAPN6	2
USP33	3
DEPDC4	1
SLC4A7	2
ERCC2	2
PIP4K2B	3
CKS2	1
BNIPL	1
RHCE	1
ALDH1L1	2
JPH3	1
RAB2A	1
SIRT7	3
FASTKD1	3
CCDC148	2
NDUFA1	2
LOXL2	2
ZNF213	1
RPS6	1
FAM135B	4
GALK1	1
CCDC57	2
VCPKMT	1
ENKD1	1
NOC2L	1
MRC1	4
LAMP5	3
ATAD3C	1
KRTAP10-11	2
FGG	1
SLC30A5	1
TBCK	1
RFPL1	1
CLDN18	1
HOXB6	1
WDR26	1
CAPS2	1
EXT2	2
ABCB5	5
CXCL11	1
TRAJ44	1
HGD	1
SIAE	1
STAU2	1
IPO5	3
TP53BP1	5
RPS4Y1	1
TMPRSS6	4
LRIF1	3
SNX29	4
STK3	1
KIAA0513	3
SMS	2
TSHZ2	2
ZIC4	2
DSPP	1
ATP2A3	2
SESTD1	2
ADCY7	2
NUP210L	6
CA7	1
SEMG1	2
TJP1	2
URB1	2
HELB	2
GPRC6A	1
ATP5G2	1
CYP27B1	1
C3orf38	1
AXDND1	1
OR2AG1	5
EIF2AK2	2
CDK15	2
CDC25C	2
OR1J2	2
SV2A	1
SLC2A5	1
ZBED9	1
KMT2C	15
WAPAL	5
SPDYE5	1
ALDH8A1	2
ISCU	2
KLK5	1
NAF1	3
MSLN	2
GAS2L1	1
CERS3	1
ZNF610	2
MEN1	2
CNNM3	1
TMEM106C	1
ZNF528	4
MFSD6	2
PNO1	1
AGRN	4
RERE	1
ZCCHC2	2
NSUN4	1
MTTP	2
TMBIM1	2
C11orf74	1
MPDZ	2
LECT1	1
INTS2	3
FAIM	2
ITGA11	2
PPBPP2	1
UNC50	3
GTSF1	1
ATG3	1
FGFR1	3
KLHL2	1
RAP2B	1
BTN1A1	2
C3orf62	1
NIPA2	1
ZBTB21	1
RLIM	3
KANSL1	5
KCTD14	1
ACACB	4
KIN	1
TRAPPC6A	1
MARK3	1
PCDH17	1
PSG8	2
SEC23A	2
SLC5A9	1
MIOS	1
ZNF280D	3
CEP85	1
MKRN2	1
MRPL4	1
HSPA4	3
RELT	1
OR56A5	1
FASTKD5	1
AHSA2	1
ANKZF1	1
GNAI3	1
DIS3L2	1
FIP1L1	2
CTD-2331H12.5	1
LINC01548	1
FAM160A1	1
GAS2	2
KRT6C	4
DUSP14	1
PPARG	2
EXD3	2
TRPM6	4
FEM1C	2
BBS9	2
STAT3	1
SDHAF4	1
SLC27A2	1
TBC1D1	1
SPTAN1	3
OTOA	1
CFAP52	1
ANKRD11	4
PNP	2
HTR2A	1
ATP10A	2
LRRC36	1
KIAA0319	3
RINT1	1
MTHFR	2
ERICH3	2
RGPD8	2
PMPCB	1
PDE6A	2
PPP2R5B	1
GRSF1	2
U2AF2	2
IREB2	2
XKR4	4
RHPN2	1
PRKCB	3
MON1B	1
F2RL3	1
RIN2	2
COG1	3
HNRNPA3P1	1
SH3BP2	2
CPA4	1
RASSF9	1
PTCHD2	4
ABCC12	3
HECTD4	2
CDX4	1
UBQLNL	1
ATAD5	3
GPR180	3
SERPINF2	1
NBPF11	4
ANO9	1
EFNA1	1
RNF44	1
DOCK11	3
MAP7D2	1
RBM20	2
ZNF486	1
LEMD1	1
MADD	4
CYP11B1	1
GDF5	3
BAHCC1	1
MGAT4A	3
TAGAP	1
LMF2	1
HR	1
G6PC	2
ZSWIM2	1
RPL14P1	1
ARHGAP26	4
OSBPL10	1
FAM71F2	1
ZNF814	1
JADE2	2
DNAH12	1
SYT6	1
CASQ1	2
SPG7	4
HMOX1	2
FITM1	1
JTB	1
PHKB	3
APLP2	1
ZNF10	1
TM4SF19	2
ZNF83	3
GFRA2	1
RCOR2	2
CCDC39	1
DNAJB11	2
PLS1	1
GABBR1	2
PLXND1	6
FAM9A	1
ABI2	3
PTPN11	1
PXDC1	1
OVGP1	1
AGT	1
MRAS	1
EOGT	1
LBP	1
TCN1	1
CENPJ	1
CWF19L2	1
MXD3	1
PCTP	2
POLM	3
MYH1	1
GSN	1
GRM1	3
SLC22A6	5
DAXX	4
AADAC	1
FAM120B	1
LSMEM2	1
MFRP	1
CCNL1	2
GTPBP2	1
NUP153	3
RPL30	2
ANK3	16
CDC23	2
PHKA2	2
SCNN1D	1
CLVS1	2
GGA2	1
CCDC40	3
ZNF678	2
EQTN	1
MYPN	2
AC092071.1	1
DENND2C	2
RBM46	1
CDH1	2
MAST3	2
ERC1	1
TTLL4	2
NEK1	1
AGXT	2
RNASE11	1
ITGAE	1
HNRNPCL1	1
PTPRC	2
SLC11A2	1
PRPF31	1
MORC3	3
MAN1A1	2
XYLT2	2
MFN1	1
BLVRB	1
SCAMP4	1
NUP88	4
CYB5R3	1
FBXO4	2
TDP1	1
GOLGA5	2
AMACR	1
PYGM	2
SLC35F3	1
GPRC5B	2
PPP3R2	1
SKIV2L	3
TMEM68	2
CCDC73	3
DDAH2	1
DESI2	1
PPP1R13L	1
ST14	4
TEX10	2
PPP2R4	1
KIF4B	1
R3HDML	3
CD96	1
TENM2	5
DCT	3
DIAPH2	1
GPR42	1
OR52I1	1
PYCARD	3
SNRNP25	1
LIMS1	1
PSMB7	2
LOX	1
HENMT1	1
CASC1	1
HAUS1	1
YBX3	2
GSTM4	1
VAC14	1
SLC35F1	1
ANKRD44	2
NRDE2	1
IL15	1
FAM161B	2
CASP2	1
CAT	3
ZNF750	1
AKAP7	2
GJC1	1
PI4KA	5
FBLN7	1
ERICH6	4
AP2B1	4
OCRL	1
ELP4	1
COL4A1	2
OR10H4	1
VNN1	1
CACNA2D1	2
PMS2	3
OR10S1	1
FAM129C	1
ITGB1BP2	1
AFG3L2	1
PAPPA2	2
GLCE	1
KCTD19	1
HLA-DRA	1
EIF4G3	6
PFKP	1
TRNAU1AP	1
SPSB1	2
RAB36	1
RNPC3	1
GRIN3A	1
PENK	4
RIPK4	1
PDCD5	1
ATP10D	5
LIMD1	1
RBBP6	5
RDH11	2
CCDC142	2
HTATSF1	1
DAGLA	2
SLC39A7	2
SHC1	1
CWC15	1
MTCP1	1
XIRP2	14
AMD1	1
POTEE	2
RIMKLB	4
USP17L2	1
NRP1	1
CTNND1	4
LZTR1	2
COMMD10	1
LPAR4	2
NEK5	3
TMPRSS12	1
PAXBP1	4
NTHL1	1
KPNB1	2
ZNF540	1
IRF2BP1	1
MRGPRX3	3
RBM17	2
DNAJC18	1
DLD	3
PDK1	1
DUSP19	1
PLCXD2	1
MED15	1
NTRK3	2
NDST1	3
GPX6	1
ELAC2	3
LINC01098	1
IKZF5	1
TTYH1	1
DBI	2
ADGRL2	3
SLC25A24	2
TNFSF13	2
LRRC14B	1
ZNF600	2
LRGUK	2
HSP90AB1	4
MOV10L1	5
CKAP2L	2
ASCC3	5
PTPN22	1
HERC1	7
PRDM11	1
COL4A3BP	1
PABPC5	2
LAD1	4
PSMD1	1
DNASE1L1	1
DNAJC7	1
GSPT2	1
MLH1	1
GOT1	2
TMEM87A	2
EFCC1	3
F12	1
CPEB3	1
ACIN1	3
MTF1	2
PTPRR	3
SERPINB4	3
SAMSN1	1
PRG4	4
LGALS3BP	1
GRM5	3
AHCTF1	4
SLC35F5	2
RIMS2	3
DSG4	1
ELMO3	2
LTBR	1
RD3	1
WDR41	1
TTC3	2
CDH19	1
SERHL2	1
RSPH10B	2
TRIM41	2
KCNH7	7
XRRA1	1
MYF6	1
INSM2	1
SNORA15	2
SIM1	1
GREM2	1
FUCA2	1
GCA	1
RP11-407N17.3	4
C16orf58	1
MMD	2
ZNF454	1
ATP11A	4
HNRNPU	1
PSME3	1
SLC12A9	1
IGFL4	1
OR10AG1	2
SPHK2	4
TFB2M	1
DDX28	1
DPP10	2
PFDN6	1
MFSD8	1
HLA-E	2
AC073869.1	2
ACSM3	4
HUNK	1
RPH3A	1
HPN	3
MCM3AP	4
MICB	1
TMEM174	1
DDR2	2
FGF3	1
RBP4	1
PEX11B	1
PRPH2	1
SLU7	1
NAALADL1	1
NFRKB	2
ZNF347	3
HRASLS2	2
TRMT12	1
ATG7	4
C8orf31	1
SMAD2	2
GPAM	1
TXN	2
PDSS2	1
MAP3K1	3
KDR	4
SUCLG1	2
OR4S2	2
FAM46B	1
DNAH6	4
GPR142	1
FAM13A	3
TMEM54	1
JMY	1
CILP2	1
CD33	1
VPS16	1
HCN4	2
LEPR	2
ADAMTS19	4
PDC	2
RANBP3L	1
C3orf30	1
FAM57B	1
GPR171	2
KNG1	1
KLF15	1
OTUD6B	1
TCERG1	2
MTPN	1
TRDC	1
SGPL1	2
MYCBPAP	1
OGDHL	3
ABCC6	6
RILPL2	1
POFUT2	1
CDC42BPG	1
ARHGAP10	2
MAML3	3
DUOXA1	1
SLC18B1	1
USP41	1
SYNC	1
USP28	1
INCENP	4
PRKD2	3
FBXW7	2
CCDC78	2
PSAT1	1
FAM207A	1
CDH6	2
HNRNPUL2	4
SETX	4
PARPBP	1
DNAI2	1
LGSN	4
MAGI2	4
SERPINA9	1
CSPG4	1
CR1	4
P2RY14	1
VPRBP	1
ARHGAP30	5
FAM184A	2
PCP4L1	1
LRCH3	1
L2HGDH	1
ZNHIT1	1
THEM5	2
ICMT	2
FAM169A	1
CLIC5	1
ERAP1	2
NACAD	1
FAAH	2
IMPDH1	1
SUPT20HL1	3
CCDC82	3
PCNX	5
GNB2L1	2
IQCA1	1
KCNB2	3
PACS1	1
KAT8	1
SGMS2	1
UNC13A	2
CCDC146	3
RFC1	5
KBTBD2	1
ZNF182	1
MFAP2	1
DNAAF1	1
EIF2AK4	5
CYP19A1	2
PDE11A	2
CAMK1	1
ELOVL4	2
MME	2
CAPZA3	1
FAM20B	3
RIF1	4
FOXD4L1	1
KIR3DL3	1
MYH6	2
EHMT1	3
OR51I2	1
SLFN11	2
SSTR1	2
ADAM10	2
GRM6	1
FGFR4	4
C6orf89	1
PABPC1P2	1
PROM2	1
MAD1L1	1
KRTAP4-9	1
UBP1	2
CFAP36	2
EIF4A1	1
MRPL1	1
MAB21L1	2
CYP2C8	1
LRRC52	1
BPIFB3	1
GPBAR1	1
PCGF5	1
SSBP4	1
ZDHHC13	2
TM4SF20	1
B4GALT6	1
DICER1	1
TUBB6	1
SLC3A1	2
CLDN16	4
OLFML2A	1
FOXD4L3	1
PRL	1
FMNL2	1
EMC2	2
ZBP1	2
KRTAP19-4	1
KRTAP5-5	1
KCNIP1	1
NUDT12	3
SYT1	1
MAN2A2	1
OR2H2	2
IL18BP	2
ANXA2P3	1
TMPO	1
OR4K5	1
CA10	2
ZMIZ1	3
SLC26A11	5
UBR7	1
C9orf153	1
FGGY	3
PCDHA1	1
PRPS1	1
LIPI	3
GNL3	1
WNK4	2
TOP1MT	1
VANGL2	2
C10orf76	1
SIRPD	1
OR4X1	1
FBXO39	1
OBSL1	1
CTCFL	3
SLC16A13	1
PCSK9	2
KRT18	3
MTMR11	6
RNF186	1
NEU1	2
MVP	2
SLC15A3	4
CNDP1	5
PDP2	1
ZNF785	1
ZFP82	3
C3orf36	1
FAM210B	1
POLR1A	5
PEAR1	1
RP11-434D2.2	1
MYBL2	3
ANAPC10	1
EPHA5	5
FBXO40	1
SEMA3D	2
ADGRB3	2
HMGXB3	2
PLA2G4F	3
BOC	4
ARHGAP39	1
FAM171A1	1
GUSB	4
RNF40	2
ERN2	1
OR6C3	1
SNX13	4
ADAM23	1
ETAA1	2
DDHD1	1
RPGRIP1	3
DNAJC14	2
NUP98	3
RFC5	1
GIGYF2	3
SCD5	2
SLC15A1	1
C7	1
IGHM	1
CATSPER2	1
ZBBX	4
ADCY2	2
CYP8B1	3
LHFP	1
MOCS3	2
RPL34	1
CUEDC1	1
BCL2	1
GLYR1	2
PDCD1LG2	1
NKAIN1	1
ATXN2L	5
HMG20A	1
C18orf21	2
RAB23	1
ZNF468	2
NFE2L1	4
TSPYL2	2
FUT9	1
MRPL57	1
CDCP1	1
SLC4A10	5
MDGA2	1
TULP4	1
EIF4ENIF1	2
ARHGAP19	1
CSTF3	1
KLHL7	2
ADGRG2	1
JAK2	3
RALBP1	1
C7orf43	1
JUN	1
VAT1	2
CRAT	2
C14orf37	1
LAX1	1
TDRD6	6
DPY19L1	3
C9orf64	1
ZIM3	1
CHRNE	1
LONP1	2
PAG1	1
VN1R1	1
GLP1R	1
PDDC1	1
MIEF1	1
PM20D2	3
NCOA3	4
SORD	1
ABO	1
BMS1P15	1
EBF2	1
D4S234E	2
LY96	1
OR51B4	1
ZNF830	1
TCEAL4	1
RNF26	1
DMWD	1
SYNDIG1	1
ZNF100	4
EPB41L4A	1
ARSE	1
H2AFY2	2
COL28A1	2
LCLAT1	2
FAF2	1
NEURL3	1
TRPV5	2
SLC35A2	1
AOX1	1
PCIF1	1
DCAF4L1	2
OR6C75	1
SEC61B	1
AKAP17A	3
KIF25	2
DPY19L3	1
CACNA1A	3
CFAP74	3
FAM53A	1
PARD3	2
OAS2	1
ZNF93	2
HSP90B3P	1
NOP2	2
MBP	2
GPR155	2
NUDT21	2
ECHDC3	1
TRMT6	1
ANO8	1
PPIL4	5
UBE3C	4
IL16	4
ATP13A4	2
APOL5	1
CNTN1	2
TRIO	4
OSBP2	2
ITIH4	2
TEX14	3
CA12	1
RADIL	1
LHFPL1	2
RNF111	1
ANP32E	1
YLPM1	7
SRSF7	1
SPPL2C	2
ZNF208	1
FOXP4	1
IL21R	1
CBLB	1
RIPK1	1
SCRN2	1
NFATC3	4
TP53I3	3
NARS2	3
SP100	1
TRAM2	1
BCL11A	1
TRIM37	2
EIF3E	1
FAM35BP	1
DNAJC10	5
SLC22A8	6
IRS1	4
KLHL20	1
OR6B2	1
GLRA1	1
SEC62	1
PLAC8L1	1
ZNF331	1
XXbac-B444P24.10	1
TIMM44	1
PTPRH	4
ZNF792	1
NRBP2	1
SLC25A39	1
BBS12	1
BACE2	2
USP40	4
PAPL	2
TRUB2	2
TSEN15	1
GSE1	2
SPSB4	1
SFRP4	2
PUM2	1
NPAS2	2
MLC1	2
ACER1	1
MRPL39	1
MKNK2	2
FAM217A	1
ZNF595	1
SULF1	5
EBP	1
RIC1	2
IFIT3	4
FKBP11	1
VPS39	6
PRKAG2	2
ARRDC3	1
ENG	2
SDC2	2
RNPEPL1	2
CD300C	1
AMY2A	1
TK1	1
LINC01565	1
GFM2	1
RASGEF1C	3
FAP	2
KLK6	4
SLC27A6	1
EIF3I	1
EGR2	2
ZNF510	1
ZXDA	3
CRTC1	2
RP11-478B9.1	1
GTF2E1	1
ENPP3	2
CT47B1	1
MROH9	5
UNC13D	4
CEP95	2
GLTSCR1	2
MED30	1
TAS2R39	1
TAX1BP1	3
NDST4	5
PSG9	1
KIAA1671	3
ZNF628	1
RORC	1
ZFC3H1	2
GUCY1A2	1
KRI1	1
SVOP	1
UBR3	3
MATN1	1
RPS19	1
OR5M8	1
WNT9B	1
CACHD1	4
PMVK	1
PDE10A	3
PILRA	2
ZBTB6	1
DNAH8	6
CCDC159	1
VPS18	2
BAZ2A	2
WDR44	1
PPFIA2	2
SGSM1	1
MYO1A	1
TMEM59	1
ANKS6	1
RPTN	3
PSMD4	1
PIGR	1
NAGA	1
USP26	2
NRD1	3
HERC4	1
CTD-3074O7.11	2
ZNF707	1
DENND6A	1
TREML4	2
SLC25A44	1
NPAT	2
ZNF518B	2
PPA2	2
BEX2	1
CATSPERG	3
FAM153A	1
TRIM51HP	2
ABCC8	3
SPATA31D1	3
UBE2A	1
NLE1	1
CAPN12	2
LENEP	2
ACOX2	1
ZEB2	6
ACTC1	2
COMMD7	1
FCAMR	1
SNRK	1
C6orf118	1
ZNF317	1
UXS1	1
YTHDC2	6
GPHN	2
PRAM1	1
OR13C2	1
DEGS1	1
DCTPP1	1
NUPL1	1
AXL	3
CEACAM3	2
PDE5A	3
NFU1	1
TRIM11	1
OVCH2	1
GRIN2B	4
TEX13A	3
MYB	3
TMEFF2	1
HSPB3	1
ZFAND5	1
CASP7	1
SPATA31A3	2
PRSS33	1
DPY19L2P1	2
TARS	2
TERF1	1
PARP16	1
KRT7	1
TMEM105	1
C1orf109	1
FBLN2	2
ZNF844	1
MIR30C2	1
DNAJA3	1
DGKK	1
ACHE	1
FBXO28	1
TMEM235	1
CLK2P1	1
ACTG2	1
DEC1	1
CHIAP2	1
PLXDC2	3
GAPDHS	2
SLC34A3	2
AGPAT5	2
FPGS	1
SH3BGR	3
COL26A1	1
PREX2	1
KSR2	3
NTF4	1
ARL6IP6	2
PKHD1	10
CYLD	1
CNOT11	5
DNAJC16	2
STRA13	1
ASB16	3
DLGAP5	2
PIANP	1
NPR1	2
KMO	1
VEPH1	1
NUP37	2
VPS37A	2
WASF2	3
ANKRD42	2
COG6	1
MPG	1
ZSCAN21	2
BOD1L2	1
RAI1	2
TSC1	5
CLCN6	4
THOC6	1
TAF7L	1
ASAH2	4
SLC34A1	4
MYO5A	2
RBM12	3
LRRC3B	1
GLS	2
MAP6	1
NLGN1	2
SLC39A13	1
CPXCR1	2
MFSD12	2
AAMP	1
WDR33	5
BMF	1
FFAR3	1
CDKN1A	1
SRGAP3	1
SEPHS1P1	1
RTN1	2
ELF1	3
OR4C15	1
DHX58	1
JMJD7-PLA2G4B	2
ZNF22	2
UNC45A	1
RRN3P1	2
INPP5E	1
BRD1	4
LRRC37A	1
SORBS3	1
TRIM63	1
TMEM132B	2
C22orf31	1
KRT16	2
SVIL	4
ZNF195	1
CHEK2	1
TRAPPC9	2
HOGA1	4
AGGF1	2
GJA5	1
ZBTB7C	1
ZNF676	1
KRTAP22-1	1
BPIFB6	1
TTLL1	2
RGL1	4
OR2W3	1
TMEM101	1
UNC5D	1
CORO7	3
DDX39B	3
NSRP1	1
HIST2H2BE	1
KRT16P6	1
ADAMTSL3	1
TIAM1	3
ARHGEF26	1
NEGR1	1
FLI1	1
EIF5A	1
ZNF765	3
KCNQ3	2
DIO2	2
ENTPD2	1
MYOCD	3
OSBPL7	1
ATP5L2	1
SLC14A2	2
KCNH2	1
INVS	2
PYCR2	2
CHCHD5	1
SEMA3A	3
CDH23	4
CDHR5	2
SPRY2	1
MUC4	14
TRDMT1	2
MCHR2	4
HTR6	1
SIGLEC10	1
ZNF562	2
AGAP5	2
SP4	2
PIK3R5	1
MMAB	1
TRIM22	1
ALS2CR11	2
SLC17A9	2
TAF9B	1
SERPIND1	1
GATSL3	1
STAB2	5
TCHH	2
TREX1	1
NATD1	2
OR7C1	1
C9orf66	1
NSMCE4A	1
NOTCH4	2
KLHL13	3
CEACAM5	4
CAMK2G	3
FAM45A	2
CASC4	1
BAZ1B	3
SMAD7	2
ZNF488	1
SPTBN2	4
KLK11	1
UNC45B	5
SERTAD4	2
IL5RA	1
SLC47A1	5
WRN	1
GPATCH8	4
CAMK2A	1
TOE1	1
PITHD1	1
UGP2	2
NACA	4
TIE1	2
HBB	1
PCF11	4
INSR	2
AMPD1	1
SUV39H2	1
PDE12	1
SMG9	1
SPATC1L	1
LRG1	1
LACRT	2
CCL4L1	1
CDH10	5
MAST2	2
SEMA3G	1
BSND	1
EXOC2	1
COASY	2
TRAF1	1
HELQ	1
MDN1	6
NCF1	1
MORC2	2
SLC25A31	1
OTOP1	1
C5orf22	1
DCC	3
CCDC136	2
GPR107	2
PZP	6
MLLT1	2
MBOAT4	1
MIR6511A2	1
XRCC1	1
ANGEL2	1
CACNA1D	4
OSMR	3
[truncated: 8,847 more rows]
