# Supplementary material for: Genomic Instability Promotes the Progression of Clear Cell Renal Cell Carcinoma Through Influencing the Immune Microenvironment
Source: Front Genet. 2021 Oct 12;12:706661. doi: 10.3389/fgene.2021.706661 (PMC8546190; doi:10.3389/fgene.2021.706661)
Supplement: Supplementary file 6 [file Data_Sheet_2.ZIP]

Archive with 11 entries (11 files):
- Raw Data 12.txt
- Raw Data 13.xls
- Raw Data List.docx
- Raw Data 4.txt
- Raw Data 5.xls
- Raw Data 6.txt
- Raw Data 7.txt
- Raw Data 8.txt
- Raw Data 9.txt
- Raw Data 10.txt
- Raw Data 11.txt
