# Supplementary material for: Genomic Instability Promotes the Progression of Clear Cell Renal Cell Carcinoma Through Influencing the Immune Microenvironment
Source: Front Genet. 2021 Oct 12;12:706661. doi: 10.3389/fgene.2021.706661 (PMC8546190; doi:10.3389/fgene.2021.706661)
Supplement: Supplementary file 6 [file Data_Sheet_2.ZIP › Raw Data 12.txt]

mRNAProportions.Bcells	mRNAProportions.CAFs	mRNAProportions.CD4_Tcells	mRNAProportions.CD8_Tcells	mRNAProportions.Endothelial	mRNAProportions.Macrophages	mRNAProportions.NKcells	mRNAProportions.otherCells	cellFractions.Bcells	cellFractions.CAFs	cellFractions.CD4_Tcells	cellFractions.CD8_Tcells	cellFractions.Endothelial	cellFractions.Macrophages	cellFractions.NKcells	cellFractions.otherCells	fit.gof.convergeCode	fit.gof.convergeMessage	fit.gof.RMSE_weighted	fit.gof.Root_mean_squared_geneExpr_weighted	fit.gof.spearmanR	fit.gof.spearmanP	fit.gof.pearsonR	fit.gof.pearsonP	fit.gof.regline_a_x	fit.gof.regline_b	fit.gof.regline_a_x_through0	fit.gof.sum_mRNAProportions
TCGA-CZ-5982-11A-01R-1672-07	0.0127295688127737	0.00840923030442754	0.200311428878553	0.074496269218878	0.065919979911356	0.00751728869430828	2.59259859832327e-11	0.630616234153778	0.0127056892890468	0.00842702916771861	0.20317348718988	0.0755606751176049	0.0660595052505508	0.00212262600339068	2.36404554822749e-11	0.631950987958168	0		125.882835709723	132.761752427967	0.179880585406576	0.0763337649272799	0.0846416545629738	0.407304075349515	0.0198483915497128	18.0095794316548	0.0663633864192668	0.369383765846222
TCGA-CJ-5689-11A-01R-1541-07	0.0240192635638518	0.0151327645275836	0.191111539231247	0.0664383711331107	0.146875801471881	0.0267500548640006	4.88748824654348e-10	0.529672204719577	0.0243170251416432	0.015381643561202	0.196613998156621	0.0683512561933181	0.149291375140898	0.00766131195956669	4.52035457969816e-10	0.538383389394716	0		117.310929002386	133.58866586926	0.417924245612022	2.21323848267923e-05	0.272212266769897	0.00669602005648473	0.116519437158367	24.7142462734675	0.229143938020404	0.470327795280424
TCGA-CZ-5458-11A-01R-1503-07	0.0112886708620476	0.00966521368267281	0.158813513193348	0.0600200717848705	0.0866704940229943	0.004438791509093	1.79431318800801e-09	0.669103243150661	0.0112501666396775	0.00967077585398837	0.16083492687751	0.0607840205949609	0.0867203714650859	0.00125143588630941	1.63361763939985e-09	0.66948830104885	0		124.69935587531	131.263887898085	0.279804142838016	0.00540584077342593	0.106523958049971	0.296496036153082	0.0224516275494921	17.1912606031691	0.0628531104798863	0.330896756849339
TCGA-CW-5585-11A-01R-1541-07	0.0145550771760406	0.0165935534401315	0.208342264215566	0.0712066182700829	0.120485553289565	0.0270987155735127	5.77975988007551e-09	0.541718212255341	0.0147346973380941	0.0168655231906795	0.214328959134879	0.0732527335958619	0.122460321743533	0.00776073987711098	5.3453054008327e-09	0.550597019774536	0		170.311277176472	181.803232886494	0.361054262379741	0.000284422558048362	0.17626577138901	0.0825329082467854	0.0393795988311294	27.2205841645384	0.0790979713053966	0.458281787744659
TCGA-CW-5580-11A-02R-1672-07	0.0134827542549499	0.0103252320382169	0.202195415192953	0.0811210143573185	0.0998846856498933	0.0223025989491245	7.11475435369859e-09	0.57068829244279	0.0136008306441963	0.0104573187775272	0.207269254763853	0.0831566441577518	0.101162472181537	0.00636458370145657	6.55666122063382e-09	0.577988889217016	0		116.029705067032	127.076061111194	0.313505345905935	0.00174957095478518	0.161462355083824	0.112212176027166	0.0606301491366086	22.1346959666731	0.166119774786779	0.42931170755721
TCGA-CZ-5465-11A-01R-1503-07	0.0151992712099681	0.0109104872724803	0.212144050376951	0.0842337046488398	0.089998425507897	0.0108409309417419	1.28831501917877e-09	0.576673128753806	0.0152032864089652	0.0109570229793074	0.215636531321886	0.0856204256428277	0.0903822892382459	0.00306767257678693	1.17726112412275e-09	0.579132770654719	0		130.693827783143	140.19658915732	0.255079726361022	0.0114322604572651	0.121798076920452	0.232195279041202	0.034338916396181	21.3362786460333	0.0999465817549739	0.423326871246193
TCGA-B8-4622-11A-01R-1758-07	0.0239020580282304	0.0361503438411212	0.215081715259873	0.0591114654484758	0.0828764716989039	0.0609790417686057	2.75853418480029e-08	0.521898876369448	0.0248133069491286	0.0376786641256909	0.226897447891473	0.0623588138823367	0.0863802224064399	0.0179084360543541	2.61615663255835e-08	0.54396308252901	1		212.332960912562	237.911625529778	0.52386052827879	5.07964606988206e-08	0.334138144374956	0.000772258139224792	0.100747335180982	34.4526606987455	0.142995092029024	0.478101123630552
TCGA-CZ-4864-11A-01R-1503-07	0.0116193484855352	0.0199761479138642	0.168693021906838	0.0559894306700151	0.0634290696579823	0.0375295216422183	1.3559618719962e-09	0.642763458367585	0.0118609475796092	0.0204730745203139	0.1749893007141	0.058079173694199	0.0650069310390309	0.0108377306087429	1.26450662074079e-09	0.658752840579497	0		194.042558212467	204.719658989159	0.38046146293569	0.000124958384966854	0.202225635638106	0.045832939925812	0.0387934438587992	24.8704770925937	0.0654947858018937	0.357236541632415
TCGA-CZ-5454-11A-01R-1503-07	0.0134822953028272	0.0120727971191071	0.163897981270949	0.066781195133159	0.119609727342202	0.0125582639493793	3.25831749792864e-10	0.611597739556544	0.0135133321525287	0.0121489915976074	0.166935610239689	0.0680188948981623	0.120364614607223	0.00356086850716467	2.98351370737714e-10	0.615457687699273	0		108.418855145267	119.48217401525	0.37314232159593	0.000171386100048713	0.219374539073149	0.0299807911662123	0.0718330771824504	20.498056859906	0.144367853423582	0.388402260443456
TCGA-CZ-5457-11A-01R-1503-07	0.0142525993678812	0.0112743212347182	0.189735430533324	0.0651062268377455	0.0836878600549825	0.0277032616784674	1.11634970218499e-10	0.608240300181247	0.0144392454305987	0.0114676528763813	0.195333002679102	0.0670269898751989	0.0851229363699875	0.00793979041433721	1.03320548262313e-10	0.618670382251074	0		105.443859474223	117.181512481293	0.315456266855383	0.00163253641603915	0.224808059047607	0.0260476233719033	0.0969213743318732	20.6389552054888	0.212933391960907	0.391759699818753
TCGA-CZ-5455-11A-01R-1503-07	0.0149531017932636	0.0155145694615593	0.200127052786563	0.0757642726082754	0.0848675902881439	0.0132046040607342	3.12033981019223e-11	0.595568808970257	0.0149863322917368	0.0156112439087776	0.203819924369946	0.0771623231239604	0.0853964175558411	0.00374383900882426	2.85694566340765e-11	0.599279919712344	0		133.700728605641	144.523851516359	0.297009187321321	0.00297955518742644	0.210932531571298	0.0370827172916976	0.0776244027532208	21.0209858456368	0.165041784992162	0.404431191029743
TCGA-CZ-5452-11A-01R-1503-07	0.012083390917452	0.0139236425238526	0.174989914875021	0.0708422462358548	0.0983325380524941	0.0085765192529336	7.33805369458026e-10	0.621251747408587	0.0120741557810939	0.0139686529172017	0.177687851884095	0.0719344687108595	0.0986504136521561	0.00242441369912215	6.69861248639694e-10	0.623260042685611	0		141.15478079858	150.102273369112	0.32564440959139	0.00112904725386742	0.155515065064818	0.126242922378016	0.035286217777459	20.7422966869362	0.0772719022971691	0.378748252591413
TCGA-CZ-5989-11A-01R-1672-07	0.0123928284477894	0.0489081351165079	0.18823980507238	0.073421384177562	0.0922748452051696	0.0320150019308762	1.25995235510393e-09	0.552747998789762	0.0125936328539859	0.049899409503217	0.194387718631235	0.0758193271796891	0.0941450798884496	0.0092036868998299	1.16968988200134e-09	0.563951143873904	1		155.62224894116	201.031187992943	0.407328067121882	3.68351074718937e-05	0.591693157200109	1.40058296244995e-10	0.345173793273838	20.5202942881257	0.398538727731428	0.447252001210238
TCGA-CZ-5451-11A-01R-1503-07	0.013017090532597	0.0129938444335322	0.197439648924418	0.0706285351664963	0.0852311221621434	0.013663246421016	3.96226849353704e-09	0.607026508397529	0.0130514912599821	0.0130802964625364	0.201167282808159	0.0719619923635684	0.0857981909371247	0.00387550075699702	3.62932727940776e-09	0.611065241782305	0		168.219363658653	175.695955588929	0.263356041021813	0.00879128571422298	0.126137327720482	0.215855382727607	0.0221093738251982	21.6905350040209	0.0505716061630848	0.392973491602471
TCGA-CZ-5987-11A-01R-1672-07	0.0105267920226892	0.099695673898433	0.175128516374543	0.0362034099316388	0.242979647910093	0.055636497941577	3.35361587317085e-08	0.379829428384867	0.0108926176102058	0.103572924992732	0.184149206515718	0.0380682104210624	0.252429336837534	0.0162863481340366	3.17019190055289e-08	0.394601323786793	0		187.598322051202	313.691743461689	0.60029072547482	0	0.762240109055909	7.76636434279115e-20	0.558053022194304	23.4751022173753	0.593643623500306	0.620170571615133
TCGA-B0-5696-11A-01R-1541-07	0.0135461054806096	0.0151459704000584	0.209123178668438	0.07593115708139	0.0761518758969587	0.0160102431119347	9.15394784498939e-09	0.594091460206663	0.0136021897428925	0.0152695132169756	0.213389632487946	0.0774802764913585	0.0767730323506784	0.00454799538967467	8.39728377327722e-09	0.598937351923191	0		163.409300935508	172.384276189046	0.294497185178902	0.00324481653281435	0.154288672530082	0.129296662844721	0.0312464271286857	22.6720274859507	0.0653304688122525	0.405908539793337
TCGA-B0-5690-11A-01R-1541-07	0.0132674342923688	0.0113256817283459	0.204371472298972	0.0793495994419232	0.0972407175911912	0.0114404941467529	5.35087048191912e-10	0.583004599965359	0.0132786289757101	0.0113805789682187	0.207856367195853	0.0807026503890736	0.0977120576064812	0.00323920763574279	4.89245399060295e-10	0.585830508739676	0		149.095499545392	157.331932344591	0.237898354145494	0.0183327069851885	0.110520671898236	0.278638089882403	0.0236669499597621	21.8496734675225	0.0642930374256658	0.416995400034641
TCGA-A3-3387-11A-01R-1541-07	0.0104436366834825	0.0132639277914054	0.147301399453285	0.0510669613235622	0.0474626435758604	0.0177170213624125	1.53090246305201e-09	0.71274440827909	0.0105108917759564	0.0134027424181753	0.15065080288343	0.0522281441504673	0.047959367416423	0.00504436184065355	1.40757437406505e-09	0.72020368810732	0		154.550614313542	160.58485160495	0.270801854012458	0.00715412843336365	0.153976322656755	0.130083369335249	0.0246104890226598	17.8214810031393	0.0462799814859104	0.28725559172091
TCGA-CJ-6033-11A-01R-1858-07	0.0113799059223289	0.0104575761947528	0.151937442039403	0.0575536403805171	0.0969966526815385	0.0232216643632202	7.68375225153238e-09	0.648453110734487	0.0114975969093107	0.0106079913614882	0.155994751194673	0.0590905420744027	0.0983917912312526	0.00663726968362686	7.09214785053834e-09	0.657780050453098	0		138.722786525114	146.408549935332	0.387908115448616	8.99494069852048e-05	0.143004236755697	0.160099489005285	0.0274354075899386	20.8320011170131	0.0612822481324831	0.351546889265513
TCGA-B8-5552-11A-01R-1672-07	0.014709887422483	0.0716847097985333	0.224946042581158	0.058960773262521	0.135741586056138	0.0437516809052958	3.7121402982937e-09	0.450205316261731	0.0150738650714356	0.0737522915438967	0.234245037917603	0.061398139794113	0.139656742108316	0.012683459629143	3.47516697694151e-09	0.463190460460326	0		203.683926183637	274.306217382936	0.469285746163507	1.47702205740689e-06	0.596146514722767	9.39406261128941e-11	0.342669795169727	29.4435456205	0.38993779781435	0.549794683738269
TCGA-B2-5641-11A-01R-1541-07	0.0154080047609198	0.00733354645157221	0.212870914905513	0.0845163099033219	0.109842389325597	0.00736142515582977	2.16326873808424e-11	0.562667409475614	0.0153733155239922	0.00734630401276922	0.215831203180498	0.0856916355290085	0.110033473000201	0.00207783353488061	1.97182165322736e-11	0.563646235198933	0		119.192589975336	128.565904862344	0.215257986981109	0.0334699862995673	0.0885558253237536	0.385878906675401	0.0328891928879637	20.560494437628	0.135083069783534	0.437332590524386
TCGA-B0-4700-11A-01R-1541-07	0.0173694551293682	0.0175987966367664	0.198391317691591	0.0727297453406886	0.0924887881927159	0.0254369057244085	9.66217110305694e-10	0.575984990318244	0.0175645263568638	0.0178676293052125	0.203868289103236	0.0747375889330499	0.0939016125036263	0.00727683021428852	8.92608447068072e-10	0.584783522691114	0		179.411875443376	189.768486137789	0.335794298975448	0.000772446928166726	0.166166627760164	0.101996730175398	0.0336201148699853	25.7488771391784	0.0695478614236234	0.424015009681756
TCGA-CZ-5467-11A-01R-1503-07	0.015954725696053	0.00611772526813108	0.180126166781367	0.0649711055821363	0.0908856431762863	0.0191102467779127	2.88413878737289e-10	0.6228343864297	0.0160648580982482	0.00618459456775683	0.184306701651	0.0664790151616168	0.0918790613241874	0.00544354178068023	2.65301513408308e-10	0.629642227151209	0		100.432353856369	109.177640987908	0.276845883620552	0.00593294776566749	0.126582610814771	0.214225942109084	0.0446502172134181	19.0718801674329	0.141030911911176	0.3771656135703
TCGA-CZ-5461-11A-01R-1503-07	0.015452791829753	0.0127077421305088	0.221621279558237	0.0852415647073	0.0725891743574493	0.0255256978668734	7.37530222127006e-12	0.566861749542503	0.0156203433099775	0.0128969117132986	0.227652197502585	0.0875612195853077	0.0736697489935431	0.00729943017489231	6.81082093570154e-12	0.575300148713585	0		119.786097243968	132.150548333017	0.284777078591512	0.00461326945506239	0.217639276353684	0.0313382508206837	0.0867566945551775	22.1650784818622	0.188654839270312	0.433138250457497
TCGA-CJ-5672-11A-01R-1541-07	0.0164097652590341	0.0112633055480505	0.229343409430597	0.0900066185423931	0.0984636059702301	0.0100240048168747	4.77010132951668e-10	0.54448928995581	0.0163999207620513	0.011301574693686	0.232917657603641	0.0914093446668792	0.0987981541240199	0.00283405556806432	4.35514888384278e-10	0.546339292146144	0		121.685106627318	132.771788298548	0.262284107644932	0.00925223860232726	0.167094520141025	0.100070634340573	0.0682032076114667	21.6708128006459	0.174917924263222	0.45551071004419
TCGA-CW-5591-11A-01R-1541-07	0.00652385152057785	0.025235473672939	0.0247169387147732	0.0029307178057184	0.821178983754387	0.118464645481705	0.000949321519778893	6.75301201624734e-08	0.0071004048889155	0.0275755523246589	0.0273369774898779	0.00324137902386037	0.897326688926465	0.0364750183241381	0.000943905229913937	7.37921699495453e-08	0		269.65822869052	348.717868286954	0.737951788025426	0	0.447535241678866	3.83231310398478e-06	0.255783403669965	57.4931032415789	0.319496270058451	0.99999993246988
TCGA-CZ-4865-11A-01R-1503-07	0.0171244129204301	0.0202709358676356	0.236947266385162	0.0883569837845427	0.104230877509874	0.0328544752652393	5.84485800141381e-09	0.500215042422258	0.0173992003053484	0.0206785988797052	0.244648223994631	0.0912286496915015	0.10632703497166	0.00944356220079353	5.42529779284268e-09	0.510274724531062	0		166.319459391631	181.820860207961	0.299734139203948	0.00281708735871168	0.203788429515251	0.0441470701309829	0.0785725914374632	27.993740956779	0.178243883645949	0.499784957577742
TCGA-B0-5712-11A-01R-1672-07	0.0181983873361104	0.0553519992358528	0.184422635321796	0.0529288684139615	0.261857729681306	0.0322861779752172	6.45351369107556e-09	0.394954195582243	0.0185029481592945	0.0565034612173259	0.190545641613946	0.0546861570123465	0.267305034646717	0.00928650672562826	5.99432497255698e-09	0.403170244630417	0		207.08559248232	257.377985355401	0.587794630504498	0	0.536814384545493	1.21221042858802e-08	0.308370997477031	26.5798318356724	0.372312013415779	0.605045804417757
TCGA-B0-5691-11A-01R-1541-07	0.017362547659568	0.0377652182566557	0.242059477363323	0.0681696752526375	0.109632894224711	0.0370961877596085	1.86938821049692e-09	0.487913997614108	0.0176994856987785	0.038652083401878	0.250752952697116	0.0706179635691159	0.112207474675881	0.0106980393426873	1.74093563952053e-09	0.499371998873608	0		155.464082278464	188.476520245502	0.41644511600329	2.37864492437199e-05	0.459356224151068	1.95773453635496e-06	0.215390643836305	27.6281517880077	0.284856335030288	0.512086002385892
TCGA-B0-5402-11A-01R-1503-07	0.0163899436359482	0.0430439212411551	0.174639227492093	0.0452387635151355	0.205338483078264	0.0411020962524881	5.35605518313611e-09	0.474247559428861	0.016776184358646	0.0442345151025137	0.1816495389338	0.0470547233429078	0.211018140748948	0.0119016566017979	5.00837447229114e-09	0.487365235903012	0		176.682407722512	213.618826214742	0.553927662911463	5.54436530355273e-09	0.427819622687938	1.11266942574991e-05	0.175292376464253	33.1906619229609	0.233811225147905	0.525752440571139
TCGA-B0-5699-11A-01R-1541-07	0.0154297651057667	0.0130631739023453	0.233046435066376	0.0866447381426832	0.109211194989562	0.013203050004843	9.65197723864145e-10	0.529401641823226	0.0154557936394083	0.0131375510645352	0.237219959813432	0.0881964201443309	0.109833005494683	0.00374139858349974	8.83251340780337e-10	0.53241587037686	0		155.655430753153	165.775358426812	0.214237897595777	0.0343329123015203	0.124953768522469	0.220229077115079	0.0312875384051343	24.4980120066248	0.0841640694733812	0.470598358176774
TCGA-CJ-5679-11A-01R-1541-07	0.0153796646053406	0.0320360325755951	0.191974393625248	0.0551928992747966	0.143421899706902	0.0245737060443126	1.9185711971698e-09	0.537421402249234	0.0155470702026403	0.0325142794780499	0.197206746279454	0.0566972077794899	0.145562960061899	0.0070274872657779	1.7718038280556e-09	0.545444247160885	0		127.962248711755	157.624095265208	0.499939432192746	2.39131522843141e-07	0.452400341988631	2.91556779449644e-06	0.208326470592803	24.8962741688596	0.27896729106467	0.462578597750766
TCGA-CW-5589-11A-01R-1541-07	0.013953967141755	0.0190689478376609	0.215291018972903	0.0750112033940822	0.0804001846409395	0.0199823991422787	6.67722260063682e-09	0.576292272193158	0.0140512743375402	0.019278731756492	0.22030314574567	0.0767575171167009	0.0812846941562158	0.00569237313232518	6.14256685695339e-09	0.582632257612489	0		160.151207675124	172.035476356393	0.311720189481603	0.00186328102945295	0.210169575442116	0.0377888464940424	0.0509162466144609	24.61832643898	0.0908246336168379	0.423707727806842
TCGA-CZ-5986-11A-01R-1672-07	0.0127877984002554	0.0138594876064326	0.19710973731195	0.0765614059731755	0.101344513701331	0.015724095709244	5.76292622654072e-09	0.582612955534686	0.012839833287947	0.0139715468427064	0.201116846777076	0.0781178482815172	0.102163922695978	0.00446639363545911	5.28618897191816e-09	0.587323603193127	0		135.201375899114	145.749202487553	0.25009403949021	0.0131932141256988	0.161187980474059	0.112831644079083	0.0447604257978231	22.6145531627046	0.107507286254952	0.417387044465314
TCGA-CZ-5462-11A-01R-1503-07	0.0134094515574637	0.0106997445776115	0.186591950532811	0.0724877118286977	0.0696090907715595	0.026367775706381	9.48873166372499e-10	0.620834274076603	0.0135710588123954	0.0108720099228064	0.191898857768922	0.0745493525443577	0.0707297936036207	0.00754925205926721	8.7729752160216e-10	0.630829674411333	0		109.588148200036	119.953428871601	0.323336457357076	0.00122872346993117	0.204619073731995	0.0432721850261032	0.0716754206510315	20.3130831118987	0.157131259617073	0.379165725923397
TCGA-B0-5694-11A-01R-1541-07	0.0210803755125619	0.02718962911418	0.177931107158131	0.0564283682746219	0.187628010058253	0.0445001710547021	5.16180241955447e-09	0.485242333665748	0.0216279007384401	0.0280074146517478	0.185508867520935	0.0588315492544891	0.193271318851614	0.0129159221504968	4.83808419687386e-09	0.499837021994193	0		155.582184398448	180.803657496907	0.48414079783741	6.23999447657359e-07	0.328704086609969	0.000951175869673234	0.122253993525611	31.999498831113	0.194941040788833	0.514757666334252
TCGA-CJ-5681-11A-01R-1541-07	0.0129423215181132	0.0122016621310217	0.186217123586889	0.082313401459171	0.0827221642603344	0.0131187744944472	3.17925547222914e-10	0.610484552232098	0.0129713411576868	0.0122779371273295	0.189657088614246	0.083833966361304	0.0832392768230152	0.00371957806170905	2.91094597377314e-10	0.614300811563615	0		122.24342353983	131.703541082982	0.371777952043048	0.000181641876937693	0.158732802616907	0.118493515399372	0.0435187721665942	20.5729482611784	0.102224075413961	0.389515447767902
TCGA-B0-5711-11A-01R-1672-07	0.0144771174374277	0.0116878707363313	0.210016060581892	0.0829309653825796	0.104721416838112	0.0147837327489128	2.19532757835474e-09	0.561382834079417	0.0145228093247799	0.0117716583930095	0.214090705879512	0.084539957890995	0.105472140585732	0.00419546743539014	2.01188842289325e-09	0.565407258478693	0		129.5098773072	139.86470736815	0.287391057641426	0.00423980900989041	0.148766570528453	0.143750329698832	0.0438458152788131	22.7144748477842	0.111694606904252	0.438617165920583
TCGA-CZ-5453-11A-01R-1503-07	0.0156109442695272	0.0157430048843554	0.214171806174185	0.0847925159497568	0.121109146875203	0.0225804177962887	4.68912956773463e-09	0.525992159361554	0.0157479449379991	0.0159446891665399	0.219550172044273	0.0869218586581624	0.122660681130126	0.00644398322235009	4.3213850766361e-09	0.532730666519164	0		147.650253257019	160.38227141254	0.309330341063169	0.00193970684583247	0.179589250414487	0.0768191144698959	0.0604732141439035	25.8425074661538	0.146117727352505	0.474007840638446
TCGA-CZ-5984-11A-01R-1672-07	0.01186370519516	0.025513058065138	0.178126552953151	0.0651442049958783	0.119793223095188	0.0183708748091475	1.25430520680624e-09	0.581188379632032	0.0119392595879037	0.0257782409611958	0.182163969165123	0.0666207634595426	0.121038354656735	0.00523015548174257	1.15317785578665e-09	0.58722925553458	0		128.578145859703	149.246341498153	0.422170367678468	1.79641664230445e-05	0.357992329272377	0.000295522343037951	0.14022085839206	23.3806930759801	0.207809264494374	0.418811620367968
TCGA-CZ-5469-11A-01R-1503-07	0.0152808424494058	0.00838141369934492	0.19132591852273	0.0723604809014826	0.120280218261201	0.00748848423990828	6.84303403844137e-10	0.584882641241624	0.0152540809255698	0.00840020216927504	0.194083816316461	0.0734035325286347	0.120549848343315	0.00211475656391492	6.24055864361165e-10	0.586193762528773	0		116.270833196969	125.826406283052	0.283222345130656	0.00471494552145121	0.127364771297936	0.211384928843036	0.0414160047642103	20.309787714866	0.1186589058561	0.415117358758376
TCGA-B0-5697-11A-01R-1541-07	0.0144189650040536	0.0086837418025976	0.215274549537032	0.0804818547553473	0.0799942873469323	0.00889151946335802	3.48053702127606e-10	0.592255081742626	0.0144025868016178	0.00870857363338817	0.218512291243427	0.0816923065171086	0.0802230371938032	0.00251252337290144	3.1760599507506e-10	0.593948680920147	0		133.838141912678	141.537806295754	0.192075950887429	0.0581267455592977	0.0890448049333132	0.383250818667461	0.0219978700307104	19.8902902299584	0.0731886028375735	0.407744918257374
TCGA-CJ-6030-11A-01R-1672-07	0.0131566800148187	0.0139107717476271	0.180361844837006	0.0577258042637647	0.0830567799531502	0.0222060234308218	1.98718602201894e-09	0.629582093765626	0.0132783380906387	0.0140955604209639	0.184977475113305	0.0592030622177648	0.0841600941658778	0.00634009721719191	1.83219609898057e-09	0.637945370942061	0		190.049218507177	197.057628457446	0.421660322985802	1.84226739931263e-05	0.129881910263604	0.202424256863841	0.0193298723755582	22.4474873449703	0.0415630161655135	0.370417906234374
TCGA-B2-5636-11A-01R-1541-07	0.0186894752738377	0.0220215251462434	0.204095582510653	0.0628536035783324	0.0982717062347673	0.0271959428539214	6.25102984998732e-08	0.566872101891946	0.018924720596661	0.0223879059853939	0.210011337634542	0.0646754290330994	0.0999066915482702	0.00779047972123539	5.78255751625383e-08	0.576303377655223	1		182.841860488579	195.873568452881	0.392256246453595	7.39840099599101e-05	0.214382591640545	0.0340261845193507	0.0482068920656759	27.3705615370249	0.0852106033200618	0.433127898108054
TCGA-CW-6087-11A-01R-1672-07	0.012555097990869	0.00816646755387326	0.187411939098799	0.0685727224949332	0.0708180047572851	0.0266387089478362	1.39240947169328e-09	0.625837057763995	0.0127093632560307	0.00829987668333556	0.192786983709422	0.0705394138607798	0.0719749025594989	0.0076285952361543	1.2876762195829e-09	0.636060863407102	0		124.356512346366	132.51992459562	0.267129532225261	0.00800053850256961	0.112236103122281	0.27119894015411	0.0274617779491525	20.4966673893997	0.0808679996804877	0.374162942236005
TCGA-CW-5587-11A-01R-1541-07	0.0141958616406122	0.0122626865363369	0.210622045851166	0.0773383679434763	0.0925438424157004	0.02113332546799	1.23859365424029e-09	0.571903868906125	0.0143072379327291	0.0124083313239539	0.215712164630089	0.0792074100820118	0.0936429921194752	0.00602545152325661	1.14040447488461e-09	0.57869641124808	0		160.892254484425	169.548076311334	0.261965329712016	0.00934033263773898	0.127966834918049	0.209216411353249	0.0257878375933265	23.7045002294279	0.0618904406045294	0.428096131093875
TCGA-B0-5701-11A-01R-1541-07	0.0153215272894829	0.0928871278142688	0.184557366912486	0.0628224489567816	0.199446486072073	0.0572072330556119	3.60255726527283e-08	0.387757773873724	0.0158656720628125	0.0965707626685766	0.194206860661876	0.0661070906845611	0.207355956899218	0.0167584971744314	3.40802936088717e-08	0.403135125768231	0		171.277379903737	291.029102423939	0.478096768229316	8.90031313158521e-07	0.771464047246866	1.47625962617651e-20	0.610045700124594	16.8954832024281	0.642421076635871	0.612242226126276
TCGA-CJ-5680-11A-01R-1541-07	0.00826506069933183	0.045966097392819	0.148694588044177	0.0323363281585559	0.201368722675473	0.051335556134485	8.47256929699153e-09	0.51203363842259	0.00852809930024574	0.0476187013139041	0.155911493388304	0.0339057747844654	0.208608465867797	0.0149848426127525	7.98651572629355e-09	0.530442614746015	0		102.615040467669	164.908303616415	0.645837716529911	0	0.672994769921489	3.18292803512648e-14	0.452854871049111	21.2017441605587	0.517987993854862	0.48796636157741
TCGA-CZ-5466-11A-01R-1503-07	0.0174509375852828	0.020883358775602	0.172989043237606	0.0607478151925627	0.101805484088076	0.0278318574283035	3.10563830909437e-07	0.598291193128736	0.0176859702333157	0.02124927842481	0.178158065945939	0.0625629985725912	0.103589326784323	0.00797957992362634	2.87539173540428e-07	0.608774492576222	1		165.885492411702	178.937865923217	0.464402068231229	1.94492221954414e-06	0.230524444619819	0.0223924089122394	0.0550188452243554	25.7391752829273	0.0971527956582132	0.401708806871264
TCGA-B0-4712-11A-02R-1503-07	0.0180853826257007	0.00434517524275965	0.236413532093896	0.0848255007807319	0.0598974144038724	0.00578355326742072	1.32556402680171e-09	0.590649440260055	0.0180191727290669	0.00434658479265959	0.239362574176402	0.0858836211398182	0.0599168447811905	0.00163015762718881	1.20654598012828e-09	0.590841043547128	0		117.109143653075	124.669398580836	0.228621157928964	0.0237554689305362	0.0978518321708209	0.337781569931671	0.034712278484641	17.3570147722395	0.10342898422918	0.409350559739945
TCGA-CJ-5676-11A-01R-1541-07	0.0195524670763008	0.0452746157581224	0.180763157372431	0.0424732092766885	0.127730759260236	0.0408438198313699	1.88429411623217e-10	0.543361971236422	0.0200088409102346	0.04651669534913	0.1879780130001	0.0441684555726122	0.131234969435506	0.0118242725901352	1.76159098986701e-10	0.558268752966123	0		177.792065889014	215.065658976712	0.533525875204815	2.6038208924122e-08	0.438277713042085	6.374081904638e-06	0.169457872029273	32.2136239431714	0.214010678903801	0.456638028763578
TCGA-B0-5706-11A-01R-1541-07	0.0111155056111938	0.00983689628548477	0.141871311143969	0.0594241153891893	0.131663891282229	0.00640761196855126	4.67001712943069e-09	0.639680663649366	0.0110956482845027	0.00985860042660541	0.143911271452047	0.0602785716972275	0.131954394668048	0.00180945329167893	4.2587088821392e-09	0.641092055921182	0		101.771059419409	111.861557515096	0.350521839476184	0.000435571319439762	0.197020546549065	0.0518371848255883	0.0662348582909774	18.2907115840424	0.140081957126413	0.360319336350634
TCGA-CZ-5456-11A-02R-1503-07	0.0142097585877383	0.00689484874676378	0.167289387024725	0.0618515298470358	0.0761124962781125	0.0103884889435069	9.39259330277174e-08	0.663253396646184	0.0142204780112756	0.00692765021774176	0.170126768779432	0.0629005886391681	0.0764745929577387	0.00294108509906432	8.58714969411463e-08	0.666408750424082	0		92.7803151569894	100.298670978523	0.250696538685449	0.0127806455713177	0.106381640690577	0.297145523888716	0.0389523122269788	16.6750044805698	0.141629111455852	0.336746603353816
TCGA-CZ-5463-11A-01R-1503-07	0.0148037925120926	0.0173201545004307	0.203988537607658	0.0749343110728133	0.0970095520307132	0.0320327282699646	4.84908188051346e-08	0.559910875515509	0.0150407879717364	0.0176678244004676	0.210610554904343	0.0773668806174498	0.098956838427974	0.00920702331216368	4.50083547213093e-08	0.571150045357511	1		110.109110713282	127.4997946634	0.359524128301742	0.000302852562196301	0.344939179821455	0.000504591152202425	0.177036867660762	22.0182896137851	0.29947544439596	0.440089124484491
TCGA-CZ-4863-11A-01R-1503-07	0.0166103187776166	0.0142196307417271	0.234774173684299	0.0862003008786317	0.0848015010190239	0.00886429079478826	2.46117873611752e-09	0.554529781642734	0.0165861766439834	0.0142557591876427	0.238229427966116	0.0874689410958701	0.085016959950326	0.00250403288002216	2.24516102091933e-09	0.555938700030878	0		152.741442591604	162.646092117618	0.22154428781822	0.0285469486292954	0.12987924749026	0.202433589729335	0.0425421244549246	22.4543129793882	0.123036111792487	0.445470218357266
TCGA-CZ-5468-11A-01R-1503-07	0.0140804736274977	0.0140000613739765	0.157446329261062	0.0575168483677078	0.172997735493084	0.0199574788071983	3.86470288971475e-08	0.564001034422445	0.0141915423006585	0.0141669377274247	0.161258137923983	0.0589093433334585	0.175059814399934	0.00569043835261592	3.55847947186702e-08	0.570723750377131	1		108.401633947577	124.462069992583	0.429017717677511	1.27602009795221e-05	0.319587346227627	0.00133790487101962	0.123643521223044	23.0369552672492	0.203266251082889	0.435998965577555
TCGA-A3-3358-11A-01R-1541-07	0.0112912367657836	0.0123017711922743	0.148771450843946	0.0526318634025686	0.0433854304485078	0.0226532115074339	9.30488401225725e-10	0.708965034908997	0.0114044198646621	0.0124747842005728	0.152696137036037	0.0540203256807026	0.0439956063102517	0.00647275512205295	8.58575848992664e-10	0.718935970927145	0		178.082232397798	183.442702293699	0.298930818812998	0.00289454121773067	0.127431517323917	0.211143737236536	0.0172178737191105	18.3576142444598	0.0350191506623838	0.291034965091003
TCGA-B8-4619-11A-01R-1758-07	0.0160324270993885	0.0126476979037479	0.176917360915522	0.0579028694403668	0.0498457644100666	0.0248945178039999	2.01127362097086e-09	0.661759360415634	0.0162132400006873	0.0128414993525083	0.181809996417577	0.0595041686753812	0.0506095541076666	0.00712200000657862	1.85813693331568e-09	0.671899539581464	0		161.647228640399	168.734033635058	0.342705404561075	0.000592306385260202	0.145591803571853	0.152594560893059	0.0244301543992326	20.4052593537177	0.0502112195353194	0.338240639584366
TCGA-B8-4620-11A-01R-1758-07	0.0191132931135615	0.0347849838479442	0.214454236635465	0.0395423514334336	0.130592934142103	0.0828190250331906	1.07331115076479e-09	0.478693174720991	0.0201766045276392	0.0368670239013243	0.230050912487454	0.0424181595657814	0.138409517319512	0.0247326350224383	1.03508072982926e-09	0.50734514614077	0		168.197584825108	204.294416401793	0.564957379390369	2.05616206899206e-09	0.438069427126688	6.44636547206979e-06	0.191961991782122	33.0790889323062	0.26024720897606	0.521306825279009
TCGA-B8-5549-11A-01R-1541-07	0.0150040967682829	0.00833521919080947	0.217453798620784	0.0888997964888979	0.101492488657983	0.011235417694716	5.21302268340637e-10	0.557579182057223	0.0150104932948166	0.00837212774094539	0.221069523529639	0.0903779827086637	0.10194189982766	0.0031798163970873	4.76442772762232e-10	0.560048156024746	0		120.553672645216	130.316730258927	0.216841890522388	0.0319792232093359	0.102245484781979	0.316430405211375	0.0393417375777422	21.2121282283504	0.148799829576194	0.442420817942777
TCGA-CZ-5988-11A-01R-1672-07	0.0129084638009351	0.0102129249542151	0.194857686445306	0.0743543333663319	0.0908486504356384	0.0114006861543828	9.50923409053235e-10	0.605417253892267	0.0129212538634104	0.0102639363791578	0.198209473532837	0.0756333175266475	0.0913024204509489	0.00322841087579501	8.69584233551472e-10	0.608441186501619	0		146.5742593518	153.964127235408	0.219759131393888	0.0298779796698417	0.100246383411677	0.326034644279226	0.0199820840719124	20.6380291621266	0.0575352378078214	0.394582746107733
TCGA-CW-5584-11A-01R-1541-07	0.0222302324398379	0.065462022065164	0.17541358254763	0.047303322641841	0.109680506172852	0.0419978519866754	2.40792946735796e-10	0.537912481905207	0.0227688951200862	0.0673164309216912	0.182573583378162	0.049234141364562	0.112787536716957	0.01216893986586	2.25308582246679e-10	0.553150472407373	0		130.794360133166	210.571995606933	0.525594680233855	4.51532257576324e-08	0.716186942374703	1.13550333528913e-16	0.48311101808399	22.1060014386174	0.527444149672732	0.462087518094793
TCGA-B0-5703-11A-01R-1541-07	0.0115889068165677	0.00919722983791334	0.144441950265364	0.0541018159640905	0.0938189204092935	0.0108260580501546	5.41330989210573e-09	0.676025113243307	0.0116055254054066	0.00924726041702522	0.146991576466853	0.0550567975831891	0.0943292713521806	0.00306704678454289	4.9524630701043e-09	0.67970251703834	0		107.405307722547	114.817830803357	0.368883448412167	0.00020531256700727	0.148168784236323	0.145385365717375	0.0346573666082392	17.5671999753116	0.0820297114907782	0.323974886756693
TCGA-CJ-5678-11A-01R-1541-07	0.0185128662858282	0.0114824620547395	0.227750847653864	0.0782429268019666	0.141224487286682	0.0187304132758158	2.57602309943959e-09	0.504055994065081	0.0186217893570673	0.0115962208297779	0.232800825340357	0.0799778271922227	0.142623623169088	0.00532994612027318	2.36719218765932e-09	0.509049765624022	0		150.18620795289	161.519462037202	0.404178541144668	4.27254601675517e-05	0.142667721641735	0.161095348023038	0.0378979131975182	26.1091550776366	0.0971202069631397	0.495944005934919
TCGA-CW-6090-11A-01R-1672-07	0.0132234901410571	0.0135833301373085	0.205184940446497	0.075409312034573	0.0710250530938763	0.00962944583553074	9.52765077666461e-10	0.611944427358392	0.0132178733485567	0.0136318707416372	0.208419207999065	0.076597965990093	0.0712788641228952	0.00272298029506928	8.70036236523171e-10	0.614131236632647	0		172.204466550092	179.445305492915	0.226481858134921	0.0249282008575245	0.12727373406449	0.211714214468127	0.0220237119031937	20.8522695079675	0.0481082893861458	0.388055572641608
TCGA-B0-5705-11A-01R-1541-07	0.0142926147628324	0.0156303949727073	0.2176416249691	0.0817917211993309	0.0934016294754375	0.0182566128810815	1.9505345434833e-11	0.558985401720006	0.0143726804616233	0.0157808265922025	0.222405135007922	0.0835818920137645	0.094300554832731	0.00519366582449456	1.79190816581725e-11	0.564365245249343	0		120.500669773677	134.107335881382	0.326383974395756	0.00109870395862447	0.240628559476295	0.0169994801074784	0.0945643962184149	22.6594755750919	0.187765160749362	0.441014598279995
TCGA-CZ-5985-11A-01R-1672-07	0.0142138384383044	0.0113587970251245	0.212665685002013	0.0810060605619604	0.0947567624857703	0.0132577479786903	3.33690107835581e-10	0.572741108174446	0.0142428358821209	0.0114274978204928	0.21655054586924	0.0824858351418713	0.0953298746678872	0.00375822318850813	3.05467104275233e-10	0.576205187124413	0		159.636422470348	167.752059262363	0.202547705742429	0.0454812063572243	0.101631426890648	0.31936086434331	0.0203072304771275	22.4983503240474	0.0575510898109737	0.427258891825553
TCGA-CW-5581-11A-01R-1541-07	0.0135994864919986	0.0118418868982741	0.209452286466611	0.0767072462053826	0.0669624830251869	0.0126921086955605	1.56975382850177e-09	0.608744500647232	0.0136228796546127	0.0119097057520821	0.213210350417068	0.0780835536287402	0.0673459792438144	0.00359673057086228	1.43652762274677e-09	0.612230799296293	0		166.504138874702	173.378300112049	0.241066248430019	0.0169901203695769	0.107337482396383	0.292801345118419	0.0185753849219028	20.7632136241509	0.0458714400321142	0.391255499352768
TCGA-CW-6088-11A-01R-1672-07	0.0165336485020779	0.0055945257832869	0.212075320079909	0.0850474118862744	0.145828550945356	0.0073435796965045	4.61488924068373e-10	0.527576962645103	0.0164963404076232	0.00560422937113016	0.215023441581525	0.0862296810137909	0.146081487513882	0.00207278585002586	4.20645465828359e-10	0.528492033841378	0		113.17128559465	124.603003359334	0.223342195359868	0.0272577425131096	0.172147344833285	0.0900782814981424	0.088126815294948	20.3638954457588	0.224223156803143	0.472423037354897
TCGA-CJ-5677-11A-01R-1541-07	0.0140104284764526	0.0136229540602899	0.20027375224891	0.0700504506676063	0.103350180706427	0.0170435975784493	3.42130135444137e-10	0.581648635919735	0.0140815376363426	0.0137468650015319	0.204549991494477	0.071546165822242	0.104290227785217	0.00484604728857039	3.14142005950751e-10	0.586939164657478	0		145.259124039824	155.31637724176	0.32633296992649	0.00110077244964403	0.159700461308265	0.116236373624922	0.0376206132567229	23.1388818363697	0.0842427143664022	0.418351364080265
TCGA-CZ-5470-11A-01R-1503-07	0.0151328510475421	0.018876394961856	0.196623693243285	0.0805218185153258	0.0921238278916051	0.0247421089340805	4.62740487734488e-09	0.5719793007789	0.0152937805655123	0.019153443543033	0.201932729150587	0.0826959879593416	0.0934759280072013	0.00707389363653105	4.27235780992757e-09	0.580374232865436	1		176.093547515015	187.633297134993	0.338395526908045	0.000699453065938401	0.159310699920906	0.117141490674872	0.0457117952518651	25.3004858529169	0.114783736998376	0.4280206992211
TCGA-B0-5709-11A-01R-1541-07	0.0120647505670488	0.0198190976412201	0.184893029752771	0.062630325018272	0.0976689656711552	0.021492252945218	3.86025861887155e-10	0.601431578018289	0.0121685239086941	0.0200695272400597	0.189503335950653	0.064192011664833	0.0989030884518633	0.00613238212256483	3.55690260837268e-10	0.609031130305642	0		162.074964724268	174.073047905072	0.392294499805545	7.38560961772466e-05	0.21619151655777	0.0325101785518667	0.0498679858270658	24.591722022776	0.087167257290982	0.398568421981711
TCGA-CJ-4920-01A-01R-1426-07	0.00708456969384264	0.0565311391580743	0.0889359376952457	0.0195543687307289	0.527271270772511	0.115518430729791	3.6237215883975e-09	0.185104279596085	0.00768396595711661	0.061559262037035	0.0980225534982673	0.0215522454106332	0.574169047457615	0.0354446709656045	3.59056504669206e-09	0.201568251083163	0		162.769758821079	262.212672205837	0.753839680201978	0	0.67521655241345	2.43782821792758e-14	0.538836616020154	36.6975554618041	0.620387281402855	0.814895720403915
TCGA-BP-5177-01A-01R-1426-07	0.00827949080463085	0.139061027504959	0.053056135169638	0.017951509455912	0.47968559024059	0.032749399468882	0.000156268748442411	0.269060578606946	0.00843810235529156	0.142291942373413	0.0549482088388124	0.0185916913737027	0.490830505056037	0.00944217869147066	0.000145495417566044	0.275311875893707	0		173.673215534332	394.030782372533	0.688005661496089	0	0.823916905068795	2.06256571041355e-25	0.721966824051154	27.9674327522636	0.754209822961387	0.730939421393054
TCGA-B0-4842-01A-02R-1420-07	0.0126365191785742	0.0921891321171548	0.0640109632964327	0.0065656228348137	0.0735647881965055	0.109884177007666	0.000302693521789107	0.640846103847064	0.0136530596859153	0.100003676663084	0.0702803084845698	0.00720867136598393	0.0798006134089922	0.0335865504413807	0.000298773224817085	0.695168346725257	0		1385.37881404869	1405.90157274305	0.561603835536089	2.83656916096413e-09	0.176656683862242	0.0818437432027162	0.0177507727109795	61.9748048217539	0.0224912642344249	0.359153896152936
TCGA-BP-4343-01A-02R-1289-07	0.00934209612951402	0.115459778767926	0.10245344610522	0.0261790744824721	0.179062036299109	0.188948844774882	1.04007715905618e-09	0.378554722400798	0.0107469409463241	0.13335366758378	0.119768847278359	0.0306035345102971	0.206812965695197	0.0614911315727266	1.09305523870578e-09	0.437222911320262	0		211.512746084519	382.270371757267	0.651754234964839	0	0.779882158467076	3.02737406679161e-21	0.597948828595941	35.1372462247618	0.638805776643344	0.621445277599202
TCGA-MW-A4EC-01A-11R-A266-07	0.00951782980256368	0.0125945880136024	0.0587950652143454	0.0227566130749865	0.32716710853988	0.0692279456731063	2.86401891995634e-09	0.499940846817497	0.00996593940824296	0.0132403049049545	0.0625601746562814	0.0242138976012091	0.34394076783313	0.0205064019371166	2.73963187763998e-09	0.525572510919433	0		145.831175152925	176.371099171752	0.71563733272128	0	0.348194723137488	0.000442508508448394	0.147384297104173	31.6606017796944	0.208090171002933	0.500059153182503
TCGA-B8-4143-01A-01R-1188-07	0.00814226608054176	0.0424729288835387	0.0190299780240491	0.0670171622911403	0.155289958867291	0.206826215870397	1.59460664933742e-08	0.501221474036976	0.00951339756153038	0.0498237347553011	0.0225946391910709	0.0795706962805817	0.182166050803344	0.0683634001986561	1.70207991398296e-08	0.587968064188717	0		155.385956716283	250.044474988229	0.619468405919069	0	0.734761485998445	7.20928777063319e-18	0.521376112979357	32.7373403817615	0.570570117522571	0.498778525963024
TCGA-CJ-5675-01A-11R-1541-07	0.0038680595710814	0.0320988727297239	0.00889587889869633	0.11366700084999	0.166324245006256	0.233798381480083	6.05815439328569e-08	0.441347500882624	0.00462196554259815	0.0385085391035579	0.010801875810186	0.138020856722526	0.199536717274254	0.079031961943898	6.61317335248202e-08	0.529478017471247	0		614.098852508806	647.053198510818	0.65727546876295	0	0.221985408553352	0.0280322708542486	0.0463090877483707	62.2052372788004	0.0611683525116882	0.558652499117376
TCGA-BP-4760-01A-02R-1420-07	0.0112644179752055	0.087216951698165	0.162547313939694	0.043603740737788	0.215698074582327	0.0355596245646398	4.40557393689156e-09	0.444109872096607	0.0114846165500221	0.0892775696104741	0.168408616482144	0.045176050425671	0.220794232009075	0.0102563450471313	4.10342270499722e-09	0.45460256577206	1		116.316458211809	248.005053652533	0.598429062346588	0	0.864644195210883	1.86573336773754e-30	0.814072517260093	9.28779782806621	0.83615089707951	0.555890127903393
TCGA-B0-5113-01A-01R-1420-07	0.0141399241028976	0.0281156901763089	0.146933151596805	0.05411858379199	0.357220830665561	0.0868908651846973	4.76504509995286e-10	0.312580954005236	0.0149828942026184	0.0299110112552829	0.158214104228774	0.0582735969638436	0.380031086544782	0.0260465657531152	4.61266240597449e-10	0.332540740590318	0		134.583688021416	187.584677813826	0.679844946413429	0	0.55929501971611	2.1500100098023e-09	0.377749353403912	30.6750346402385	0.477550052162344	0.687419045994764
TCGA-BP-4340-01A-01R-1289-07	0.0145577687471138	0.0119006816318286	0.204626941647917	0.0754614522629179	0.196774541783304	0.0338016509075057	6.98830734797027e-10	0.462876962320582	0.0148097902954532	0.0121551309690076	0.21154057199371	0.078011031424396	0.200981792534098	0.00972791390739416	6.49474509032755e-10	0.472773768226466	0		137.000414133763	153.850501406463	0.533589630791398	2.59209888082594e-08	0.233489036459723	0.0206761229203733	0.0834227121262835	29.3179350983776	0.157959318325643	0.537123037679418
TCGA-B8-A7U6-01A-12R-A37O-07	0.0206764490830267	0.0317508902507126	0.0997427917230261	0.0284645833176585	0.32559817557072	0.0810960281230781	4.34455464365473e-09	0.412671077587223	0.0218335837213468	0.0336619049336496	0.107030451473392	0.0305443345916261	0.345195197554668	0.0242257017997852	4.19112249103016e-09	0.43750882173441	0		108.351730308741	167.103533809193	0.707030328532538	0	0.70708756695593	4.05104138009377e-16	0.547647152185975	21.5259533569429	0.630123822964049	0.587328922412777
TCGA-B8-5551-01A-01R-1541-07	0.0510206386234228	0.0310394891824862	0.043197869631958	7.59721055558771e-08	0.0970746639665362	0.661069675654799	4.69481066663923e-07	0.116597117487626	0.0966990331582766	0.0590642263475009	0.0831984698768114	1.46321172535149e-07	0.184720820997346	0.354446906854096	8.12887311240358e-07	0.221869583557485	0		424.028915009732	672.994528639716	0.632589305637906	0	0.745212943653488	1.37768739171403e-18	0.532279445756908	62.5163266588282	0.558108119532672	0.883402882512374
TCGA-B0-5400-01A-01R-1503-07	0.0042522409613063	0.0510489211456054	0.0565251397314199	0.017170906338207	0.0529353296697544	0.0951014516215015	0.00124690862467265	0.721719101907533	0.00454206605917807	0.0547464371139421	0.061355569618263	0.0186382686402617	0.0567694797820519	0.0287375962643524	0.00121676365526243	0.773993818866688	0		300.039849421133	333.204384910646	0.691716236635235	0	0.326355286617404	0.00103960845137712	0.0893534254190968	37.3122036520131	0.110155939673309	0.278280898092467
TCGA-BP-4994-01A-01R-1334-07	0.0205280457240316	0.0059089133417261	0.181116113703606	0.066840734045286	0.267634395417549	0.0494063337131612	3.98307987605999e-10	0.408565463656331	0.0211342939307641	0.00610775306653648	0.189484633376572	0.0699291284811826	0.276640509817439	0.0143896581855589	3.74623634514363e-10	0.422314022767324	0		118.863231959392	144.339594849141	0.553583382743913	5.70439309276404e-09	0.405668037081684	3.41266575007628e-05	0.246916504808509	26.3774609514647	0.3613252096188	0.591434536343669
TCGA-A3-3349-01A-01R-1188-07	0.00621662221842038	0.0715600836792686	0.0545133878717269	0.00498555079598772	0.735746404315118	0.126746678519657	0.000231251016366086	2.15834559114114e-08	0.00680690097080068	0.0786682535139678	0.0606561578834683	0.00554734108489196	0.808829191928685	0.0392608101222023	0.000231320768610962	2.37273727760936e-08	0		169.185458622903	313.654626135155	0.744748133555203	0	0.747513628027053	9.46738509172465e-19	0.636188394205421	28.121924279422	0.692380219848148	0.999999978416544
TCGA-AK-3455-01A-01R-0864-07	0.0102118445957781	0.0177339498740913	0.0780265805338886	0.132717017058788	0.113134535984474	0.0475311087466317	6.85957694986666e-09	0.600644956346771	0.0105032662807541	0.018312994638147	0.0815529211602358	0.138715042422193	0.116828578268386	0.0138301164666873	6.44545427163596e-09	0.620257074318142	0		265.222476739834	273.958739169057	0.630128339995792	0	0.14740946115772	0.147482391340675	0.0210869247048242	29.0606088366726	0.039445254964107	0.399355043653229
TCGA-CW-5585-01A-01R-1541-07	0.00554936659123265	0.0271028308268699	0.0504700382535093	0.0199458618114484	0.639849116562926	0.0327688851615674	1.24930227348647e-07	0.224313775862219	0.00565565494753758	0.0277324256318611	0.0522696861103684	0.0206570863063037	0.65471271816748	0.00944776037810824	1.16316959325645e-07	0.229524552141382	0		215.419827336319	270.229824959572	0.643682777703396	0	0.407624076700766	3.10085291561947e-05	0.21587416666215	43.9390651262117	0.270166842132644	0.775686224137781
TCGA-BP-4981-01A-01R-1334-07	0.00431989574861561	0.0232438182485422	0.052939586489865	0.0210909966505331	0.261939486435022	0.0778128417439903	0.000946792727286816	0.557706581956145	0.00455354382708462	0.0245989992045514	0.0567065946399661	0.0225917631193367	0.277211306230198	0.0232035932778979	0.000911731979995462	0.59022246772097	0		200.684386652022	225.947962273273	0.680010710938546	0	0.273903040155235	0.00635054099583001	0.0835446905375256	36.7303176668158	0.122338394063839	0.442293418043855
TCGA-BP-4337-01A-01R-1289-07	0.0164284516539823	0.122702356683339	0.0847608446334839	0.00754272952893037	0.179951222296979	0.0754375962853007	1.01643620783587e-08	0.513176788753622	0.0172810728684844	0.129586775752627	0.0906037371365642	0.00806267901749339	0.190047683846777	0.0224486186653377	9.76765282764195e-09	0.541969422945064	0		137.587012115033	334.337828261825	0.753788675732711	0	0.842204702344079	1.6872954256084e-27	0.721874398434387	14.5364255482698	0.742198799376883	0.486823211246378
TCGA-CJ-5686-01A-11R-1672-07	0.00795811130780481	0.0418264952956621	0.114061595201785	0.0199243379572258	0.359749101040626	0.135928603197937	1.98334578998666e-08	0.320551736165501	0.00876846229347082	0.0462699061138278	0.127711392090257	0.0223086914793056	0.39796681534085	0.0423693690919697	1.99640150498362e-08	0.354605343626304	0		227.865461898785	284.680503785587	0.724499359256355	0	0.410831895054937	2.64651645602783e-05	0.177479900604644	52.1111905655755	0.234990343646082	0.679448263834499
TCGA-A3-A8OV-01A-11R-A37O-07	0.00792514878575996	0.0105715284477386	0.0879803486692988	0.03067587298412	0.278151505198069	0.0933249142419517	0.000238172095335886	0.491132509577726	0.00844811427851451	0.0113141999943115	0.0953048062099174	0.0332296720152893	0.297692218687916	0.0281434716248636	0.000231941922947684	0.52563557526624	0		128.659976365721	164.727227813753	0.658814078556856	1.65642556902419e-13	0.44254761346426	5.05019351979272e-06	0.226797864325529	30.3666717404459	0.294804259107129	0.508867490422274
TCGA-AK-3447-01A-01R-1766-07	0.00401633974192316	0.000315927839084606	0.0427661775768965	0.019136276962092	0.0301242440860252	0.00901056295431665	1.41819857533032e-09	0.894630469421463	0.00402341594109711	0.000317750395242789	0.0435353151671265	0.0194804374829179	0.030298027842242	0.00255354860306917	1.29788900937563e-09	0.899791503270415	0		24.5494490587854	27.6469777036611	0.396037526797822	5.42284159768656e-05	0.325107036671074	0.00108959322283616	0.158284163629023	4.72912530671798	0.258867261576446	0.105369530578537
TCGA-B0-5702-01A-11R-1541-07	0.00756306534733292	0.0112619923167981	0.0101582298901062	0.00367401677163439	0.533511192911964	0.0646823953964905	0.000661093667766185	0.368488013697907	0.00789929128626294	0.0118097095163454	0.010781646320032	0.00389949330091541	0.559458045679127	0.0191119096730171	0.000630796527037481	0.386409107697263	0		141.38438290969	196.036349931771	0.673818720460455	2.88396660326249e-14	0.644307593878899	8.19048520391733e-13	0.472472673449271	24.8310339514937	0.533500454346428	0.631511986302093
TCGA-CJ-4918-01A-01R-1426-07	8.10588732308617e-06	0.150798104926187	4.21719807370346e-06	6.48156910894865e-09	0.664431255518944	0.184743124783506	1.40458203753632e-05	1.13938402224179e-06	9.30876766176443e-06	0.173868627148154	4.92144228128184e-06	7.56394831457782e-09	0.766082241470806	0.0600188440740659	1.47358353021292e-05	1.31369778047734e-06	0		253.3505641038	508.761496846079	0.796135136341322	0	0.811145593192973	4.30688583660173e-24	0.686021828734707	38.7003502416465	0.728146015649414	0.999998860615978
TCGA-B0-4848-01A-01R-1277-07	0.00650491472587202	0.0474876572175146	0.0442850330517784	0.0120217656652876	0.334965225901413	0.168586760542787	1.00949795906794e-08	0.386148632800367	0.00736606590900274	0.0539893936477354	0.0509598022599866	0.0138337212123713	0.380826734758858	0.0540063929271252	1.04432447997175e-08	0.439017878841676	0		195.345254586815	274.111111795505	0.738053796963959	0	0.540120363664664	9.47443030752818e-09	0.295331065615971	44.6312838124685	0.356146233879289	0.613851367199633
TCGA-BP-5194-01A-02R-1426-07	0.0129878644907323	0.038843433244356	0.115740611941012	0.0373105040712412	0.383078134781188	0.08362481645856	1.70593049058654e-09	0.32841463330698	0.0137363257800494	0.0412462201200336	0.124392837916735	0.0400996625790349	0.4067746785141	0.0250204850421303	1.64827695039344e-09	0.34872978839964	0		128.325038700275	195.004899578797	0.648630211222258	0	0.649826128436502	4.50463214010659e-13	0.480575785742354	28.6515598878928	0.568113336666585	0.67158536669302
TCGA-B2-5635-01B-04R-A277-07	0.00648135833177814	0.00682697419573208	0.17077626637479	0.104494028059688	0.340248075682097	0.058168162625837	1.81952112532709e-09	0.313005132910557	0.00671375112522313	0.00710004627974249	0.179764316631124	0.109993607103218	0.353857655628235	0.0170455988950047	1.72183815802442e-09	0.325525022615615	0		142.35644793182	173.467892222761	0.622681687482866	0	0.368484965421434	0.000189007973420488	0.224843283410982	29.7572967835054	0.337435923060871	0.686994867089443
TCGA-B0-5096-01A-01R-1420-07	0.0162468467970423	0.0372417325179173	0.115598587666972	0.000935129887307126	0.0887195679079934	0.26545786165962	2.71528073288354e-09	0.475800270847868	0.0199609021064234	0.045938273481343	0.144324604433623	0.001167507785376	0.109437007844443	0.0922644473437774	3.04762717816737e-09	0.586907253957387	0		137.292350980149	266.513031637226	0.680877786916078	0	0.806297076905512	1.28600160996879e-23	0.674290857610554	21.5628055844832	0.70901777025411	0.524199729152132
TCGA-CZ-5986-01A-11R-1672-07	0.00873034544761646	0.0172461616493902	0.1286588720183	0.051980676554727	0.472195114017155	0.0571707023241887	1.03340923007251e-09	0.264018126955214	0.00904753512106254	0.0179442377371283	0.135492531450669	0.0547416073406633	0.49130824333505	0.0167610063282357	9.78379187793312e-10	0.274704837708812	0		164.970372261435	208.739138084558	0.609152752009895	0	0.446813111357717	3.98960762845635e-06	0.28310386341001	35.2066294799628	0.374232993103545	0.735981873044786
TCGA-A3-3380-01A-01R-0864-07	0.0096557684872827	0.035763081334871	0.136852398871347	0.0375780105139338	0.497838552655901	0.0759754051018423	5.56858446240928e-09	0.206336777466238	0.010150052548066	0.0377441882465411	0.14618763125576	0.0401413522133458	0.525416472699407	0.0225934308483612	5.34764141472033e-09	0.217766866840879	0		152.843504296571	219.943918217904	0.690300862613086	0	0.53494286590179	1.39205533993997e-08	0.335966094126208	39.8317714025113	0.422527736535445	0.793663222533762
TCGA-BP-4329-01A-02R-1289-07	0.00641796257000146	0.0248225557266779	0.0994618195636018	0.0285625139903142	0.347144982854031	0.102792648845244	6.08919709904295e-10	0.39079751584121	0.00689057786738176	0.0267570772252831	0.108515464347092	0.0311624549216824	0.374199386109628	0.03122110255422	5.97247742842902e-10	0.421253936377466	0		133.344715984147	186.396722514274	0.71918214333531	0	0.594055180047164	1.13406920693985e-10	0.407497319027573	25.4374709866912	0.489696876486966	0.60920248415879
TCGA-B0-4712-01A-01R-1503-07	0.00995079897683381	0.0573428650179929	0.0384488796969116	0.00151401398384488	0.0837766250122516	0.160097049251473	0.000415801065768814	0.648453966994924	0.0111937107429961	0.0647633384478119	0.0439517918748004	0.0017307039382693	0.0946177683654528	0.0509480032963065	0.000427304774866317	0.732367378559497	0		107.08832130554	216.322560476825	0.705997488029888	0	0.822303089573819	3.06879238467947e-25	0.659968843890257	20.8181622650159	0.700258118163869	0.351546033005076
TCGA-B0-4691-01A-01R-1277-07	0.0166338778141634	0.0534781931192924	0.0758728996906943	0.043835735618306	0.0868826743460278	0.0765186225630431	0.00188652354424275	0.64489147330423	0.0175085199492788	0.0565153428218876	0.0811557655219376	0.04688792303739	0.0918169414399457	0.0227850919404061	0.00181407057270165	0.681516344716453	0		151.047162575301	209.428671463902	0.656178872673718	0	0.533966593453069	1.49572434313529e-08	0.267831980929179	30.5378657101656	0.313331475622869	0.35510852669577
TCGA-CZ-5982-01A-11R-1672-07	0.00473172555840708	0.0159704619875414	0.0596396393717988	0.0275921325504429	0.558052211771273	0.0374414402451182	2.75480962005886e-10	0.296572388239938	0.00483793934277078	0.0163942692617518	0.061965883817984	0.0286683638251448	0.5728612127208	0.0108298173266387	2.57317001994421e-10	0.304442513447593	0		146.704221733159	201.28591016549	0.700489005349094	0	0.575199808966448	5.83823485943698e-10	0.45337332790892	24.2803960687274	0.52513985161105	0.703427611760062
TCGA-BP-4962-01A-01R-1334-07	0.00931299541526492	0.0877300686557422	0.0706303959157241	0.034816305061676	0.154668157496586	0.190148337096804	3.71173544267341e-07	0.452693369184658	0.0107276265895153	0.101460369810921	0.0826766113156314	0.0407543251557763	0.178874685703899	0.0619632950095473	3.90595551865602e-07	0.523542695819158	0		269.948521408484	376.21297681285	0.67557332211235	0	0.571193203609897	8.1610981129084e-10	0.298685436632829	50.8980744537495	0.341797566221445	0.547306630815342
TCGA-CZ-5466-01A-01R-1503-07	0.0163527022588807	0.0242041599754346	0.088612342136614	0.017213101606595	0.121405861793973	0.242696910394344	7.74902773847741e-09	0.489514914085131	0.0196969370781692	0.029270685648936	0.108462635252005	0.0210690555750518	0.146819093086322	0.0826991658932836	8.5269242329532e-09	0.591982418939308	0		269.395083304402	336.366281176018	0.673724410101435	0	0.552248876863044	3.74855313761448e-09	0.302049395339957	40.050598713883	0.340375506852269	0.510485085914869
TCGA-AK-3450-01A-02R-1277-07	0.0119078595322878	0.019694146143518	0.123355024898184	0.0454690206663759	0.365621780009056	0.0428330238166324	8.29579647270369e-09	0.39111913663815	0.0122116358841766	0.0202773413699338	0.128550496080789	0.0473840864431321	0.376448798109818	0.0124264361195641	7.77202613701972e-09	0.402701198220561	0		259.456747041216	280.081944608742	0.685850722669574	0	0.200006864050052	0.0483178349281969	0.0487309099630763	40.5643127703268	0.0794040443468888	0.60888086336185
TCGA-CJ-4876-01A-01R-1305-07	0.0100359467763243	0.0291669282717825	0.0896925010494272	0.0781620146752866	0.137919671892355	0.0191824224462282	2.93530356765854e-08	0.63584048553556	0.0101151053959615	0.0295145706091716	0.0918639182758953	0.0800542837405437	0.139563544591661	0.00546944459569478	2.7027203129302e-08	0.643419105763869	0		431.715301821329	439.334872095959	0.539506149226326	1.69339450541564e-08	0.156909455238668	0.12283836893019	0.0162985800436566	29.0507944293896	0.0245202453486456	0.36415951446444
TCGA-B0-4834-01A-01R-1305-07	0.0270997043967182	0.0120538089031696	0.255218668119886	0.0772672769673709	0.214152040471844	0.0101557541373343	4.16950194644443e-10	0.404052746586726	0.0270828400150074	0.012094492943919	0.259190367101795	0.0784697061138234	0.214874846881926	0.00287124030986502	3.8067105168706e-10	0.405416506252993	0		185.832249070063	199.326944382906	0.345661931776467	0.000490155833894003	0.137583522543399	0.176706236161418	0.0413503068286926	30.4699225695971	0.0986991559121048	0.595947253413274
TCGA-B0-5713-01A-11R-1672-07	0.00745528080080723	0.0182147729212897	0.0803588297964074	0.0453783968355708	0.733512409412911	0.0586079519471315	1.44211928660338e-07	0.0564722140739541	0.00773978722654597	0.0189855197194545	0.0847764815254844	0.0478730318837826	0.764550531239197	0.017212710909247	1.36773582177921e-07	0.0588618007227068	0		224.385404446697	288.556427845884	0.666035486359492	0	0.421158356144464	1.57162175315812e-05	0.244468509220589	47.1086671980295	0.309400389098446	0.943527785926046
TCGA-BP-5009-01A-01R-1334-07	0.00515128561756554	0.0502984448507914	0.0490713521895103	0.029814998198305	0.349081386088281	0.168126168788471	1.4940398301744e-08	0.348456349326678	0.0058291913938276	0.0571453576347513	0.0564283664805806	0.0342850068295335	0.396600346408834	0.0538214897488263	1.54451055546141e-08	0.395890226058541	0		140.937018883705	242.734536317546	0.714272963168398	0	0.731325526898631	1.2213363537215e-17	0.570994966005403	29.5071334862687	0.63527805547853	0.651543650673322
TCGA-CJ-4900-01A-01R-1334-07	0.093292029303801	0.0314113611715501	0.0454819904120629	0.0365798786982425	0.222395447270465	0.223574139193353	0.001604947401618	0.345660206548908	0.110632279103409	0.0373988104245404	0.0548092109345821	0.0440814983990157	0.264787161763692	0.0750043756046539	0.00173873799162838	0.411547925778478	0		147.136089424337	250.78956914702	0.658588833846566	0	0.749030356847497	7.37669699765051e-19	0.563435095161316	32.7320153450451	0.621645906567151	0.654339793451092
TCGA-BP-5186-01A-01R-1426-07	0.0147857573542719	0.0455894206360938	0.14381274708178	0.0600760669543862	0.26336120331736	0.0560621504343564	6.5893948104933e-12	0.416312654215163	0.0153061585240868	0.0473827669484934	0.151285318018023	0.0631976447073781	0.273721015664358	0.0164179942048222	6.23166619736123e-12	0.432689101926607	0		136.757409376889	192.936647503059	0.569994070730448	1.20169383582547e-09	0.565647313113323	1.28798880194301e-09	0.33552665582999	30.7235505885015	0.413085082876455	0.583687345784837
TCGA-A3-3370-01A-02R-1420-07	0.0105964785346359	0.0345973021079617	0.163830809365677	0.0933156139171982	0.34481298017741	0.13348284268469	3.18619395817868e-09	0.219363970026234	0.011633763378729	0.0381359535859596	0.182780983004088	0.104109353469316	0.380080844652221	0.0414583319013807	3.19570655724072e-09	0.241800766812599	0		162.07643004728	228.057613822671	0.630255851168959	0	0.603792448758397	4.66418122691114e-11	0.396450939433082	37.4413648034592	0.485483085628966	0.780636029973766
TCGA-B0-4810-01A-01R-1503-07	0.00537734384445792	0.108220411481973	0.0300466654798766	0.0115971830310517	0.378948086651427	0.199728007971713	0.00424232027511158	0.261839981264389	0.00625215778333439	0.126329569386687	0.0355005574099815	0.0137022346876943	0.442359698609702	0.0656944689093584	0.00450610798554467	0.305655205227697	0		199.586701668997	374.978459833579	0.702809708700725	0	0.779109252696997	3.51154126316829e-21	0.655861643177174	39.8355438982132	0.709878512931174	0.738160018735611
TCGA-CJ-4916-01A-01R-1426-07	0.00986720895300765	0.0180138802423844	0.0589993949965034	0.129896141952346	0.292767274780036	0.235132726985473	3.4182299181267e-09	0.255323368672019	0.0117928805020182	0.0216155632499703	0.0716555607773134	0.157760615934392	0.35130296529004	0.0794998605434175	3.73218243076369e-09	0.306372549970666	0		232.645208306651	309.212006457415	0.687661381328539	0	0.531070549180244	1.84846049338987e-08	0.288016201767477	46.7634733816466	0.338574404909818	0.744676631327981
TCGA-B0-4846-01A-01R-1277-07	0.00993638669046966	0.0180231396238969	0.126883380910263	0.0583634384402078	0.250235096208381	0.111532478506306	1.28287328739692e-09	0.425026078337602	0.010732841155911	0.0195456616920136	0.139273255714341	0.0640624960332674	0.271373946827361	0.0340812318920945	1.26591923857576e-09	0.460930565419092	0		147.779489409723	188.919951562602	0.686335265127607	0	0.460145156327385	1.87022751111315e-06	0.244493073955373	32.9947764669801	0.323448957634305	0.574973921662398
TCGA-CJ-4638-01A-02R-1325-07	0.00474818484785481	0.0508661711524403	0.0514134457894518	0.0258674283864892	0.0416099247850274	0.0264720957389565	6.34825761950664e-09	0.799022742951522	0.00481641281851169	0.0518034694444172	0.0529967900557981	0.0266640496553417	0.0423766605260253	0.00759647519496929	5.88283474492201e-09	0.813746136422102	0		713.370377337417	724.265890905324	0.466633513761643	1.71594857248015e-06	0.186910090736112	0.0653507578523483	0.0189681223422667	29.5755560970939	0.0233209555567494	0.200977257048478
TCGA-BP-5184-01A-01R-1426-07	0.0148770579512662	0.0469874667273392	0.131946275143157	0.0370102457438359	0.288938558708825	0.115800828467458	2.97106481365831e-10	0.364439566961012	0.0161269544731438	0.0511388607989045	0.145348049443824	0.0407693739172761	0.314466596358331	0.0355119634556485	2.94227628675748e-10	0.396638201258644	0		130.229124771186	208.187909808643	0.633354372676906	0	0.698175440687695	1.34445924987521e-15	0.500065706354848	26.3576224391745	0.571166079540111	0.635560433038988
TCGA-B0-5116-01A-02R-1420-07	0.00464482216884959	0.0402037386088308	0.0619752154260653	0.025700726357738	0.386367247474384	0.0274450707808735	1.48071701184737e-08	0.453663164376089	0.00471431190512787	0.040968435064029	0.0639210697674727	0.0265076597361332	0.393716157669603	0.00788027348536279	1.3729581761825e-08	0.462292078642689	0		109.171885905791	173.063753349583	0.681285822670211	0	0.673466759400673	3.00818964125342e-14	0.525692149662475	20.8070821838896	0.593360782562733	0.546336835623911
TCGA-CZ-4857-01A-01R-1305-07	0.00380588555331961	0.0673666174616051	0.0736080182125588	0.00872836516540783	0.163046713385575	0.143078745362683	5.27015061707619e-09	0.540365649588699	0.00422025443349093	0.075000017493091	0.0829439671785552	0.00983541265452126	0.181521750933668	0.0448833998845737	5.33877917679242e-09	0.601595192083321	0		100.88805357283	225.49151162914	0.706800808420838	0	0.836070507132515	9.03175294961705e-27	0.734271318119298	18.6144978370043	0.77673627106979	0.459634350411301
TCGA-B0-4718-01A-01R-1277-07	0.00587276687114196	0.022960204217608	0.0388095249238586	0.0304082704082069	0.398793131328209	0.0778666313404875	0.000411641858604674	0.424877829051883	0.00619076511337633	0.0243002658410786	0.0415735068493574	0.0325739220094274	0.422068506665976	0.0232209864766395	0.00039642142304325	0.449675625621101	0		118.292177229248	171.777485985369	0.729842077412033	0	0.581656337450736	3.3705611396611e-10	0.425552934162899	26.8992066619978	0.512969075175866	0.575122170948117
TCGA-B0-5696-01A-11R-1541-07	0.00636365261153416	0.0480580992661016	0.0729081549481096	0.0275406580636904	0.47933569709995	0.0627465304299089	1.43158455762261e-08	0.30304719326486	0.00662913133503618	0.0502632379672074	0.0771796910319846	0.029154207532559	0.501329943910335	0.0184913061705666	1.36239545137035e-08	0.316952468428357	0		296.887589776657	341.710814416975	0.677817518760081	0	0.318052799189943	0.0014155285519368	0.105093413360951	54.5838917740252	0.142655879393982	0.69695280673514
TCGA-BP-4326-01A-01R-1289-07	0.00494944950784418	0.0559181789725285	0.0755022824986701	0.0138574444635618	0.325790398108652	0.0563806833131694	1.01538389049268e-07	0.467601461597185	0.00513208197224313	0.0582134608064683	0.0795561092626792	0.0146014707020818	0.33916316517995	0.0165384473462311	9.61840313481998e-08	0.486795168546315	0		108.436449805963	194.330292587524	0.63997220256425	0	0.763106964928064	6.66576878791287e-20	0.683830694253393	17.4604336196895	0.741257283183302	0.532398538402815
TCGA-CZ-4856-01A-02R-1426-07	0.00864037215626217	0.0203808241186038	0.0747989167244841	0.000937135263107712	0.775652131148631	0.119590258056764	4.19084918059957e-09	3.5834129807899e-07	0.00940548948325672	0.0222743175796865	0.0827410503847953	0.00103664009343577	0.847714587007032	0.0368275196509596	4.167609368629e-09	3.91633224882336e-07	0		226.495418261531	311.991909327079	0.70046350311446	0	0.532094847873728	1.71547390918105e-08	0.340855094224819	48.7084131871953	0.409410462248799	0.999999641658702
TCGA-B2-5635-01A-01R-1541-07	0.00831349525776609	0.0127106458266122	0.0816780020731622	0.0611562170562021	0.432648906270523	0.150317874965424	4.31269226028329e-09	0.253174854237618	0.00926486969246832	0.0142218794302424	0.0924991061951782	0.0692584939933999	0.484088744548522	0.0473907959674516	4.39076457757447e-09	0.283276105781973	0		183.792985077585	243.67765928773	0.735019031042595	0	0.513202146590418	6.53949836248704e-08	0.290211633875278	41.0347137252454	0.356165404833937	0.746825145762382
TCGA-BP-4972-01A-01R-1334-07	0.00849402143802626	0.106090276640126	0.128848727913535	0.0327904908491106	0.458181268851879	0.201025845070271	9.2249005539895e-10	0.0645693683145624	0.00986556499983843	0.123713730862488	0.152077692047491	0.0387019899240566	0.534293207409126	0.0660523417838301	9.78827862229019e-10	0.075295471994342	0		186.622577085538	370.725788650628	0.724308092496605	0	0.794964969201541	1.47643835391898e-22	0.676414197472302	34.8063900343866	0.729541206753557	0.935430631685438
TCGA-BP-5169-01A-01R-1426-07	0.163734409302148	0.0376963706968433	0.00346577934581995	2.25162492018664e-08	0.067969745781723	0.160959048056001	0.000784187916749385	0.565390436384466	0.184541815804507	0.0426567815170554	0.00396946986849016	2.57885929368302e-08	0.0769137861811069	0.0513213344759252	0.000807441372965534	0.639789344991356	0		139.256951657782	220.43166750537	0.637447481335552	0	0.721520787295516	5.26351529226278e-17	0.50539197114774	28.5495745713394	0.561208873259009	0.434609563615534
TCGA-B2-5633-01A-01R-A277-07	0.00809682060360266	0.0144807550492647	0.104559360413896	0.0588226920059193	0.354128257737127	0.0620061762580595	3.45684670115572e-09	0.397905934475284	0.0084232459612042	0.0151248085298262	0.110536230867442	0.0621851418952116	0.369878647560367	0.0182485192226588	3.28534593821487e-09	0.415603402677944	0		134.282762453243	169.929818376556	0.652901835523338	0	0.487612980412056	3.53678324970187e-07	0.334318500393141	26.6999543032762	0.43800694412676	0.602094065524716
TCGA-B0-5693-01A-11R-1541-07	0.00774952261693724	0.030934833735936	0.0776605009789318	0.0310929541435497	0.755988106405848	0.0562838239294705	6.86642994405072e-09	0.0402902513228969	0.00803301811078465	0.0321947676400369	0.0818051701023397	0.0327523563540669	0.78677847866026	0.0165049839085071	6.50235699831228e-09	0.0419312187216483	0		182.338700148657	267.071434862081	0.726144253390203	0	0.615475092701035	1.54262059611034e-11	0.49088708884315	33.3106121011213	0.56341045648294	0.959709748677103
TCGA-BP-4969-01A-01R-1334-07	0.00525525388923293	0.0312099705249665	0.0653050909890249	0.0207797957808443	0.284149315833296	0.0307068648327848	3.63235350431217e-08	0.562593671826316	0.00534675886330768	0.0318804150675396	0.0675181762363634	0.0214839898764167	0.290253338197685	0.00883812391900591	3.37614448231785e-08	0.574679164078237	0		249.196598294768	269.912664032804	0.65041536764659	0	0.247768925259815	0.0139014396051418	0.0587036164984336	34.864347485612	0.0841884125100309	0.437406328173684
TCGA-BP-4165-01A-02R-1289-07	0.00869511482143866	0.028097130414234	0.0443837172095236	0.0301605058117412	0.313260547579293	0.0494730961295621	0.00946325093291188	0.516466637101296	0.00897937358653959	0.0291317382718606	0.0465769621936116	0.0316509032423324	0.32479559828489	0.014453316836626	0.00892785433951258	0.535484253244627	0		164.960574936351	197.89230035252	0.694444975740999	0	0.343437229101316	0.000535844543144716	0.131151154870278	35.7656686526526	0.187454693552833	0.483533362898704
TCGA-CJ-4870-01A-01R-1305-07	0.00921075907745746	0.0100556858168842	0.0598564841905939	0.0185972435330458	0.545240995871305	0.0657582603709811	4.91318466608343e-09	0.291280566226548	0.00961957824764374	0.0105440150544296	0.0635255715331094	0.0197372187884501	0.571719261465611	0.0194284716421419	4.68769899364686e-09	0.305425878580916	0		128.707608933908	189.29523517594	0.723696038865405	0	0.63328237946472	2.6094817956179e-12	0.505195032235435	21.3986101726534	0.571163892915089	0.708719433773452
TCGA-B8-5552-01B-11R-1672-07	1.85040474676965e-06	0.0465643372348373	2.18481051209469e-08	6.90357750407938e-08	0.82113218912254	0.132300602001331	9.29886522543451e-07	4.66141902855099e-10	2.0365505717354e-06	0.0514535807880805	2.44353750967475e-08	7.7211046398671e-08	0.907350859900147	0.0411924856366624	9.34963030608508e-07	5.150866839638e-10	0		216.353117732195	342.502468834785	0.79084342265491	0	0.685016642301041	7.30971576982159e-15	0.523430528364785	30.6958739607743	0.579921702958198	0.999999999533858
TCGA-BP-4164-01A-02R-1325-07	0.00641685754718917	0.0102542528365839	0.0960787522189759	0.0427176781461594	0.223028146175978	0.0519378678227714	5.47234085403943e-09	0.569566439780001	0.00662751792138758	0.0106332554402064	0.100839953110404	0.0448345608342869	0.23127138431618	0.0151754068367638	5.16342262404174e-09	0.590617916377349	1		120.656339299951	141.136039665598	0.598072031061722	0	0.312656020709879	0.00172206859361236	0.132392921652287	26.2104779111938	0.203059677648502	0.430433560219999
TCGA-BP-4987-01A-01R-1334-07	0.00766492402271207	0.0256093803169039	0.0739395032921994	0.0422644727222764	0.424852040982453	0.0754057009064576	4.48268688585264e-09	0.350263973274311	0.0080597632677693	0.0270362973391021	0.0790073924242186	0.0451613228827825	0.448524172119236	0.0224308807283615	4.30614705096464e-09	0.369780166932383	0		129.54962361282	184.769072846639	0.666634788873375	0	0.552143914410993	3.77935590676972e-09	0.370829396810268	30.0945992372875	0.458757257633783	0.649736026725689
TCGA-BP-4769-01A-01R-1289-07	0.00962580581502482	0.0476395329962371	0.120652859186681	0.0449736475826051	0.305643773883456	0.0141870572369278	1.23150852379227e-09	0.45727732206756	0.00966688169135899	0.0480341948620796	0.123129947297099	0.0458969882183762	0.308175829394864	0.00403059666843802	1.1298550985925e-09	0.461065560737929	0		117.923344244792	180.739161870547	0.592079005922894	0	0.74956935326756	6.74784577225983e-19	0.65059078500775	7.53903401792435	0.682388030714929	0.54272267793244
TCGA-BP-4161-01A-02R-1325-07	0.0112058358362077	0.0121796207106095	0.103612017072251	0.0636016966752907	0.235787506982681	0.130127739820441	1.85059333734069e-08	0.443485564396586	0.0122849632530427	0.0134059341786804	0.11542941710795	0.0708557460973476	0.259527933904504	0.0403577741868195	1.85343184464194e-08	0.488138212737338	0		152.600218623677	195.521625051451	0.722701451714706	0	0.450829543886419	3.18610380339132e-06	0.226636924388908	33.1049810735623	0.290618277927142	0.556514435603414
TCGA-BP-5010-01A-02R-1420-07	0.00398601582113389	0.20916852073491	0.039701693611434	0.0103019809660333	0.298132169738992	0.0624297411234214	2.17862595549421e-08	0.376279856217817	0.00415393656239946	0.218852181273965	0.0420442532525116	0.0109098392874029	0.311934489119465	0.0184051808502477	2.07414701324772e-08	0.393700098912538	0		197.644700010091	547.445649681789	0.797690772653954	0	0.892735225850423	5.24909440949412e-35	0.839903263692038	20.8538407915932	0.856379847165187	0.623720143782183
TCGA-B2-3923-01B-10R-A277-07	0.0254213744994088	0.0110638222402056	0.24992721750563	0.0939784677180689	0.122831071850212	0.0088298616674502	2.54786322710629e-10	0.487948184264238	0.0253776039384355	0.0110889516245149	0.253537327950584	0.0953359535145172	0.123110059449852	0.00249363680808689	2.32361257289047e-10	0.489056466481648	0		222.455855546536	229.598565397585	0.156129349986702	0.124734272581598	-0.00603044202230611	0.953005558844657	-0.00115016169526457	26.54821213159	0.0404953269428829	0.512051815735762
TCGA-AK-3445-01A-02R-1277-07	0.00303502714854031	0.0385839861376297	0.0638908586984134	0.0119190296770166	0.157588481443776	0.191683200481946	4.44421912193039e-08	0.533299371970486	0.00350186457627502	0.044696917425982	0.0749121497550878	0.0139750842967177	0.182555511948747	0.0625674611162995	4.68455401475844e-08	0.617790964035351	0		190.896138270105	263.231883121414	0.726376089032276	2.57349438102448e-17	0.556981472375806	2.58422319350959e-09	0.304330192848873	37.16700708038	0.351553389386613	0.466700628029514
TCGA-B2-4102-01A-02R-1325-07	0.0111176444828893	0.0177142859675955	0.166365102397332	0.0531159804197843	0.333849608483167	0.127072101768399	3.12994137769023e-08	0.290765245181419	0.0121504334400379	0.0194373185731925	0.184764269129754	0.0589903480955578	0.366322481611362	0.0392877280733915	3.12500856809219e-08	0.319047389826619	0		228.612156912194	266.793378735885	0.622056882734349	0	0.314508971336138	0.00161063526855658	0.118568405004193	47.3181767730486	0.174990765459397	0.709234754818581
TCGA-B0-5083-01A-02R-1420-07	0.00835389285064072	0.121176591809332	0.154548549224116	0.0268993093116244	0.111210584056574	0.139108941833569	3.94751335079102e-09	0.438702126966631	0.00922198314049274	0.134303666649104	0.173371267454428	0.0301754197785593	0.123258040071697	0.0434428375089637	3.98102634149048e-09	0.486226781415729	0		131.82051683924	339.970433681122	0.653641400327704	0	0.890760324708296	1.20109320431188e-34	0.81682336260639	14.0959467277021	0.837895453790548	0.561297873033369
TCGA-B0-4697-01A-01R-1277-07	0.197092563369274	0.0526309212768713	0.0309363702567211	0.0616808999888257	0.108431289188105	0.189481503211714	6.24119942172884e-08	0.359746390296494	0.227142291008121	0.0608979185397034	0.0362304634150444	0.0722362569334278	0.125463124261023	0.0617763576837272	6.57100569967088e-08	0.416253522448896	0		145.186118758043	259.739738418278	0.627361347538078	0	0.769059549024949	2.29266991389814e-20	0.605453587706129	31.0299860226226	0.667620709316454	0.640253609703506
TCGA-B2-3924-01A-02R-1325-07	0.0108575106911384	0.0120940694240617	0.0663735986063493	0.0944725935625474	0.213098752820124	0.226209992916642	1.85960878102755e-09	0.376893480119529	0.0128827087828097	0.0144073164039801	0.0800293070931219	0.113909391096018	0.253858403612666	0.0759305286357015	2.01574008610394e-09	0.448982342359962	0		190.752230189783	268.108052233536	0.703332504510708	0	0.645457179614195	7.2386401588252e-13	0.400296018814194	33.5373973352113	0.444126943632331	0.623106519880471
TCGA-DV-A4VZ-01A-11R-A266-07	0.00715197539712218	0.0122156600784722	0.0982507250427403	0.0266154447803779	0.100791638433589	0.00853644439324801	3.28067283282727e-11	0.746438111841643	0.00715671033058414	0.0122726423914348	0.0999079297405955	0.0270643701201793	0.101261800557317	0.00241652980892545	2.99906839564802e-11	0.749920017020973	0		57.8003455971931	71.1384313951789	0.482738174932578	6.77983888347132e-07	0.489550326657928	3.12734645699696e-07	0.355674291978232	9.47242047027146	0.475667235866559	0.253561888158357
TCGA-B0-4821-01A-01R-1503-07	0.00378322709664159	0.029862901758488	0.0333431922424697	0.0219477309479525	0.0759185067565798	0.0553236159750843	0.00678893620540754	0.773031889017377	0.00392389460439454	0.0310971537242528	0.0351430027724822	0.0231324332698763	0.079056265001242	0.0162327908727153	0.00643269070474102	0.804981769050296	0		122.976476224053	151.006346917844	0.552346524364197	6.31261389385455e-09	0.448191720116465	3.69441206657506e-06	0.229191809000947	21.8625196369977	0.284375092480952	0.226968110982623
TCGA-B0-4813-01A-01R-1277-07	0.00334968018172127	0.0357900213505046	0.0616582804622382	0.0110484440674285	0.101260950929897	0.0843620932725783	4.07249522036054e-08	0.70253048901068	0.00354824187470839	0.038063221604894	0.0663709524905797	0.0118928998797367	0.107692531876979	0.025280457782261	3.94100038072193e-08	0.747151655080838	0		83.4432114598617	139.714888309335	0.658971367366065	0	0.77408554042264	9.07946608337787e-21	0.666620586281819	11.841314337497	0.717537649550264	0.29746951098932
TCGA-CZ-5459-01A-01R-1503-07	0.00515387090063174	0.0140695110950883	0.0567347603031668	0.02695869903501	0.305539904843599	0.094712953428467	1.20659454130779e-09	0.496830299187443	0.00550214491804668	0.0150803426057101	0.061549493263294	0.0292465193432729	0.327491581876365	0.0286045804343931	1.17678159064915e-09	0.532525336382136	0		93.4164479761487	143.825661743729	0.698754853394029	0	0.658450893902378	1.72589608090972e-13	0.487598066022405	19.5557133781369	0.561679768577623	0.503169700812557
TCGA-B0-5108-01A-01R-1420-07	0.00135160947387412	0.219531474871197	0.0756464336664055	5.6412161649289e-07	0.484662672517638	0.218793957489209	3.45663220107709e-08	1.32532937376917e-05	0.00159548966371029	0.260179620378191	0.0907419262444733	6.76693925089082e-07	0.57440214539215	0.0730643970959713	3.72762280100332e-08	1.57072553512266e-05	0		238.775513794565	616.542173586989	0.739137641935875	0	0.871843440227048	1.61564008604933e-31	0.821061534886386	48.2638429565703	0.857949130377546	0.999986746706262
TCGA-CZ-4862-01A-01R-1305-07	0.0109329807691145	0.0278919706924738	0.163591862907164	0.0927042789060637	0.265593866103663	0.131449177964292	1.89295372603532e-10	0.307835862467933	0.0119840650285495	0.0306957667266068	0.182223355244974	0.103262377771291	0.292292267470922	0.0407615941699916	1.89557769925677e-10	0.338780573398107	0		141.331909325222	200.860309852796	0.713762918475731	0	0.584466051163697	2.64388485942667e-10	0.362162168335728	32.8411789677094	0.445608994680669	0.692164137532067
TCGA-MM-A564-01A-11R-A266-07	0.0126868375357631	0.0298505686453267	0.0222487031181073	0.016588208680781	0.479042960718523	0.0269802281493207	0.00510407073268179	0.407498422419496	0.0128865051070576	0.0304416433353917	0.0229648303209408	0.0171221394640507	0.488528547840794	0.00775273792137269	0.00473624845263786	0.415567347557755	0		99.6680104194285	166.986018889077	0.665079152560743	0	0.698215508050535	1.33735910823903e-15	0.614401085029019	16.9365576918104	0.678115634854178	0.592501577580504
TCGA-CJ-4881-01A-01R-1305-07	0.0128713391765892	0.0704777401903623	0.043639727502191	0.00743201728378846	0.187883516837445	0.162926185498793	4.94036981200938e-09	0.514769468570461	0.0145097075628882	0.0797665131319196	0.0499912185710188	0.00851370120124617	0.212646049271806	0.0519581318916679	5.08780437593427e-09	0.582614673281649	0		169.569691942903	275.699160498428	0.702044641661726	0	0.667706611468906	5.95011389144195e-14	0.420610829465559	33.6062071543646	0.468769714841048	0.485230531429539
TCGA-B0-5077-01A-01R-1334-07	0.00587819649085615	0.0341213718259295	0.101111129478861	0.038511137097092	0.239666849828293	0.0960676580378889	1.82498243131467e-09	0.484643655416096	0.00627741248257016	0.0365844696513158	0.109726694786907	0.0417926276556209	0.256967528700198	0.0290229453746325	1.7804561242296e-09	0.519628319568301	0		147.275298478384	194.215563236542	0.595203029665474	0	0.494763906974429	2.23737380234819e-07	0.249110469292735	34.6892183025122	0.317785598221624	0.515356344583904
TCGA-B0-5092-01A-01R-1420-07	0.00379717099771165	0.0520100249012268	0.0446595914990909	0.143938901345145	0.132907530996977	0.151906055760323	3.21064083485532e-09	0.470780721288886	0.00423439483861093	0.0582306946553168	0.0506084120954188	0.163112088384982	0.148803963650755	0.0479218965585786	3.27083730120410e-09	0.5270885465455	0		216.338738965473	280.205326384908	0.631148429381124	0	0.489214479892838	3.19493712618127e-07	0.225734617903017	45.1764182524296	0.273011142948595	0.529219278711114
TCGA-EU-5905-01A-11R-1672-07	0.00370372130333756	0.0791574632831261	0.0396234049998363	0.0318253994736708	0.513422982078924	0.11425208890457	2.23421763138221e-08	0.218014917614359	0.00401500947383721	0.0861536845602167	0.043649255091542	0.0350589501336956	0.558801151646083	0.035038066893227	2.21263495951612e-08	0.237283860075049	0		186.773835880453	306.176110394066	0.730568891099083	0	0.672841630022996	3.24170397126316e-14	0.480396494682789	42.7153767925584	0.546445537624189	0.781985082385641
TCGA-BP-5168-01A-01R-1420-07	0.0102694890154144	0.0218902776473033	0.119613929947314	0.0449433887123127	0.507520492799779	0.0741292633763298	2.30755109492076e-10	0.221633158270792	0.0107814943771593	0.0230735866832973	0.127611159193358	0.0479482442737408	0.534955210383458	0.0220164616972475	2.21318374885124e-10	0.23361384317042	0		162.547198343973	216.806497011198	0.691907503394985	0	0.490882297366161	2.87242425093067e-07	0.308166857262257	37.7033464920066	0.395382382158857	0.778366841729208
TCGA-B4-5832-01A-11R-1672-07	0.00695709035088717	0.0385870116135371	0.114477057900185	0.0525693993840535	0.101362548789015	0.02137621662065	2.10480986146112e-10	0.664670675131191	0.00702314493302044	0.0391091922156355	0.117435449621858	0.0539279325155277	0.102734242385995	0.00610467492436797	1.94112220452657e-10	0.673665363209483	0		210.502348320823	232.909625899177	0.430578844386507	9.62293156459419e-06	0.334512320094653	0.000761149995649302	0.0916152345874865	26.8556280378702	0.117755633276284	0.335329324868809
TCGA-B8-5163-01A-01R-1420-07	0.0064399710936505	0.165051063474663	0.0613530137537608	3.42727876903984e-08	0.506138764970613	0.26101711800956	2.56379021056909e-08	8.78706207796398e-09	0.00788726860759721	0.202952662500189	0.0763581472872345	4.26548984359736e-08	0.622366240985246	0.0904355984745304	2.86854203716128e-08	1.08048842990399e-08	0		230.6107665317	520.683990759973	0.7114422151241	0	0.839853637260352	3.23634350374704e-27	0.732088758609586	43.5237170536057	0.774295407064148	0.999999991212938
TCGA-DV-5575-01A-01R-1541-07	0.00742781463725329	0.0458247309951062	0.0751415461799361	0.027424680185064	0.39588806246402	0.0974645428182878	2.98671715130055e-09	0.350828619733615	0.00794470508728661	0.0492096595304062	0.081672080473594	0.0298081527584429	0.42513106663053	0.0294911078029688	2.91841359363742e-09	0.376743224798358	0		116.624409657487	201.188385765799	0.720189481603325	0	0.718754129660496	7.86021857688119e-17	0.57364207567302	23.9081166054267	0.644861398530595	0.649171380266385
TCGA-CW-5580-01A-01R-1672-07	0.00539176569864804	0.0219456949272916	0.0975795133660076	0.0278470634870505	0.529405361356136	0.0847763362476246	6.49705202207759e-10	0.233054264267537	0.00570934564605801	0.0233312697629877	0.105000348575101	0.0299648078994402	0.56283017424121	0.025395553454127	6.28503483675848e-10	0.247768499792573	0		143.372353407333	207.831944465078	0.712564313447966	0	0.598163465637028	7.82379052430927e-11	0.463619990831627	28.5585292797825	0.548782891669096	0.766945735732463
TCGA-B0-5692-01A-11R-1541-07	0.00662114271604609	0.019549733712524	0.0278371743186355	0.135790969757826	0.274903520514001	0.145970002325072	2.09690457995929e-08	0.389327435686849	0.00735103113203311	0.0217916378087767	0.0314063329326471	0.153201483622076	0.306428621457949	0.045846548022092	2.12681640546151e-08	0.433974323756262	0		372.797733177486	399.067117651989	0.670625888593488	0	0.220831850833063	0.0288795172842086	0.0521856478935987	50.9748800163659	0.0774576449868358	0.610672564313151
TCGA-CJ-4640-01A-02R-1325-07	0.00353864114347272	0.0394798713475391	0.0578606005947868	0.0417852760062146	0.226153735363579	0.17486753855183	6.69208665243877e-07	0.456313667783913	0.00402528469255484	0.045088887575048	0.0668836221263257	0.0483014448884874	0.258284031848072	0.0562726010099435	6.95436779096817e-07	0.521143432422789	0		278.691022656482	330.013192168289	0.709682560934402	0	0.393126690662909	6.2202925046497e-05	0.145493914813078	50.2962897521234	0.184443652756236	0.543686332216087
TCGA-A3-3316-01A-01R-0864-07	0.00505722108921476	0.0944161723877592	0.0675539488244589	0.0210900661788659	0.287422460938888	0.148379019673134	3.45488059105638e-09	0.376081107452798	0.00563124730409534	0.105553530302418	0.0764399103115682	0.0238642269657204	0.321326894249758	0.0467404480245992	3.51448522749169e-09	0.420443739327356	0		148.906798601423	303.945964811971	0.800674534106051	0	0.790913785589888	3.40513088289612e-22	0.623649706350973	21.7217308550881	0.660594708939749	0.623918892547202
TCGA-BP-4797-01A-01R-1305-07	0.00740013180004995	0.0714777401985281	0.134483073596988	0.0403087634850262	0.232149879516962	0.123874386715072	2.84564000346323e-10	0.390306024402809	0.00807191158429737	0.0782783148700809	0.14906693980637	0.0446800021696274	0.254237211688658	0.0382248836559239	2.83565191789807e-10	0.427440735941477	0		166.155393462151	265.529284833957	0.689268022110437	0	0.645960777406379	6.85617122017409e-13	0.407104895230983	38.2587466523104	0.465850639074853	0.609693975597191
TCGA-BP-5195-01A-02R-1426-07	0.00422394120062488	0.0587391658959448	0.0502459558270868	3.2732144923721e-05	0.771311239087807	0.115410644532815	8.16240748957477e-07	3.55050700485693e-05	0.00458439804114649	0.0640067745025046	0.0554169136391529	3.61007053921787e-05	0.840480858018943	0.0354354566833823	8.09317156238178e-07	3.86890923224924e-05	0		189.616791035376	311.401688736833	0.771959017908944	0	0.692296976872102	2.89661327899592e-15	0.551885524424486	40.1396621543804	0.623597026139072	0.999964494929951
TCGA-B0-5691-01A-11R-1541-07	0.0181750113892209	0.0493513064403065	0.166285616734361	0.047477396078298	0.539878794954129	0.0778740080138297	4.19719499972697e-09	0.10095786219266	0.0191239658276495	0.0521357510272544	0.177801213636467	0.0507652965349725	0.570339236564449	0.0231805378367731	4.03458095839986e-09	0.106653994537853	0		164.022502069329	248.188955778696	0.629439779660693	0	0.640087326827976	1.28333909134247e-12	0.487177048058721	32.0236361561076	0.571368061109395	0.89904213780734
TCGA-BP-5006-01A-01R-1334-07	0.0115307229008684	0.0297751930565724	0.132157599353964	0.0394497274809295	0.320126577553508	0.0865046994462603	4.74892249301628e-09	0.380455475458976	0.012219050359579	0.0316788361751918	0.142314721890085	0.0424816811332291	0.340593506358606	0.0259327357181943	4.59739713727991e-09	0.404779463767717	0		152.545513535756	198.192276061721	0.656523152841268	0	0.451760127087462	3.02310200509225e-06	0.224644382330033	38.3638961352878	0.302435343696907	0.619544524541024
TCGA-CZ-5469-01A-01R-1503-07	0.00207639099140464	0.0355021709336095	0.0345130780427726	0.000796403841509414	0.133880362033157	0.173689692082618	1.37283633539782e-07	0.619541764791295	0.00236175196749999	0.0405428032050154	0.0398919817379738	0.000920524314353314	0.152888824209564	0.0558890732915581	1.42652680134687e-07	0.707504898621356	0		411.617310792071	443.129091074554	0.688579461775338	0	0.309616741711317	0.00192003063376327	0.0991890569254148	46.7279069647888	0.123392679456379	0.380458235208705
TCGA-BP-4999-01A-01R-1334-07	0.00751514154530409	0.0427737277789181	0.105674868318257	0.0360799184512001	0.641104653781295	0.0482641648144387	9.16986325053663e-09	0.118587516140723	0.00774042594793498	0.0442321968090029	0.110605361334669	0.0377633062688278	0.662964597516292	0.0140630721259062	8.62832658317228e-09	0.12263103136904	0		157.175686648536	242.93168924623	0.673418383285835	0	0.630705832826716	3.39845367823801e-12	0.485477738247465	32.0658772560471	0.560650752571326	0.881412483859277
TCGA-EU-5904-01A-11R-1672-07	2.05337441288509e-05	0.0279099294259368	1.29172363739144e-05	2.90191306582557e-05	0.924823292819786	0.0471128867213962	8.95908606231443e-05	1.83006109699679e-06	2.11683923621501e-05	0.0288876478889335	1.3532128270338e-05	3.04005119201991e-05	0.957220967303299	0.0137400135025614	8.43761023109821e-05	1.89417034269352e-06	10		303.433730813395	403.531525125377	0.760202487742988	0	0.555048493030757	3.01031147984457e-09	0.350547655816981	41.286672396037	0.401770096079997	0.999998169938903
TCGA-B2-3924-01B-03R-A277-07	0.00589266766144932	0.0108827359291515	0.135480081913678	0.0904938527474475	0.326849135293554	0.0618645995961392	1.30195842807472e-10	0.368536926728385	0.00612466216681682	0.0113564343325515	0.143094324507952	0.0955797822684276	0.341076064491248	0.018190310400164	1.23624152624201e-10	0.384578421709216	0		136.216615981307	168.036974881523	0.578907101734789	3.2300553505078e-10	0.419596211820789	1.70241003387014e-05	0.269102884830963	27.6712988808054	0.381869358649767	0.631463073271615
TCGA-B2-3924-01A-02R-A277-07	0.0102669393360014	0.0105171476491308	0.0829431827393961	0.0898300898115272	0.253402265213618	0.167577803486831	1.05612632062502e-09	0.385462570707369	0.0115981145404015	0.0119282870383572	0.0952146690135837	0.103120497506572	0.2874025407343	0.0535538385041043	1.08992919062615e-09	0.437182051572752	0		148.803324434263	210.459896749333	0.706456528253288	0	0.653123176864045	3.13308769278632e-13	0.429433679549939	29.0590362793616	0.487092253451185	0.614537429292631
TCGA-BP-5189-01A-02R-1426-07	0.00701725743933478	0.0451410019849033	0.104206973415002	0.010063165779113	0.604419417367238	0.1487562516788	6.04354069275493e-09	0.0803959262920682	0.00781347614462462	0.0504640135813056	0.117909943590382	0.0113864482430603	0.675692349430477	0.0468575762940598	6.14758230676967e-09	0.0898761865685084	0		216.045594337797	303.864935280454	0.73671492964571	0	0.540278204589306	9.36298677185801e-09	0.33834146510469	52.6385102896907	0.4179922857848	0.919604073707932
TCGA-B0-5812-01A-11R-1672-07	0.00418882161613275	0.0560072973612489	0.0673465668672824	0.00842443250769854	0.797764821319902	0.066267978309664	8.18453653081622e-08	1.72705849621480e-10	0.00437648005247651	0.0587504796159372	0.0715031734540619	0.0089443855399056	0.836838556428811	0.0195868466074691	7.81201735023346e-08	1.81164812011804e-10	0		210.430233256795	317.579983811869	0.723160491938106	0	0.629628733496497	3.79250978995795e-12	0.478941612766372	38.8505301243351	0.54821544823142	0.999999999827294
TCGA-A3-3385-01A-02R-1420-07	0.0104704054720523	0.0157100810617323	0.149522222932604	0.0571683451095516	0.135626084783589	0.0331316314694234	3.19189614965258e-09	0.598371225979151	0.0106559550700387	0.0160524386625596	0.154636280023005	0.059123654326602	0.138581678762617	0.00953892459676503	2.9676566556596e-09	0.611411065590756	0		175.903815757876	186.599189014649	0.462769925214697	2.13043049196704e-06	0.176254127427227	0.0825535069376425	0.035199434135711	26.3428773569599	0.0659273373980818	0.401628774020849
TCGA-BP-4787-01A-01R-1305-07	0.00285902497049539	0.0878430217116971	0.0636682587839984	0.00312503850512391	0.145690948908398	0.235052315861093	3.68388273261722e-08	0.461761354420367	0.00342272754490927	0.105583331407052	0.0774558318526559	0.00380177598082496	0.175113918463428	0.0796061516046479	4.02899008729957e-08	0.555016222856581	0		255.772866672904	381.542096102238	0.811130450305708	0	0.607308269072109	3.35911252713102e-11	0.344035968208355	47.6284575111918	0.386344251717779	0.538238645579633
TCGA-BP-4325-01A-02R-1289-07	0.00596428537724363	0.0117814526775141	0.0599627803391915	0.0697147901491612	0.148402300641579	0.113374638946099	2.80947054482325e-09	0.590799749059741	0.00645623334418475	0.0128042268301509	0.0659598004861689	0.0766871319702351	0.16128543495809	0.0347187782246347	2.77831386853044e-09	0.642088391408222	0		100.967402227589	143.200415110929	0.683147485798443	0	0.594161500174448	1.12330019472697e-10	0.36782741971603	20.7314545580718	0.429515681968059	0.409200250940259
TCGA-CJ-5677-01A-11R-1541-07	0.0035941597995508	0.127592195829275	0.0434760449708971	2.03026971462337e-06	0.139382107132663	0.23721650136803	0.000171548258285341	0.448565412371585	0.00431242597089566	0.153702911774464	0.0530091777888406	2.47545351316596e-06	0.167905533534482	0.0805187233377823	0.000188038424595001	0.540360713715427	0		282.327766528155	458.078903826069	0.811372721534724	0	0.659904992520273	1.46362362285637e-13	0.411585048055152	52.8320911974805	0.450277374346719	0.551434587628415
TCGA-BP-4167-01A-02R-1325-07	0.00632405306629938	0.16077581638299	0.0751292923961805	0.0112402124555031	0.151174143618737	0.303071012596106	4.12682690251454e-08	0.292285428215915	0.00804093421956774	0.20524162290861	0.097072691308959	0.0145231991296598	0.192984413179516	0.109014211339916	4.79361639646026e-08	0.373122879977608	0		317.228958765369	555.55453695255	0.743013981600138	0	0.7144587616386	1.45126138064043e-16	0.490610814774369	56.9050337632265	0.528696841057301	0.707714571784085
TCGA-CW-6097-01A-11R-1672-07	0.0385402773723107	0.0690178638610671	0.23384890575944	2.19757691815432e-06	0.357482518073212	0.188911254557144	2.12780716925428e-10	0.112196982587127	0.044275100679116	0.0796049268912344	0.272996344526055	2.56546193159488e-06	0.412318900124135	0.0613946131407407	2.23312487747163e-10	0.129407548953475	0		170.907435343236	296.118081458216	0.637166956754586	0	0.733317152471624	9.0065890058615e-18	0.551918663407214	36.6250544171842	0.61955261470549	0.887803017412873
TCGA-B8-5162-01A-01R-1420-07	0.0692467175213247	0.191948552072755	1.99396956678821e-07	3.03139947274105e-08	0.240808660113752	0.497782382400508	0.000159912619109622	5.35455615998659e-05	0.107399884097138	0.298898113803508	3.14267821442394e-07	4.7777625300193e-08	0.374982012202253	0.218409666924844	0.000226580941954445	8.33799848549167e-05	0		400.384827138947	736.562548347513	0.597039190559073	0	0.771601766287865	1.43927043924242e-20	0.603964699913929	78.9536632088829	0.647478127210766	0.9999464544384
TCGA-CJ-6031-01A-11R-1672-07	0.0110903791345971	0.181509858939966	0.0639432538401833	0.013619030881669	0.387650613469609	0.24169065366488	7.03366226816706e-09	0.100496203035433	0.0133519689688453	0.219398095465627	0.0782294760588206	0.0166617991158957	0.468568521831337	0.0823164231347168	7.73599985170154e-09	0.121473707688758	0		210.459725846159	529.250590390117	0.709134262889786	0	0.870250482095842	2.81116134553581e-31	0.788795394281707	41.3794945532582	0.826046400509799	0.899503796964567
TCGA-CJ-4639-01A-02R-1325-07	0.00912564516583216	0.0188712773158844	0.149811628725693	0.0904637166838692	0.665453014866946	0.0662746677037312	2.64818871430969e-09	4.68898556649222e-08	0.00951477465693281	0.0197546772505137	0.158729344572971	0.0958486772956554	0.69660412032696	0.0195483542896748	2.52243439652042e-09	4.90848578757318e-08	0		191.139556762419	256.816575928686	0.705015651996506	0	0.483582583178862	4.55742602431743e-07	0.319300375310847	43.4019986781911	0.404314957926397	0.999999953110144
TCGA-BP-4759-01A-01R-1289-07	0.00412618165974213	0.0401175806662625	0.0475841179375466	0.0217201648734557	0.460560653397513	0.0612645375580696	0.000926637594986098	0.363700126312424	0.00429556998508301	0.0419315486212726	0.050339772235505	0.022978006108728	0.481385495093517	0.0180430240461169	0.000881289085019366	0.380145294824758	0		129.938360723662	200.101702315002	0.723379566910595	4.00947188873811e-17	0.614338393661201	1.72139788875957e-11	0.433995069170969	29.4010696858715	0.509914264517319	0.636299873687576
TCGA-B8-4621-01A-01R-1503-07	0.00632057745739962	0.00452432485947399	0.115052180748361	0.030146054755729	0.072794041529108	0.138006598047768	5.23515877143274e-10	0.633156222078645	0.00697459742066823	0.00501244800600344	0.129013159184574	0.0338041203190594	0.0806476899083526	0.0430814141681466	5.27750027733293e-10	0.701466570465445	0		114.173896616577	159.873343479797	0.692022263450835	0	0.635225322204007	2.13466612816573e-12	0.422805000351726	17.3642071809911	0.463951785190622	0.366843777921355
TCGA-CZ-5452-01A-01R-1503-07	0.0188921927030797	0.0203672917522452	0.0437611162147329	0.0604998856349366	0.218659767913434	0.221017726974084	4.20281017556171e-08	0.416801976779386	0.0223359709204728	0.0241762793991459	0.0525760104375607	0.0726865055956406	0.259552409163326	0.0739226096853454	4.53939802319929e-08	0.494750169404529	0		353.060229789295	400.251000127704	0.664301334404427	0	0.335686143809145	0.000727243447445108	0.113130115846556	53.462571800884	0.141947780359062	0.583198023220614
TCGA-B0-5699-01A-11R-1541-07	0.00749999896128933	0.00819187056307935	0.113171517467198	0.0368788713933975	0.362945402519519	0.0651833500701469	3.37000869833214e-08	0.406128955325283	0.00782231082348825	0.0085780912148568	0.119946553337775	0.0390866325169426	0.380057124297997	0.0192326113783333	3.21100445299092e-08	0.425276644320562	0		120.550583727838	158.426791677014	0.679679181888313	0	0.4871250713956	3.64765128725072e-07	0.314668549955251	27.2223317360187	0.402006536661122	0.593871044674717
TCGA-CZ-5460-01A-01R-1503-07	0.0080410180403198	0.00607822754341013	0.03647122278333	0.0316199396386146	0.334179434268023	0.1010595184474	1.29995861895211e-08	0.482550626279317	0.00862840723703584	0.00654832559135908	0.0397691849537103	0.0344792176336897	0.360025307689527	0.0306778228931527	1.27433950362717e-08	0.51987172125813	0		106.217495749112	154.937883018874	0.734815013165529	0	0.621175864543333	8.84135159559929e-12	0.443646481489882	20.1176083044946	0.51008743279873	0.517449373720683
TCGA-B0-4845-01A-01R-1277-07	0.00708153982580788	0.0218145107084026	0.104409323365319	0.0207930481168637	0.434921903247012	0.0322715480251815	7.78981665468202e-09	0.378708118921596	0.00720967515372331	0.0222980653745553	0.10801996811319	0.0215121056450185	0.444562665698132	0.00929470278892004	7.24521456702129e-09	0.387102809981246	0		121.705517953791	169.178274459529	0.691728987752552	0	0.574500153580128	6.19191409168527e-10	0.443506579155095	22.1915232410621	0.527639468604034	0.621291881078404
TCGA-MM-A563-01A-11R-A266-07	0.016878303135347	0.0853239976523221	0.100871758447624	0.0116197613780275	0.381854838752972	0.181237737615406	9.19249507771311e-08	0.22221351109335	0.0192980226206174	0.0979465033461216	0.117200749367536	0.0135007534510652	0.438344982311466	0.0586219653298135	9.60181767202996e-08	0.255086927555204	0		179.006180182012	321.182112313274	0.729650810652283	0	0.749646767009114	6.66191713302431e-19	0.601302470002119	32.293776663162	0.657593168042547	0.77778648890665
TCGA-BP-4971-01A-01R-1334-07	0.0067419022372043	0.151551349924701	0.145058513489771	0.0151513051909503	0.147816382907665	0.111753385278013	1.56210192595794e-09	0.421927159409594	0.00728585753518105	0.164434047245205	0.159300894781015	0.0166389163652143	0.160381587512951	0.0341654091196581	1.54221034702095e-09	0.457793285898566	0		203.908819327691	429.177047690818	0.596758665978106	0	0.833033621125121	2.02046594037404e-26	0.760324588175424	20.0125575823642	0.7837392369336	0.578072840590406
TCGA-B0-5712-01A-11R-1672-07	0.00845100261925744	0.0211790896420191	0.0976172029719249	0.0443209456787992	0.193230549374144	0.0383628568547932	2.07879215930154e-10	0.596838352651183	0.00864081143566681	0.0217413893159837	0.101426028285431	0.0460502591059469	0.198360773418218	0.0110964726302857	1.94175030486883e-10	0.612684265614292	0		176.637008085019	192.442086357332	0.627629121001728	0	0.239763818417132	0.0174123892303938	0.0592502959484721	29.6042669600339	0.0919246797855537	0.403161647348817
TCGA-B0-4706-01A-01R-1503-07	0.00538258404642751	0.0300123281790265	0.0641413068187822	0.0433312339196938	0.192228421374755	0.0158958095721076	0.0035011370425028	0.645507179046705	0.00541774601763521	0.0303292185964324	0.0656058239146219	0.0443206015519827	0.194258098790094	0.00452624633932721	0.00321938526883675	0.65232287952107	0		112.383658326167	142.513055311196	0.60021421877092	0	0.420752522779331	1.60466203925231e-05	0.181758144257277	23.7301949598493	0.235012182298667	0.354492820953295
TCGA-CZ-5461-01A-01R-1503-07	0.00487815494853967	0.0375032234975586	0.0730973931402944	0.0213346758975752	0.580176015814952	0.12568329826804	2.77553094688126e-09	0.157327235657508	0.00533422378352276	0.0411735156437642	0.0812258561567469	0.0237071014595731	0.636955547697089	0.03887952255594	2.77266713605181e-09	0.172724229930697	0		173.258320046306	257.748564627673	0.759692443050322	0	0.635792318336643	2.01261071848957e-12	0.483707027006717	37.0061723022564	0.566112287303855	0.842672764342492
TCGA-6D-AA2E-01A-11R-A37O-07	0.0117076013342044	0.008683979775354	0.110796341034072	0.0359872289748135	0.0553567768662377	0.0768359009958885	7.310014178438e-10	0.700632170288428	0.0123194276359091	0.00917434613716344	0.118474474757528	0.0384811268222188	0.0584826594656461	0.0228725458643144	7.02711150786221e-10	0.740195418614509	0		87.6318367393467	111.04129920466	0.470981644766623	1.34117331283122e-06	0.451140708837378	3.13069836705967e-06	0.240154322757652	17.4618583363369	0.304809672646708	0.299367829711572
TCGA-EU-5907-01A-11R-1672-07	0.00444514691594655	0.0277842796709206	0.0698242003254293	0.0183385629808404	0.166579158890898	0.0931941917901087	2.76746922908832e-09	0.619834456658387	0.00473969701892682	0.0297438591568473	0.0756566661716156	0.0198703963818014	0.178327712620264	0.0281113059033754	2.6957727715542e-09	0.663550360051397	0		133.946030649471	171.842143211616	0.679942874321282	1.37165647654468e-14	0.460453088374533	1.837086401209e-06	0.212098634894206	30.4113602308424	0.266794073730806	0.380165543341613
TCGA-A3-3323-01A-02R-1325-07	0.00529055455863788	0.0417631282802096	0.0914503309495127	0.0286020117339515	0.537299220354412	0.138524188310644	5.20569297424335e-07	0.157070045243335	0.00584235000190008	0.0463034241727309	0.102623878323388	0.0320966511713297	0.595711928972938	0.0432752615277617	5.25171251592924e-07	0.1741459806587	1		161.879646813925	253.449027376774	0.694534233562216	0	0.662522422028221	1.08536355430061e-13	0.506697341355538	34.6016835327133	0.586233602725662	0.842929954756665
TCGA-CJ-4895-01A-01R-1305-07	0.0030198994918568	0.0949462749428173	0.0485150076563776	0.00076404386910825	0.2588995352462	0.209922020242418	7.22736303103686e-09	0.383933211323859	0.00353944233901754	0.111725934534005	0.0577823532627697	0.00090999166826397	0.30465431680413	0.0696030167546689	7.73852594348993e-09	0.451784936898619	0		144.165620814553	322.651013465807	0.777709771818755	0	0.840864237944763	2.44922360612584e-27	0.708600619601076	24.1690545666307	0.745752425521045	0.616066788676141
TCGA-CW-5591-01A-01R-1541-07	0.0100000352781847	0.085089789407954	0.143286983843042	0.0460491750683902	0.160387674906368	0.0513312276175768	2.49807211398136e-09	0.503855111380412	0.0103172525760073	0.088140131093315	0.150226323791512	0.0482793209726141	0.166137333167236	0.0149820725144809	2.35452617198831e-09	0.521917563530308	0		140.448213047423	255.812079253885	0.536624396712762	2.0873521470043e-08	0.804792698788056	1.79445724685405e-23	0.625588648207006	20.4267672524424	0.661549520388709	0.496144888619588
TCGA-BP-4799-01A-01R-1305-07	0.00884260889831349	0.021212146383978	0.0573344942521144	0.0420199772932761	0.167182615136758	0.0731514826922897	3.54194399658871e-10	0.630256674989076	0.00928429622477083	0.0223607774886587	0.0611732178311474	0.044833346099092	0.176235501555315	0.0217279832751857	3.39739686831599e-10	0.664384877186091	0		81.5850097129881	119.368530163844	0.58141907184617	1.73863368140798e-10	0.655684583989223	2.35570206814532e-13	0.488186921548896	14.1459482751549	0.565222689854415	0.369743325010924
TCGA-B0-4847-01A-01R-1277-07	0.00806049278064215	0.00996486765312666	0.0618213703470244	0.0680587538649978	0.105264676607838	0.137996076438186	4.51997134815694e-09	0.608833757788214	0.00889637757734689	0.0110422318428051	0.0693373132552452	0.0763330076640094	0.116645499410816	0.0430869810281917	4.55746472333296e-09	0.674658584664121	0		172.335391897114	207.233669555768	0.664097316527361	0	0.399459447877904	4.60752594406404e-05	0.165079195059358	29.8585689575415	0.201766627318635	0.391166242211786
TCGA-CW-6087-01A-11R-1672-07	0.00874678105969682	0.034782753180883	0.0855609139589034	0.050006431622939	1.81423401323569e-06	0.698312655518334	3.92253269496651e-08	0.122588611199903	0.0174216967208636	0.0695568428190678	0.173178660691478	0.101214987705486	3.62801614465063e-06	0.393477424130975	7.13747805449836e-08	0.245146688541204	0		490.605169479946	737.883465916039	0.651397203679972	0	0.731920869506749	1.11536922446251e-17	0.498047906815504	63.4129314373675	0.521121518626333	0.877411388800097
TCGA-BP-4173-01A-02R-1289-07	0.00613972039492148	0.0600689187661078	0.0904236193998043	0.11747181051568	0.198289549340065	0.314590897508512	1.56053632618225e-08	0.213015468469546	0.00787488906976338	0.0773533948718354	0.117856762231018	0.153110960749971	0.255346194406858	0.114148370713642	1.82854542717681e-08	0.274309409671458	0		243.596913300461	379.951861178683	0.662949715968862	0	0.71644973082306	1.09374509578018e-16	0.484877429571919	49.8559077613032	0.532688882683792	0.786984531530454
TCGA-B8-4619-01A-02R-1325-07	0.020523834409647	0.0268735879184255	0.228543051732075	0.0694984693766907	0.19492387845681	0.0249349647521696	2.29798107117849e-10	0.434702213124384	0.0207401199758158	0.0272654160129153	0.234691603772954	0.0713682044331079	0.197765949716448	0.00712835359656112	2.12146186663541e-10	0.441040352280052	0		133.641492758321	161.093493579783	0.456113841975403	3.0753007718289e-06	0.378738648890702	0.000120306005928123	0.208132904345898	29.2920686389619	0.317113962347558	0.565297786875616
TCGA-BP-4176-01A-02R-1289-07	0.00749863723831107	0.0499556870580604	0.129426321423262	4.38121567956362e-07	0.260637428300229	0.209969959742949	4.00067353731066e-09	0.342511524114947	0.00877918471106133	0.0587206009402937	0.153982447484566	5.21246610332628e-07	0.306367249028812	0.0695435282722489	4.27898709043594e-09	0.40260646403742	0		171.987407564884	274.213246211499	0.772749587182577	0	0.675528939818812	2.34767246924672e-14	0.472207444928567	32.5147848558428	0.528939688315903	0.657488475885053
TCGA-BP-4768-01A-01R-1289-07	0.00755185746889596	0.0140037319061027	0.0830438387715853	0.0390324297913188	0.18447554838559	0.0489281009752869	4.06660990567502e-10	0.622964492294559	0.0077840060248791	0.0144919517499853	0.0869828360451149	0.0408838451016121	0.190907021369854	0.0142670916870047	3.82928696453029e-10	0.644683247638621	0		80.7340059828091	106.059356646737	0.639997704798883	0	0.528622062232812	2.20742961151476e-08	0.34891053364934	18.4829265322107	0.454349309743309	0.377035507705441
TCGA-B8-A54I-01A-21R-A33J-07	0.230572447748605	0.0287971811010639	2.13286373938501e-06	2.29885545919781e-07	0.239742958504783	0.263760222681008	0.00245533807246139	0.234669489142794	0.283726552739843	0.0355775683617826	2.66705793983092e-06	2.87462372385076e-07	0.296191195434222	0.0918183714656031	0.00276019579440453	0.289923161683832	0		261.270501162992	358.827949828993	0.61759399167352	0	0.535870324120448	1.29995830622884e-08	0.298784684962925	58.3554392610397	0.354884861681663	0.765330510857206
TCGA-BP-5192-01A-01R-1426-07	0.00992039865519035	0.0124003290038563	0.118260418938407	0.0471261937613878	0.5028997445197	0.0274682775988237	6.81438147744617e-09	0.281924630708253	0.0100595256325788	0.0126245322924643	0.121860949637471	0.0485609874894251	0.511992388475063	0.00787966071768411	6.31263733319462e-09	0.287021949442677	0		142.050165240745	188.3267549975	0.612506295864175	0	0.479632861230527	5.82463608736544e-07	0.302592137257687	29.6342627002411	0.374472916303527	0.718075369291747
TCGA-BP-5181-01A-01R-1426-07	0.00849527258941305	0.0369474999106804	0.0931245477498455	0.0258664388514557	0.597764131822902	0.0660664153970364	4.45207408974188e-09	0.171735689226593	0.0088697876959329	0.0387306401955468	0.0988045287202178	0.0274441203972736	0.626613101492795	0.0195139129483241	4.24653110540325e-09	0.180023904303379	0		191.790730932021	258.502980513522	0.683606526021842	0	0.491892315292106	2.69241805334676e-07	0.297809749458789	45.9496449987706	0.373097310517528	0.828264310773407
TCGA-EU-5906-01A-11R-1672-07	0.011640343891954	0.0277227651791757	0.076559626280262	0.0542677519890251	0.715587080926439	0.114221548361659	1.03753992203365e-08	8.72996085754529e-07	0.0126089202659209	0.0301496549840283	0.0842730399849227	0.0597352502286448	0.778230579147502	0.0350015957023704	1.02672213302967e-08	9.49419389364423e-07	0		203.300800144597	285.363890261996	0.714668247805214	0	0.531942240928293	1.73469049743057e-08	0.359140763713155	46.1819540583813	0.441429885293916	0.999999127003914
TCGA-B8-4620-01A-02R-1325-07	0.00467623606260023	0.123458358599504	0.0765032009767438	0.00829083910883874	0.197487951272274	0.124809402889059	3.70239517934569e-09	0.464774007388585	0.00511055775672932	0.135464683130266	0.0849626890175373	0.00920761452991799	0.216693653184948	0.0385875222507055	3.6964996226161e-09	0.509973276433396	0		151.606571220613	351.269658457507	0.760942052547354	0	0.848943056710868	2.45570833459031e-28	0.703372139649563	25.282635238517	0.734319367774711	0.535225992611415
TCGA-BP-4959-01A-01R-1334-07	0.00813116867660398	0.0383388458113434	0.159573139439009	0.00331010565181093	0.191421405171674	0.192456551068148	2.15661556733893e-08	0.406768762615254	0.00937664336042637	0.0443881632658713	0.186995426715018	0.00387893990810877	0.221624944766303	0.0627848469343736	2.27197309349384e-08	0.470951012330168	0		202.482849184686	273.03072424552	0.673367378816569	0	0.527281303526964	2.4312797350214e-08	0.276925985976506	43.4112675282357	0.329897185409706	0.593231237384746
TCGA-CJ-4905-01A-02R-1426-07	5.87602954018989e-09	0.1100346987065	1.51394510938742e-07	6.36069977247697e-06	0.833349028648689	0.0559120647154828	0.00069768475504131	5.20397347436585e-09	6.09787892004329e-09	0.114645812820876	1.59654705825852e-07	6.70774418916861e-06	0.868271353273329	0.0164145155578718	0.000661439429098001	5.42205118821945e-09	1		245.747420143514	424.453439827627	0.770199363719246	0	0.74713616691376	1.00711636865444e-18	0.602863925179544	37.2569113975753	0.650391661018344	0.999999994796027
TCGA-CJ-6032-01A-11R-1672-07	0.00638275927101373	0.0148309900038735	0.0633042616189959	0.040468216534191	0.592253912830805	0.0589994925756698	1.29467592090977e-08	0.223760354218692	0.00663009380253986	0.015467319718322	0.0668222236346746	0.0427171275074584	0.617664810089464	0.0173375288883515	1.22859374229234e-08	0.233360884073252	0		202.869497501304	251.884639220838	0.686745490078307	5.88159342114467e-15	0.382427116070957	0.000101884189104069	0.202566604719936	41.9403150298655	0.265035304662218	0.776239645781308
TCGA-B0-5703-01A-11R-1541-07	0.00556003398585881	0.040526519422479	0.125106725333361	0.0400958607403438	0.324469713828876	0.0181994294516912	0.00415252053045579	0.441889196706934	0.00560208852131603	0.0409963828354936	0.128094341554359	0.0410533715665884	0.328231607258958	0.00518749877819172	0.00382226091498965	0.447012448570104	0		102.519404718588	162.886698139388	0.582464663466136	1.2108787643917e-10	0.658604673522589	1.69614379813422e-13	0.494487888526198	23.8081143400206	0.570295711750686	0.558110803293066
TCGA-B8-A54F-01A-11R-A266-07	0.00487344168681796	0.0889412962399913	0.0900691798216719	0.01812037201269	0.281933872100792	0.168619976729812	7.1482442247729e-09	0.347441854259981	0.00551476866780152	0.101048225898566	0.1035725101641	0.0208370101535002	0.320311472857628	0.0539794262478349	7.38970204808047e-09	0.394736578620867	0		203.765569784029	331.324564311863	0.746673552270018	0	0.678936289656386	1.55176552175361e-14	0.448312297777573	41.4146878318591	0.501106527413524	0.652558145740019
TCGA-B0-5095-01A-01R-1420-07	0.00738681082633706	0.310748149485632	0.0529818231005722	0.011285570724188	0.446373569353158	0.0743772893896388	0.000314311384688586	0.0965324757357856	0.00776666271423798	0.328034658983489	0.0566084332041851	0.0120580689588314	0.471204741989224	0.0221230768811961	0.000301907290499362	0.101902449978337	0		238.210016508484	793.803615475063	0.775911864277107	0	0.935201777678237	4.52922229071925e-45	0.911304234605954	27.5381481263875	0.925941231089524	0.903467524264214
TCGA-CZ-4861-01A-01R-1305-07	0.00534886336241986	0.0081373573498336	0.135664834792973	9.08820640470091e-07	0.0943628365483214	0.450301421341447	4.83984169208822e-10	0.306183777300381	0.00785535846812123	0.0119983521831775	0.202464349672317	1.35631153218407e-06	0.139135900911802	0.187083521270963	6.49339288957289e-10	0.451461160532748	0		204.555216167709	408.57699029862	0.759513927407889	0	0.820915425097577	4.30484739090906e-25	0.701371308196684	24.5196322776314	0.722068283406236	0.693816222699619
TCGA-BP-4964-01A-01R-1334-07	0.00965577912061787	0.0398766645451464	0.129595967776623	0.045122906588274	0.327724052549906	0.0707594323523099	2.25513831418933e-09	0.377265194811985	0.0101100532461622	0.041919747498553	0.137890509952593	0.0480109119654466	0.344515011192597	0.0209593675678836	2.1571250604113e-09	0.39659439641964	0		113.657632975522	178.119629680459	0.697632755070163	0	0.65665796083417	2.11223069877097e-13	0.468246121515382	25.9021523930942	0.551659696080011	0.622734805188015
TCGA-B0-5402-01A-01R-1503-07	0.00475960518665995	0.0260822532854978	0.056036093869417	0.0177013357534503	0.615475898357576	0.0648753247472741	4.14223210685682e-08	0.215069447377804	0.00496776280046045	0.0273318320139214	0.0594339431216325	0.0187746880572929	0.644962828877979	0.0191556626567062	3.94966601362863e-08	0.225373242975347	0		171.142938224249	236.916086575313	0.770479888300212	0	0.527628661351657	2.37128996770913e-08	0.361090004895816	35.5330312924589	0.437464974620758	0.784930552622196
TCGA-CJ-4891-01A-01R-1305-07	0.00453025306201891	0.0296343744348404	0.0395878452476673	2.53725541325554e-07	0.0895112297537075	0.155999088299657	1.4898434216489e-08	0.680736940578133	0.00507891189730713	0.0333562863542478	0.0451010703547415	2.89060781624456e-07	0.100753340285639	0.0494763884267735	1.52589575482318e-08	0.766233698361551	0		113.948886246388	183.097316789404	0.712411300040166	0	0.648924920942724	4.97078758983231e-13	0.443878932852599	21.6696963831988	0.489913741479573	0.319263059421867
TCGA-B0-4690-01A-01R-1277-07	0.00388570487470308	0.0992723290279383	0.0594354634796223	1.46609921713036e-06	0.0902274557356678	0.27601043944293	1.11468145088957e-09	0.47116714022524	0.00482290545444772	0.123708875705565	0.0749654855195311	1.84917948304826e-06	0.112437546455586	0.0969152584281684	1.26393788286738e-09	0.587148077993281	0		145.293420353032	354.468509834271	0.755395316514609	0	0.858982215869189	1.16007574034598e-29	0.772394477454914	24.5280173476547	0.804317535379386	0.52883285977476
TCGA-A3-3374-01A-02R-1325-07	0.0127080930846645	0.0208349790139958	0.174106343585442	0.0342316787144884	0.0576641814321494	0.14109524858748	2.76496519586846e-08	0.559359447932128	0.0140460426503225	0.0231206679009241	0.195553214242481	0.0384484256212585	0.0639901958996821	0.0441177848068346	2.79189631093476e-08	0.620723640959534	0		152.462574201403	197.434349625357	0.521871353977392	5.80829398897014e-08	0.578156134328276	4.54657867001306e-10	0.350158076588738	26.4635544024064	0.404478105417156	0.440640552067872
TCGA-CZ-5470-01A-01R-1503-07	0.00868540386086127	0.0230872974490915	0.0581893321775643	0.036295079497224	0.170649015041333	0.161140565585151	6.69910311936161e-09	0.541953299689673	0.00977075472551206	0.0260762361268201	0.0665209181804866	0.0414918323211138	0.192741658950739	0.051282677399515	6.88479125756067e-09	0.612115915411022	0		314.109959405042	345.858702521709	0.709389285236119	0	0.283363579029224	0.00469335537600842	0.080501394426626	44.5894382508223	0.10652411643115	0.458046700310328
TCGA-CZ-5463-01A-01R-1503-07	0.00842062122203393	0.00871059588947499	0.127677526019829	0.0616721092669029	0.395366305900283	0.0807097387478351	2.90446344503064e-09	0.317443100049177	0.00888180689773436	0.00922441372542486	0.136851140653293	0.0661032427771149	0.418688046718341	0.0240830146309465	2.79871792808716e-09	0.336168331798427	0		159.540859407665	197.580203850254	0.658563331611932	0	0.441642867183403	5.30696509537643e-06	0.269094818496983	33.3399654972074	0.357318254719502	0.682556899950823
TCGA-B8-4153-01B-11R-1672-07	0.0108572912621344	0.00894582520467742	0.0534147108032547	0.0257856083725404	0.502687080880759	0.057020855331488	0.00043775162443743	0.340850876520708	0.0112654983826906	0.00931929462420402	0.0563205089363185	0.027188363747269	0.523673211059326	0.0167374912143879	0.00041494707520364	0.355080684960601	0		155.830959196083	200.973999179784	0.703153988868275	0	0.446019847125369	4.16940695173123e-06	0.277013818596351	30.5102932994256	0.349201075952094	0.659149123479292
TCGA-B0-4698-01A-01R-1503-07	0.00228864150441516	0.0285270525493329	0.0433873475242025	0.0378124025457081	0.0163610396786466	0.164383482438428	3.40279308219103e-09	0.707240030356474	0.0025818243591212	0.0323101920417884	0.0497380544077793	0.0433470917773477	0.0185307729603755	0.0524607885802195	3.50687661466178e-09	0.801031272366492	0		131.969188900273	196.788115691046	0.665907975186326	0	0.71205517308327	2.0353941468096e-16	0.480602241434543	23.0535174283622	0.517512812997998	0.292759969643526
TCGA-B0-5106-01A-01R-1420-07	0.00600881692007889	0.0398885895147661	0.0415690058585658	0.0415765871936661	0.527911404916702	0.123536379471931	1.039188230729e-07	0.219509112205467	0.00656050732810153	0.0437251034353505	0.0461205905474235	0.0461290019983288	0.578686312689473	0.0381567200461287	1.03652240236908e-07	0.240621660302954	0		152.319843201437	239.087067395486	0.705232420990889	0	0.661158011036475	1.26889720023464e-13	0.521017311369676	34.2677290589773	0.603598234306665	0.780490887794533
TCGA-CJ-4892-01A-01R-1305-07	0.00844373115219072	0.0324962500936552	0.101147230804217	0.099600604007857	0.23035627698057	0.0776385650626683	4.22725927272713e-09	0.450317337671583	0.00888412826006331	0.0343279116771899	0.10814618115957	0.106492534486542	0.243340382588304	0.023109238586063	4.06326669756886e-09	0.475699619179001	0		296.106900863195	317.758651498629	0.628585454800477	0	0.227971281643146	0.0239668218645515	0.0502056575494298	44.1278501990361	0.0790954998489399	0.549682662328417
TCGA-CZ-4863-01A-01R-1503-07	0.00782408672082731	0.031189294815001	0.092907847417717	0.119888733619234	0.221160477618689	0.119303919659145	2.92065082407825e-09	0.407725637228736	0.00849951650421427	0.0340172995565804	0.102562767788069	0.132347489349433	0.241213604278507	0.036664265735973	2.89851948915524e-09	0.444695053888704	0		204.89691348571	244.540005571494	0.63550931150342	0	0.381652079781947	0.000105522481963194	0.146037162277859	43.7582504794319	0.200053572222195	0.592274362771264
TCGA-BP-4330-01A-01R-1289-07	0.0278757712995209	0.0296019979067274	0.141799326666435	0.0990044994810026	0.361306281510077	0.132731235825091	1.14989259743613e-09	0.207680886161254	0.0305953291655699	0.032619926158245	0.15815363348883	0.110423100678728	0.398141512627103	0.0412125121966622	1.15297936767042e-09	0.228853984531882	0		140.853364830496	210.44132086708	0.605187154524415	0	0.628185635448894	4.39008835374735e-12	0.440720250119707	34.1754469329124	0.533809622370261	0.792319113838746
TCGA-B0-4824-01A-01R-1277-07	0.00538846932673941	0.0151211941477778	0.0345236291497106	0.0637213718994283	0.283577796628965	0.170412479059595	4.38482390890147e-09	0.42725505540296	0.00610735746842437	0.0172071017834059	0.0397631824883397	0.0733921838940149	0.322696207880226	0.0546407979700413	4.54021169271179e-09	0.486193163975337	0		186.72910060516	242.486470792441	0.718034542776811	0	0.474030893408819	8.2057727261362e-07	0.241351442624959	37.9329262776679	0.294633571865271	0.57274494459704
TCGA-CJ-4871-01A-01R-1305-07	0.0066886990642783	0.056100497094999	0.0767237208492703	0.0262488822957675	0.419494124654979	0.0839190680189439	7.51974761203328e-10	0.330825007269787	0.00708012669214501	0.0596210739338494	0.0825288506796633	0.0282349456402316	0.445819404746406	0.0251297251024675	7.27174527049615e-10	0.351585872478062	0		145.508559578059	231.541091531022	0.704214576489805	5.99270384844037e-16	0.648616622203513	5.14070135013665e-13	0.446876419662576	34.773249352872	0.519008614450166	0.669174992730213
TCGA-B0-5690-01A-11R-1541-07	0.000729933999597665	0.0484883815269944	6.11153733939672e-07	8.67137705348897e-07	0.932191272707603	0.0185876042339679	1.1103064613053e-06	2.18933936091403e-07	0.000736865387912765	0.0491446181753091	6.26948405062864e-07	8.89548032102881e-07	0.944807451204906	0.00530830287738567	1.02396108462625e-06	2.21896964922196e-07	10		305.997041235771	437.857260192563	0.670332612895205	0	0.631363116550007	3.17771907395381e-12	0.389271165315172	34.8962248611366	0.431658097719762	0.999999781066064
TCGA-B8-5549-01A-01R-1541-07	0.0070860579114551	0.0230420517056037	0.0818696665698766	0.0219979736397803	0.775055556666896	0.0909486696558058	2.24103284111321e-08	1.44025391612956e-09	0.00754112840244876	0.0246199120907648	0.0885383507944149	0.0237898160391652	0.828129366012884	0.0273814033335178	2.17879253969894e-08	1.53887879675515e-09	0		217.95449202184	300.42155681861	0.749172771264082	0	0.58378310487042	2.80523116553175e-10	0.425652127793497	43.2327931680989	0.499459187475244	0.999999998559746
TCGA-DV-A4W0-01A-11R-A266-07	0.00712093265642154	0.0154102789993479	0.108339678918574	0.0380611055713248	0.267756052123379	0.0500608454727679	2.04666035625392e-09	0.513251104211524	0.00734375897777821	0.0159560633041617	0.113539204913311	0.0398877651090115	0.277239141350643	0.0146051973550285	1.92824997333736e-09	0.531428867061816	0		110.031521221343	139.065621093959	0.601387321564052	0	0.50220142547205	1.37415974057521e-07	0.337274758740616	20.5975226514187	0.442248531027132	0.486748895788476
TCGA-CZ-5989-01A-11R-1672-07	0.0108869162249432	0.0155673977543337	0.198861980014885	0.117573689803196	0.258465534771904	0.0207326695889938	4.04320039783329e-09	0.377911807798543	0.0109651550751887	0.0157419899881961	0.203534682724895	0.12033634407692	0.261364289965573	0.00590735182583895	3.7202419425962e-09	0.382150182623146	0		271.245739127883	283.494144502755	0.4464541878754	4.07003504944969e-06	0.0943643940294185	0.355362127812158	0.0229436721303469	35.1401229919797	0.0723041761944008	0.622088192201457
TCGA-B0-5081-01A-01R-1334-07	0.035202755031617	0.0811523367684776	0.111178949658192	0.0176632589063811	0.26773707915583	0.223203470064971	1.62126820449945e-09	0.263862148793262	0.0416858388023918	0.0964820747362975	0.133786171635022	0.0212549209625386	0.318312816481026	0.0747722667949126	1.75389171794860e-09	0.31370590883392	0		157.30543058262	313.979471491297	0.633724155079089	0	0.800353321142987	4.71727255187579e-23	0.650837873003226	36.6373950485213	0.706647841780627	0.736137851206738
TCGA-CZ-4866-01A-01R-1503-07	0.00637777986903034	0.0142787228802942	0.0913180144639663	0.0322437353950537	0.130190960337788	0.0929854008990992	2.2258274485247e-08	0.632605363896494	0.00679622949406276	0.0152764199278837	0.0988853006978595	0.0349156898436534	0.139287791885034	0.0280311549165278	2.16683591035706e-08	0.676807391566619	0		211.67930160014	229.278104660554	0.626621782733712	0	0.239291062546418	0.0176417658235106	0.0621419561872513	30.5003932556536	0.0923066970509098	0.367394636103506
TCGA-BP-5182-01A-01R-1426-07	0.00811957624918679	0.158753795851729	0.128560990848209	0.0115885917048975	0.254756468129093	0.244268905000358	1.23682019706547e-09	0.193951670979707	0.00978812442343779	0.192142725954692	0.157489678339972	0.0141962469951125	0.30833657852585	0.0833032635204727	1.36209909934707e-09	0.234743380878364	0		200.0428416668	477.053108582869	0.755331560928026	0	0.862001230265755	4.42277301225803e-30	0.77478119468196	31.7423621492243	0.807967242944029	0.806048329020293
TCGA-CJ-6033-01A-11R-1672-07	0.00592413804004839	0.118360137802078	0.0485045697968478	0.0082047634458345	0.375447795033073	0.119779397234024	4.89793759211652e-09	0.323779193750157	0.00645123978860866	0.129406827408972	0.0536756658166691	0.00907947730838457	0.410488775318668	0.03690012622649	4.87267317198762e-09	0.353997883259535	0		163.337645533437	353.096434199467	0.656459397254684	0	0.812751996851615	2.97669875299588e-24	0.700173847580807	33.0053181867879	0.744703855557208	0.676220806249843
TCGA-BP-4327-01A-01R-1289-07	0.00499934013284071	0.024874253043469	0.037222339707687	0.0163457081748138	0.416993360482119	0.0868997748730684	0.000832872284128254	0.411832351301873	0.00530775138785484	0.0265143904986634	0.0401585777891453	0.0176351190820326	0.444488715936569	0.0261002250541396	0.000807815752724115	0.438987404498871	0		115.754370949814	176.446491651614	0.733157367914363	0	0.585824892320409	2.34897419295363e-10	0.415721995273627	27.430196327232	0.497492279957909	0.588167648698127
TCGA-BP-5200-01A-01R-1426-07	0.0105086702484487	0.0838438449877619	0.110514428156222	0.0439822359715235	0.412146704816694	0.144368608903842	2.72826117951639e-09	0.194635504187248	0.0116538051613548	0.0933522709921266	0.124541971812638	0.0495648802062223	0.458886766013366	0.04529189309806	2.76402490715254e-09	0.216708409952207	0		155.543423007373	296.508415206236	0.704645869594323	0	0.774914969831013	7.77460540047954e-21	0.64981155015965	29.8521306811074	0.708308406285398	0.805364495812752
TCGA-BP-4160-01A-02R-1289-07	0.00760551634637529	0.0263310284854739	0.0854520849480077	0.109746154759688	0.224821113524481	0.183240669900288	2.19196399891467e-10	0.362803431816489	0.008699829455624	0.0302401242163225	0.0993302358873599	0.127569870842159	0.258197981259367	0.0592968494801412	2.29061168800056e-10	0.416665108629965	0		154.468800395076	228.50174773629	0.700450751997144	0	0.662823517482971	1.04846634810646e-13	0.431158159722746	32.2906446188456	0.491218761059998	0.637196568183511
TCGA-B0-5120-01A-01R-1420-07	0.00810592727725993	0.103380565072646	0.0951902475001522	0.0181835907027867	0.478609432493499	0.151342728917283	1.45606539251087e-09	0.145187506580307	0.00904461004169458	0.115813652460665	0.107933526786784	0.0206178587170498	0.536169505750403	0.0477723293742232	1.48423970078303e-09	0.16264851538494	0		146.958505265999	332.780476864379	0.725034906183654	0	0.848825219977296	2.54192149585837e-28	0.760968720760698	24.5170350888463	0.80378794183999	0.854812493419693
TCGA-B0-5100-01A-01R-1420-07	0.00924863878436049	0.0896143545521716	0.0578398531798084	0.0199097581585514	0.215494562731615	0.0295447204033921	0.00140665138312674	0.576941460806974	0.00940400143890751	0.0914842143757175	0.0597638846805257	0.0205720524031379	0.219990992204975	0.008498503680254	0.00130664426588647	0.588979706950596	0		180.213715962656	286.762563382927	0.617466480500354	0	0.701471597893286	8.67158031352321e-16	0.457305174473217	21.0186389681423	0.487137473792879	0.423058539193026
TCGA-B0-4945-01A-01R-1420-07	0.0104653382906991	0.016029964495363	0.120784866119188	0.0493969588794652	0.637342140412951	0.0577667400334517	2.12430404868455e-10	0.108213991556452	0.0108519093562014	0.01668857133159	0.127274727713442	0.0520510945887221	0.66352796826135	0.0169456588580764	2.01235956966011e-10	0.112660069689383	0		165.651772965458	230.692639206752	0.683019974625276	0	0.529168750606618	2.12192698298163e-08	0.367207904181822	34.0278245481266	0.44465483313235	0.891786008443548
TCGA-BP-4781-01A-01R-1305-07	0.0052945063894301	0.0715931514546049	0.0685864941190813	0.00583983321768981	0.272449772730329	0.182089603435523	4.06599722210498e-09	0.394146634587345	0.00606069338602573	0.0822814676233826	0.0797833391519833	0.00679319449378797	0.313124463701291	0.0589670905547527	4.25206538925759e-09	0.452989746836711	0		156.46171511494	281.204157444611	0.724374157231834	3.46299944337282e-17	0.741743129740758	2.40766085081298e-18	0.570333547495725	33.1337240693581	0.626306362870602	0.605853365412655
TCGA-CJ-5684-01A-11R-1541-07	0.0119241867469897	0.0192703492599279	0.0738386681540682	0.0472668142306933	0.461043437951914	0.105869908612496	1.75037726880134e-08	0.280786617540137	0.0128343203834446	0.0208241558872504	0.0807615657663617	0.0516984125186746	0.49821828827302	0.0322362384127008	1.72112254132477e-08	0.303427001547322	0		181.851597320196	232.358323870634	0.713915931883531	0	0.413900784076017	2.27084390466799e-05	0.20727114492209	43.0513063367009	0.278311677253324	0.719213382459863
TCGA-BP-4346-01A-01R-1289-07	0.00853219332893002	0.0244093585423534	0.0701807502732358	0.153783065912734	0.169146351559536	0.160439014154212	8.50216415287016e-09	0.413509257726835	0.00957593329109846	0.0275049274657997	0.0800414964362158	0.175390355250999	0.190597312202091	0.0509399040619043	8.71737905367714e-09	0.465950062574513	0		183.644928320865	235.876789762198	0.633979177425422	0	0.476209061052841	7.18715230032958e-07	0.227563064439583	39.4827139246335	0.282725165911573	0.586490742273165
TCGA-AK-3426-01A-02R-1325-07	0.00362976219633449	0.0488129698912542	0.0562114075861317	0.0812214356379124	0.0502314399962501	0.461267578822265	0.000829148474195682	0.297796257395656	0.00539368829407726	0.0728243498556871	0.084880689780166	0.122646483657567	0.0749405735441079	0.193904690748658	0.00112557904101041	0.444283945078726	0		702.045726650401	798.344224937976	0.67915638607833	0	0.437651922216713	6.59358666411252e-06	0.191146131114432	80.7804212226111	0.216063045015562	0.702203742604344
TCGA-CJ-5682-01A-11R-1541-07	0.00705678361889541	0.0883182221976742	0.101254663076803	0.0361492170053226	0.332356892410055	0.0486574101859884	1.39178149425397e-08	0.386206797587447	0.00727083484636392	0.091361140028093	0.106015479053988	0.0378488895404148	0.343807923565478	0.0141825453901857	1.31004000206289e-08	0.399513174475077	0		165.812167660115	283.719716780458	0.683058227977226	0	0.716344494789287	1.11028560204719e-16	0.501142645007306	27.5113458441075	0.544630767250764	0.613793202412553
TCGA-A3-A6NL-01A-11R-A33J-07	1.86929766273344e-06	0.0414825410485022	9.95430904317883e-05	1.27546175436778e-06	0.844607989701827	0.111181922044805	0.00262485355337816	5.80163861396699e-09	2.02394713700256e-06	0.0450941044607138	0.000109523821845609	1.40334648392286e-06	0.91814146272852	0.034055133975457	0.00259634141310052	6.30674233277193e-09	0		252.477634690289	361.189325769527	0.720023717078209	0	0.578838055677641	4.290237884066e-10	0.391632693461349	48.9967626746456	0.460619770664342	0.999999994198361
TCGA-B2-5633-01B-04R-A277-07	0.00575478532274489	0.0381622733561125	0.17678928032098	0.0553602208642434	0.428190748216426	0.0993280917296893	1.05434766616386e-09	0.196414599135456	0.00615365237301524	0.040970548896345	0.192104052971835	0.0601559256428232	0.459700338684192	0.0300471743461951	1.02996790773142e-09	0.210868306055626	0		150.390658784783	218.767859535216	0.624747368488164	0	0.590812978067635	1.51453462653527e-10	0.441534770826715	32.1530872163571	0.539436745711573	0.803585400864544
TCGA-CZ-5987-01A-11R-1672-07	0.00577165538187051	0.026112060128911	0.0727354591608817	0.022647433436987	0.0882281319517439	0.0809406105909417	3.35499532488765e-08	0.703564615798711	0.00609613116367276	0.027690370110378	0.0780686849135983	0.0243080247996113	0.0935609682204321	0.0241851118564172	3.23729182344448e-08	0.746090676562972	0		320.465042839309	333.664623646718	0.640316482731799	0	0.206335868412947	0.0415096049236373	0.0350856957988155	31.1589031926674	0.0506551353366837	0.296435384201289
TCGA-A3-3382-01A-02R-1325-07	0.00182960947701792	0.0134227016975495	0.0647506625391152	0.0154739688447307	0.310819396894553	0.111479085252225	1.17749827486083e-09	0.48222457411731	0.00197884823735052	0.0145756435392552	0.0711664122390183	0.0170071903914897	0.337517203041798	0.0341094877354301	1.16345713455467e-09	0.523645213652201	0		125.697608247187	173.019114553413	0.678391319039331	0	0.548961086524469	4.83738572559871e-09	0.345617742089579	26.0223632118969	0.416832176117526	0.51777542588269
TCGA-CJ-4636-01A-02R-1325-07	0.00573663819829221	0.0392968960385637	0.0618132009226089	0.05021003875168	0.24447179508203	0.249628541732024	2.72419473113522e-09	0.348842886550606	0.00695067752967981	0.0478037141286289	0.0761075394898856	0.0618211393366698	0.297393967023388	0.0855641091461391	3.01539249019925e-09	0.424358850330216	0		175.506284200451	286.098264512	0.677422234123265	0	0.712051971205466	2.03630681856746e-16	0.507914594396816	31.9774674378275	0.556354271712786	0.651157113449394
TCGA-CW-5583-01A-02R-1541-07	0.0118427919672073	0.0178178053971407	0.0806175104431409	0.0721407474365623	0.770442710738519	0.0471384050778956	1.61080586045106e-08	1.28314754377357e-08	0.0121861520626657	0.0184077376804517	0.0842982663959819	0.0754344795812283	0.79595140933387	0.0137219265471926	1.51422953914378e-08	1.32563146047661e-08	0		200.689493259117	275.97240443711	0.623434003404548	0	0.556886272361759	2.6037801974252e-09	0.419768604478239	35.9182282680539	0.491294320046942	0.999999987168525
TCGA-B0-4849-01A-01R-1277-07	0.00387034579243045	0.0145476395528348	0.0491701832392035	0.0219422912714802	0.351829896808324	0.0870791998853209	0.000504566463962891	0.471055876986443	0.00410859087456252	0.0155049144257394	0.0530422238232141	0.0236701970207028	0.374981276008229	0.0261508176412714	0.000489325142167704	0.502052655064113	0		144.864698285055	183.678070101481	0.703944558141907	0	0.412776319357673	2.40228272101245e-05	0.212469728613695	32.3154638285236	0.282804969388866	0.528944123013557
TCGA-B0-4852-01A-01R-1503-07	0.0114453019951091	0.0230658149254757	0.104034148108203	0.0496747585770788	0.305628308071315	0.0420983986285383	3.05483451590617e-10	0.464053269388797	0.0117330997081978	0.0237403993807276	0.108377265348532	0.0517485324706362	0.314566735192835	0.0122089634751632	2.86094305941086e-10	0.477625004137814	0		140.038315221193	171.145972791131	0.699609178254245	0	0.3682057065358	0.000191307819069717	0.166727633836903	31.7890975695221	0.242779681695278	0.535946730611203
TCGA-BP-4995-01A-01R-1334-07	0.0181903312574876	0.0075927602670252	0.157212159626821	0.062022144209901	0.402712944298099	0.0601309641606279	1.84847242200729e-09	0.292138694331567	0.0188845262317009	0.00791405176286335	0.165854930948469	0.0654318245460588	0.419753946478668	0.0176600271515112	1.75313145464166e-09	0.304500691127597	0		132.089260819225	172.391165752478	0.60676829307168	0	0.506908202245374	1.00332946862697e-07	0.359366838957894	28.1532721258082	0.460095406491286	0.707861305668433
TCGA-BP-4798-01A-01R-1305-07	0.0108712853345992	0.0475377172190013	0.0416967434254517	0.130543218414225	0.077012601523281	0.352963361543267	8.35034677719948e-08	0.339374989036706	0.0144654647518063	0.0635072829251155	0.0563806920337127	0.176515391607526	0.102883801744339	0.132864463157379	1.01506073503499e-07	0.453382802274048	0		274.297065355784	407.716700016365	0.614724990277273	0	0.704869659719066	5.48310660589712e-16	0.46260138818258	44.2589960499862	0.498758645923545	0.660625010963294
TCGA-B0-5700-01A-11R-1541-07	0.0082996707917448	0.0173118109315943	0.0806728802651083	0.0251547263544789	0.51283670720619	0.0824050714180311	5.28591136554147e-09	0.273319127746941	0.00877496947143201	0.0183764222336775	0.0866740477478046	0.0270259589835675	0.544374237090971	0.02464713259308	5.1055277946076e-09	0.29012722677394	0		204.972413656802	249.652706746711	0.726654298082869	0	0.357664435329474	0.00029960546394599	0.157861982069881	44.7686037233211	0.214646242512322	0.726680872253059
TCGA-AK-3456-01A-02R-1325-07	0.0109669853685157	0.0238921940542077	0.163036642116368	0.0480450867444571	0.0583585024757298	0.125447224418845	5.68618963519481e-10	0.570253364253257	0.0119717803474774	0.0261855211786512	0.180856226936253	0.05329632037702	0.0639601285283995	0.0387400561804043	5.6705976779855e-10	0.624989965884735	1		161.649993622601	200.409297536429	0.63177323412964	0	0.499079933369501	1.68849226737419e-07	0.249524617032362	30.1738645581093	0.300062705245208	0.429746635746742
TCGA-CJ-4641-01A-02R-1325-07	0.0125094687066335	0.0593070847889559	0.171489854364066	0.0460337239125251	0.135983334856498	0.215119578136318	3.19910379106798e-10	0.359556954915093	0.0146914579100659	0.0699304495355229	0.204663892613219	0.0549387668579987	0.160341311155211	0.0714716290712328	3.43234062834547e-10	0.423962492513516	0		271.279066614538	353.230345616903	0.698104546410879	0	0.486812683842877	3.7203601260783e-07	0.22484793858492	54.9847336381021	0.269761793309921	0.640443045084907
TCGA-BP-4335-01A-01R-1289-07	0.0165819233949534	0.0251176589964651	0.0422848154472471	0.043561886314133	0.363500915838923	0.0793605251315453	1.29951148123923e-08	0.429592261881618	0.0174960321283538	0.0266083249667306	0.0453383666984695	0.0467076598277026	0.385073724255411	0.0236884644463547	1.2526242188871e-08	0.455087415150735	1		155.592783118935	197.875730615259	0.704990149761873	0	0.402479519562139	3.98448367004105e-05	0.194874111259647	37.1365235052715	0.268590750504192	0.570407738118382
TCGA-B8-4146-01B-11R-1672-07	0.0110525749196836	0.0133649679654569	0.24182590843905	0.0832371975387915	0.183190236795579	0.0396501268368021	7.24302873227627e-10	0.427678986780334	0.0112858779956127	0.0137016704763714	0.250929360483494	0.0863706328311448	0.187805332983129	0.011453657125554	6.7565984934844e-10	0.438453467429035	0		173.509491390679	188.630221432242	0.547360837493385	9.37667593481158e-09	0.16900132640694	0.0962022143591826	0.0522568074756874	31.9328988487635	0.123766220796516	0.572321013219666
TCGA-B0-4694-01A-01R-1277-07	0.00695355453036295	0.0617720230103978	0.0527946826563347	0.0172223655360461	0.165706956538249	0.36910348379877	4.2357250156908e-09	0.326446929694114	0.00941368808769243	0.0839611690459891	0.0726306434192927	0.0236931339890381	0.225230599743551	0.141360735891097	5.23861784244256e-09	0.443710024584722	0		281.790195161594	432.228218341268	0.726488533557753	0	0.711031151250869	2.34844849694328e-16	0.497140421338578	47.2999280356909	0.537197027333724	0.673553070305886
TCGA-B0-4836-01A-01R-1305-07	0.0141665435609696	0.0469127555755882	0.0836070370245427	0.0234934010867445	0.154184564897152	0.0958952675104105	4.28445334653601e-08	0.581740387500059	0.0151335963503383	0.0503156283903384	0.0907607018380768	0.0255035658131318	0.165368526655638	0.0289803171011656	4.18128416063353e-08	0.623937622038469	0		87.3541485155805	166.428237126032	0.639347397815734	0	0.793442895758996	2.02542606749238e-22	0.647306892868747	11.7998867033907	0.689116259661997	0.418259612499941
TCGA-CJ-4635-01A-02R-1305-07	0.00363629006356617	0.0407566895832112	0.0532572227447804	0.052675331833716	0.305752429901278	0.147715566022497	1.48982870522095e-09	0.396206468361123	0.00404590099169853	0.0455291294237156	0.0602160155209469	0.0595580925139575	0.34155477530062	0.0464954770553768	1.51435986065812e-09	0.442600607679324	0		140.601138401299	219.952848350257	0.708994000599302	0	0.691241587740597	3.31817570420932e-15	0.497310494740955	28.2203843668833	0.564309108836093	0.603793531638877
TCGA-BP-4975-01A-01R-1334-07	0.0101292330125384	0.0597102039673354	0.124229698387658	0.0352893707355609	0.439174464169253	0.095780762362646	3.65410947355104e-09	0.235686263710899	0.0108121629944255	0.063990910541181	0.134752931352897	0.0382786581142374	0.470659485001922	0.0289229126048471	3.56330992087739e-09	0.252582935827181	0		129.480077790942	232.847720860963	0.714323967637664	0	0.768695351868457	2.44961119837054e-20	0.661168672637067	28.2787980387252	0.735190966467824	0.764313736289101
TCGA-B8-A54E-01A-11R-A266-07	0.0187191155381069	0.00380910936706672	0.28241616970854	0.0937747189389881	0.0362100870639856	0.0774969383944917	2.31179218562917e-10	0.487573860757642	0.0196499490785356	0.00401451661350361	0.301260665554951	0.100031929010805	0.0381627257415096	0.0230138015292059	2.21697561474614e-10	0.513866412249792	0		158.764613871234	176.259010266778	0.440735994491517	6.99194820152014e-06	0.377007194136832	0.000129979642581794	0.182160651354175	25.1503481398604	0.241447185545944	0.512426139242358
TCGA-A3-3376-01A-02R-1420-07	2.38347063670442e-08	0.0549949605901068	6.97561993066631e-06	1.78551594032615e-06	0.803954869634341	0.139979874730048	0.00106076014028092	7.49934645827288e-07	2.63960700246622e-08	0.061148537415093	7.85035043658206e-06	2.00941650792099e-06	0.893912167558229	0.0438553700386498	0.0010732049775804	8.3384743360456e-07	0		224.94550944312	358.812151738126	0.740042971265357	0	0.674580058361081	2.6320044149627e-14	0.501612000660913	35.5759424447705	0.562616335955443	0.999999250065354
TCGA-BP-4758-01A-01R-1289-07	0.00713555215109898	0.0218739160180085	0.022775613101149	0.0623983176284668	0.434236428081062	0.130171824776447	4.01281736237133e-06	0.321404335426405	0.00783143474588718	0.0241031610271798	0.0254015719837209	0.0695926537680172	0.478490936021165	0.0404164770835225	4.0234551383232e-06	0.354159741915369	1		161.695331347334	223.174606187812	0.693539646411517	0	0.496362743069136	2.01674908583536e-07	0.276101667638985	40.2895572519178	0.346430477970291	0.678595664573595
TCGA-B0-5121-01A-02R-1420-07	0.00762766352668042	0.0246797162898581	0.0806773837164184	0.0234413309164421	0.604553871405883	0.055827897136428	0.00187094243734067	0.201321194570949	0.00790585270824398	0.0256821316240724	0.084973942019156	0.0246897234688119	0.629109018796493	0.0163695286688302	0.00177155091271629	0.209498251801676	0		163.454446167317	227.861254997383	0.726412026853853	0	0.512847878115254	6.70051335468975e-08	0.331961933360163	35.2198690119981	0.407427436516662	0.798678805429051
TCGA-BP-5180-01A-01R-1426-07	0.0044290949649186	0.0128867941265882	0.0466297977698931	0.0140155434510594	0.0929099055600447	0.146562443416383	2.90010316902574e-08	0.682566391710082	0.00492649820170237	0.0143913633976187	0.0527064343399778	0.0158420013804847	0.103757396992501	0.0461183484816261	2.94695025330842e-08	0.762257927736587	0		199.865622579552	233.820178587951	0.661725608706463	0	0.391780754145187	6.62482461493398e-05	0.155170583387079	29.0699359443301	0.186190292697617	0.317433608289918
TCGA-DV-5566-01A-01R-1541-07	0.0115891753913974	0.0212062491157127	0.104867411216297	0.029792607141902	0.174170293679076	0.0880105154093519	1.14867548887657e-08	0.570363736559508	0.0123010226760029	0.0225988456128414	0.113111301296337	0.0321346786742017	0.185607909994808	0.0264271884307904	1.11383807061276e-08	0.607819042176638	0		131.918452133096	164.019550580196	0.689229768758487	0	0.417490997610996	1.89486228792331e-05	0.182679342524176	29.609765611577	0.247230377310719	0.429636263440492
TCGA-BP-4784-01A-01R-1305-07	0.0147706012742756	0.0506631365713145	0.0841450029544244	0.0271186338609753	0.452477105243936	0.0266981987437322	3.8197738346207e-09	0.344127317531568	0.0149796339647396	0.0515856388078314	0.0867177747131395	0.0279477984326402	0.460716057069839	0.00765971660200288	3.53896849504296e-09	0.350393376870839	0		94.1274643868377	188.117223758244	0.683466263731359	0	0.829919701835078	4.53718998522068e-26	0.74512814325352	10.5395221660547	0.780889653884758	0.655872682468432
TCGA-A3-3331-01A-02R-1325-07	0.00916288895216993	0.0214958799219815	0.124962646778438	0.0501464684613903	0.508733524022725	0.13020668585882	5.60650737804212e-10	0.155291905443824	0.0100447562539144	0.0236589746867441	0.139207925895157	0.0558629802220348	0.559926535263334	0.04038015464212	5.61481430581582e-10	0.170918672475214	0		189.198077888673	252.358530828251	0.709733565403668	0	0.457268283491582	2.20838084103167e-06	0.263650691896901	46.4754282300357	0.345481230401948	0.844708094556176
TCGA-CZ-5455-01A-01R-1503-07	0.00850765652596957	0.0226494535622818	0.0689168740687569	0.0990352382991096	0.367153761477968	0.180085227754863	1.39536499715932e-08	0.253651774357401	0.00971023006497766	0.0259544011775161	0.0799322265118973	0.114864569923564	0.420727855223066	0.0581467404828371	1.45493441416544e-08	0.290663962066798	0		199.343686155828	266.350405779385	0.687189589987823	0	0.54373607278808	7.21394348986311e-09	0.316251487114024	41.4697768691686	0.383866940027943	0.746348225642599
TCGA-A3-3383-01A-02R-1325-07	0.00956649190919111	0.0125649708791711	0.0685514202970414	0.0165291219951665	0.293343939364716	0.165508945323697	0.000167846622241734	0.433767263608775	0.0108018450327112	0.0142442777398394	0.0786571958002605	0.0189658271053549	0.332549321903822	0.0528681871352396	0.000173138583532778	0.491740206699239	0		136.864340636753	203.729444608054	0.745551453946152	0	0.648241295584035	5.35513740374021e-13	0.428151038310294	30.6494829395568	0.484340760840515	0.566232736391225
TCGA-CJ-4875-01A-01R-1305-07	0.00325560479206202	0.0170270040011202	0.0159130863028856	0.106190114717998	0.281256261188805	0.0935588727526556	0.00103117898992086	0.481767877254553	0.00347110094253351	0.0182266777527913	0.0172411706638626	0.115052596072212	0.301072768779874	0.0282194313773383	0.00100439754054208	0.515711856870847	0		211.302870015452	237.602245903983	0.647737633010092	0	0.268542325782332	0.00750366108501585	0.087061150544816	38.6080947599554	0.134107069081739	0.518232122745447
TCGA-B0-4811-01A-01R-1503-07	0.0053885647619426	0.0339772901743536	0.0612565755906612	0.0231139488088102	0.149988836267355	0.0577377007357826	0.00150691107022671	0.667030172590868	0.00559423022117536	0.0354151984975539	0.0646244278994968	0.0243847408031627	0.156336317039048	0.0169572111083255	0.00142919297246317	0.695258681458774	0		106.749848254821	146.957400260705	0.63585359167097	0	0.497281983937177	1.89943920437051e-07	0.256912832887982	23.7344180889937	0.320527860169375	0.332969827409131
TCGA-BP-4341-01A-01R-1289-07	0.00718600640296264	0.0149646749406456	0.0723414885628295	0.0268132263001511	0.435800974906857	0.0347645922939679	1.80049091953029e-08	0.408129018587677	0.00733182530924986	0.0153294124479217	0.0750047414072194	0.0278003555758934	0.446422853556844	0.0100343527184749	1.67822993995198e-08	0.418076442202098	0		105.94925283915	153.517266626927	0.694789255908549	0	0.552461960595863	3.68675852672968e-09	0.39548091952129	21.5684128704317	0.471592044951749	0.591870981412323
TCGA-B0-5099-01A-01R-1420-07	0.0110131594191173	0.0148186900923127	0.108479379462745	0.0444386590710952	0.554221453529087	0.0218341826692767	5.04242386553336e-09	0.245194470713943	0.0111235497867137	0.015027094084964	0.111341082042949	0.0456109576771012	0.562015797226739	0.00623872912885825	4.65271924574926e-09	0.248642785399956	0		155.470542761255	206.013162600403	0.627119076309061	0	0.494258466528158	2.31176731484462e-07	0.346385876855805	30.6620223102496	0.420025188484443	0.754805529286057
TCGA-B0-4839-01A-01R-1305-07	0.00787174491222506	0.025510397190024	0.056920918627528	0.00161420377759808	0.519409922510063	0.196158715408386	0.00194681856519755	0.190567279008979	0.00912078627635222	0.0296764672537405	0.0670208506440097	0.00190062481238799	0.604234087059436	0.0642978704511164	0.00206073793832594	0.221688575564631	0		208.779138907247	293.267263851129	0.741024807298739	0	0.518400597168208	4.5619041608695e-08	0.302158835373481	50.5682834864998	0.366883754662348	0.809432720991021
TCGA-CJ-5678-01A-11R-1541-07	0.0175727228604996	0.016760183018781	0.0705557772181558	0.0518984266149342	0.176249173552539	0.196147289906237	4.67819900920943e-08	0.470816380046864	0.0203392592980088	0.0194763936045221	0.0829861127330346	0.0610417580465089	0.204812696420701	0.0642252936587153	4.94664548086939e-08	0.547118436772055	0		326.949709555356	366.549453259476	0.697836772947229	0	0.312923688368727	0.00170555178162888	0.102018780357779	47.7292632923462	0.129693166470005	0.529183619953136
TCGA-DV-A4VX-01A-11R-A266-07	0.00422169847049927	0.0313413815197827	0.0491476429448137	0.0198809571063518	0.0401662802478385	0.0447637378705542	1.68103268997732e-07	0.810478133736891	0.00434087470394188	0.0323550360645642	0.0513534354025685	0.0207732331670243	0.0414653529289356	0.0130209927374725	1.57907303961835e-07	0.836690917088189	0		581.837012396376	587.930938109722	0.614265950053873	0	0.154431426954919	0.128938324720203	0.0129327233616264	24.8134191444891	0.0174847401608443	0.189521866263109
TCGA-CJ-6030-01A-11R-1672-07	0.00885386245887848	0.0379915286513375	0.0837078369276373	0.0216183572497919	0.336938990568419	0.306114843267451	2.10190013284247e-08	0.204774559857484	0.0112858718136684	0.04862088093791	0.108428944431848	0.0280028219934997	0.431208512142613	0.110386113850307	2.44765633381044e-08	0.262066830353591	0		236.441074105407	358.727212390699	0.708139675739087	0	0.643114803160445	9.30548567435523e-13	0.417578880447234	45.8755275766537	0.467176439313749	0.795225440142516
TCGA-B0-4818-01A-01R-1503-07	0.023840687469947	0.0104882388409377	0.0862841341661444	0.0273642335403432	0.503865321830737	0.0846422083354804	0.000130254580386453	0.263384921236024	0.0252484678670226	0.0111519942341282	0.0928589927268949	0.0294493905265008	0.535752784528613	0.0253589316935618	0.000126021684168077	0.280053416739111	0		154.101447834439	207.087385968668	0.698423324343796	0	0.463002917871422	1.58322028121777e-06	0.276027882515422	35.9864923964602	0.353051880194648	0.736615078763976
TCGA-B0-5706-01A-11R-1541-07	0.119047911712482	0.0303516753633202	0.0573957996803996	0.0617213077397301	0.347930812931321	0.108798571526941	2.79452106020814e-09	0.274753918251285	0.128489119971566	0.0328897789217879	0.0629508288124417	0.0676949794103248	0.377025893312576	0.0332196826894455	2.75542110363214e-09	0.297729714126438	0		135.655739999511	202.118694828288	0.597971928328779	7.96130960155853e-11	0.65353271516179	2.99398634441524e-13	0.453177017474307	36.6449080883107	0.553012964444115	0.725246081748715
TCGA-BP-4973-01A-01R-1334-07	0.00457734434987306	0.0161914206843721	0.112961016988148	0.0475436751278183	0.382840640063209	0.0714342569537397	3.17400304010096e-09	0.364451642658836	0.0047959060085802	0.0170323960610004	0.120271420322499	0.0506205192502306	0.402725217071114	0.0211734351412752	3.03808861065075e-09	0.383381103107212	0		143.96172508144	183.96410837423	0.706953821828638	0	0.435381549759015	7.45116934684095e-06	0.245417823320747	33.6532510845316	0.330707417623893	0.635548357341164
TCGA-B8-5165-01A-01R-1420-07	0.00776015490122551	0.0336528480862303	0.0519054752205334	0.00159128508846808	0.831415101036444	0.0736751058286895	1.46245993582495e-08	1.5213809878567e-08	0.00815575857257561	0.0355099048659999	0.055434981985914	0.00169949046490542	0.877294874606465	0.021904959409275	1.40415150154368e-08	1.60533497804715e-08	0		196.613919307848	297.298869550894	0.748254690817283	0	0.644866527524912	7.71350714533185e-13	0.517395715794384	31.8466429669682	0.581708568128539	0.99999998478619
TCGA-CJ-4901-01A-01R-1426-07	0.0223053264022455	0.0536816408486722	0.0840337456413978	0.0465376911170452	0.271947813488109	0.245489322905119	0.00987629275568138	0.26612816684173	0.0269522569724158	0.0651247472542488	0.103185113430868	0.057143673652426	0.329917870239556	0.0839164063729805	0.0109022599049725	0.322857672172532	0		162.612136764275	292.641257353177	0.67942415954198	0	0.770510037044431	1.75910828606947e-20	0.595119044744196	39.037650408453	0.654445130354243	0.73387183315827
TCGA-B0-5110-01A-01R-1420-07	0.0104340896266854	0.0509597337969069	0.155020311802999	0.0530546523139069	0.547984920827512	0.0953726611699029	4.48794787522517e-10	0.0871736300132919	0.0111270601483244	0.054561554631196	0.167993023721943	0.0574944751501729	0.586716353620683	0.0287724926035174	4.37229742757345e-10	0.0933350396869339	0		176.408189715406	262.330134814805	0.67183724473857	0	0.619166548128958	1.07716153194648e-11	0.473669288546086	37.5672957443863	0.564897701890483	0.912826369986708
TCGA-B0-4838-01A-01R-1305-07	0.0083687863773023	0.0175457470494896	0.0426993660220022	0.16877536805833	0.366129671535688	0.105967715118529	6.67720293835177e-10	0.290513345170939	0.00899742148548083	0.0189391795013066	0.046650228842052	0.1843917199793	0.395206630439284	0.0322297448221605	6.55822299484454e-10	0.313585074274594	0		196.271753407811	235.869278098913	0.656739921835651	0	0.349490264163672	0.000419817346179724	0.148682782874539	44.5856305543912	0.215617203236714	0.709486654829061
TCGA-BP-4968-01A-01R-1334-07	0.00628890092321742	0.042520932468896	0.0649891328881486	0.0506606040261397	0.354764927976794	0.0895041206644619	1.63116541448455e-08	0.391271364740688	0.00668432281699602	0.0453752630455187	0.0701940294730495	0.0547179470489877	0.378579466432136	0.0269124605777004	1.58385962437566e-08	0.417536494767016	0		104.128051037839	182.886681319353	0.715688337190546	0	0.72822915820517	1.95058384597392e-17	0.581474267789092	25.8555492159923	0.660397564030954	0.608728635259312
TCGA-A3-A8OX-01A-11R-A37O-07	0.013497824842216	0.0829943723268176	0.166767702109743	0.0323452786019201	0.251113671179494	0.0985160711384079	3.37167427406269e-10	0.354765079464234	0.0144310246007758	0.0890872876293698	0.181184938039134	0.035141560537249	0.26954882873192	0.0297967005250587	3.29317652988385e-10	0.380809659607174	0		173.95955329137	283.752118738349	0.675662579933567	0	0.642512208539081	9.92314914312679e-13	0.403950403819227	38.95927348425	0.45921402823176	0.645234920535766
TCGA-A3-A6NN-01A-12R-A33J-07	0.00443131013220541	0.0520394446060492	0.0198049370207426	0.00478589069859703	0.776547373031857	0.136831113133379	0.0055598122967388	1.19080431515428e-07	0.00489588064020192	0.0577251461485508	0.0222356028940351	0.00537326450252299	0.861391026343243	0.0427672424722549	0.00561170490832462	1.32090866163117e-07	0		194.157976293345	313.435484478094	0.752016270425696	0	0.668345469129168	5.52071369488263e-14	0.526733065376691	42.0397649102813	0.601896389278781	0.999999880919568
TCGA-B0-4814-01A-01R-1277-07	0.0102240440456942	0.0259858481635415	0.0832226594734043	0.0311139465331409	0.278127069426471	0.0472226732854019	1.46268990664082e-10	0.524103758926077	0.0105261342934048	0.0268606676947084	0.0870691997661066	0.0325520290188726	0.287490280931026	0.0137538561282471	1.37573402858548e-10	0.541747832030061	0		100.536427055193	141.011822236748	0.683466263731359	0	0.522006770999975	3.54083765932168e-08	0.314414463640903	24.7230889963692	0.401659142751581	0.475896241073923
TCGA-B0-4823-01A-02R-1420-07	0.00875316458195115	0.0648423539490667	0.0839536978637358	0.0384646754884619	0.515254114585921	0.177649500594303	1.31841335073997e-08	0.111082479752427	0.00997677474126269	0.0742023325619288	0.097239265684907	0.0445516623386509	0.58963092540469	0.0572818158402632	1.37281711490161e-08	0.127117209700127	0		160.809344560058	291.053553957795	0.700106471829594	0	0.759252277062921	1.30865111045355e-19	0.623220265846551	37.163940847407	0.694090192822189	0.888917520247573
TCGA-B0-5098-01A-01R-1420-07	0.00325667968915542	0.0218589894675484	0.0592601479237259	0.0185993327146127	0.0150909360353622	0.00917361193115876	2.32350952207473e-10	0.872760302006086	0.00326215588728803	0.0219833289545966	0.060321087757806	0.0189323182648621	0.0151767771145438	0.00259954741253439	2.12622951292312e-10	0.877724784395746	0		32.8284658952701	63.3076117828757	0.461035773259632	2.34584852458683e-06	0.823842336337446	2.10096993185946e-25	0.759300201584945	4.18678827185923	0.792847494404592	0.127239697993914
TCGA-B0-5711-01A-11R-1672-07	0.00215531551672028	0.0396331835498286	0.0145888476744987	0.000903714876001305	0.883534917172988	0.0585618718933303	0.000622107332169411	4.19844634613753e-08	0.00224069758981226	0.04136805125766	0.0154123956581387	0.000954730047351497	0.922209988395005	0.017223248002367	0.000590845227411583	4.38222540036917e-08	0		285.224226884756	370.233958052081	0.716223884117846	0	0.486982958851845	3.68055933930623e-07	0.311608338919002	52.4548636569399	0.375452613959829	0.999999958015537
TCGA-A3-3322-01A-02R-1325-07	0.00670091268100513	0.0501687546113964	0.108899276525086	0.0385211202262977	0.214108092262684	0.0893880013463796	3.565690799475e-10	0.492213841990582	0.00711868784762401	0.0535097625751967	0.117562213276096	0.041585475093904	0.228366704957072	0.0268641393311761	3.46055448772388e-10	0.524993016572876	0		109.658076056704	185.944771597473	0.613309616255124	0	0.688648796400742	4.62174445037017e-15	0.510891400526695	21.9854497123822	0.576251269902489	0.507786158009418
TCGA-B8-4151-01A-01R-1188-07	0.0103570422419243	0.0111171399406848	0.0977040700939383	0.0387995105974626	0.207292815893008	0.0492126320591501	5.48989353675741e-09	0.585516783683938	0.0106758691246071	0.0115052028163534	0.102342711109168	0.0406415730730091	0.214528727887469	0.014350657525654	5.16972493689662e-09	0.605955253294015	0		134.993415414772	152.289889247471	0.633953675190788	0	0.26162068579415	0.00926355459087954	0.0833709258237391	27.1147368929583	0.13391968602588	0.414483216316062
TCGA-BP-4982-01A-01R-1334-07	0.00877940677067099	0.0751916189439535	0.117499747041679	0.0407464084486421	0.496536007987841	0.111164367705331	3.42474161716776e-09	0.150082439677141	0.00948372936406893	0.0815487163392906	0.128981576406765	0.0447280622038749	0.538515789875812	0.0339709190353016	3.37969735935754e-09	0.16277120339519	0		167.668377787572	287.599789421071	0.698308564287946	0	0.694371386560782	2.21395553683749e-15	0.525467683682148	36.6809625544721	0.595264377943689	0.849917560322859
TCGA-B0-4713-01A-01R-1277-07	0.00610121272362909	0.037115765308447	0.0660652176231747	0.027273414878636	0.0538634504970818	0.0354869438112465	0.00233671938323781	0.771757275774547	0.0062300965809417	0.038051409166289	0.0685532817794838	0.0283005515236212	0.0552212833802502	0.0102512051382862	0.0021798228133649	0.791212349617763	0		336.237831896968	349.587200513531	0.580603000337904	2.18694970791997e-10	0.232220067529506	0.021396429193	0.0371436118245265	26.6918763254283	0.0474133405802874	0.228242724225453
TCGA-CJ-4902-01A-01R-1426-07	0.00725385942975111	0.104899027032291	0.0664691599898638	0.0126966342819012	0.58478226330431	0.133125145984277	0.000807745020421446	0.089966164957184	0.00798121722500259	0.115879114733647	0.0743185032448908	0.0141959798532517	0.645993131688269	0.0414369523923087	0.000811914515147653	0.0993831863474823	0		167.133311218691	348.596470331109	0.767700144725181	0	0.812927277031022	2.85849030014251e-24	0.72758915568094	30.8635509658733	0.779041519462285	0.910033835042816
TCGA-B0-5399-01A-01R-1503-07	0.00757047381196187	0.0342271006681132	0.114866439053845	0.0194025198348909	0.276176762938036	0.0804790832084538	4.51372774578562e-09	0.467277615970971	0.00798932793756308	0.0362652780440371	0.123184797114988	0.0208076048066586	0.292622714216072	0.0240269099323916	4.35169618282692e-09	0.495103363596594	0		113.546667482549	168.057588534116	0.673533143341685	0	0.559326090750267	2.14468441534876e-09	0.34823075817488	27.7547704012778	0.431589705971193	0.532722384029029
TCGA-B0-4707-01A-01R-1277-07	0.00821328780954019	0.0754473198101852	0.0486883910431488	0.0303193462337127	0.0294632984604046	0.0510603270681012	3.17338417372636e-08	0.756807997841066	0.00848383024493757	0.0782442546300985	0.0511066153421535	0.0318252284003122	0.0305555430302678	0.0149205981626822	2.99456400694549e-08	0.784863900243908	0		285.82519870704	341.282884167348	0.532697052579232	2.76074550724446e-08	0.427401912746583	1.13727232844027e-05	0.158207882211946	34.2675830307209	0.178813875229926	0.243192002158934
TCGA-CZ-4865-01A-02R-1503-07	0.0116157693735899	0.0776451680221324	0.0858266133123664	0.0352098715021543	0.343509356125259	0.133097503140709	4.70306024663141e-08	0.313095671493187	0.0127722671469596	0.0857172362794704	0.0959000330893867	0.0393424336789382	0.379220927628162	0.0414016485927189	4.72429029026748e-08	0.345645406341461	0		225.785687624972	322.125829907936	0.693743664288583	0	0.568099434741014	1.05377054676296e-09	0.297977179743564	49.3625503050109	0.353391673153416	0.686904328506813
TCGA-BP-4344-01A-01R-1289-07	0.00897960007784184	0.0576478416599956	0.077772416210364	0.0301195475769929	0.642029578884033	0.0889824581779486	6.37905126747497e-09	0.0944685510337725	0.00954145639488664	0.0614999042430336	0.083976937920473	0.0325224224771971	0.684930371815871	0.0267479059483197	6.1922686202829e-09	0.100780995007951	0		151.395285393237	263.347456034192	0.734815013165529	0	0.723814115584452	3.76113047926077e-17	0.602529204538125	27.7515353422045	0.667787011319913	0.905531448966228
TCGA-DV-5565-01A-01R-1541-07	0.00218513441385284	0.0466134383916125	1.16154090500102e-06	5.21966263088692e-07	0.856228817137365	0.0945035752980329	0.000460293620870513	7.05763109798418e-06	0.00233503726921273	0.050010421171962	1.26132480523796e-06	5.66806551793843e-07	0.918627014914981	0.0285687745963439	0.000449351955870124	7.57196027294212e-06	0		182.546542509423	300.82957777105	0.813298140249539	0	0.683914455609424	8.38973207431545e-15	0.567673062391742	36.5683437146961	0.634621721883107	0.999992942368902
TCGA-AK-3436-01A-02R-1325-07	0.00261097041227776	0.033891302255381	0.0409863236733415	0.0146874752535115	0.170023781419735	0.0501165002090593	7.61566279574214e-09	0.687683639161031	0.00269580947460112	0.0351325129040851	0.0430034182969012	0.0154103023995528	0.176250609956476	0.0146384702236879	7.18341523743523e-09	0.712868869561281	0		190.369394274423	214.754813574552	0.698177204593665	1.34414590956803e-15	0.327511883270113	0.000995167210452213	0.0978010528905045	29.8563400835809	0.129396839521784	0.312316360838969
TCGA-A3-A6NJ-01A-12R-A33J-07	0.010854572668263	0.0127594196876271	0.118134064049847	0.073783649575562	0.370143686831909	0.149089387867278	2.67417318468326e-09	0.265235216645341	0.0120768995356323	0.0142530352274107	0.13356560513907	0.0834218130409086	0.413472645055695	0.0469263924305858	2.71811779027197e-09	0.296283606852579	0		182.541543235459	237.414943956759	0.710230858979018	0	0.461301944699724	1.74858000124599e-06	0.243989253697979	40.7813057402329	0.313094252678738	0.734764783354659
TCGA-BP-5191-01A-01R-1426-07	0.0337171511960074	0.0155349163319063	0.0633153546660706	1.81347412468306e-06	0.0783049452823651	0.23465489390471	0.00353208548048589	0.57093883966433	0.0403746311960956	0.0186767078859183	0.0770448310287549	2.2067128621187e-06	0.0941413882003243	0.079490462618083	0.00386389148204321	0.686405880875918	0		391.621662911079	435.033542768625	0.529088486378619	3.55195216543366e-08	0.356230971129057	0.000318073612687322	0.128406681679511	44.90873773681	0.152505754856346	0.42906116033567
TCGA-B8-4154-01A-01R-1188-07	0.00833786242850491	0.014182125468244	0.0685338473892605	0.0421739314276496	0.193874960175514	0.0757793708781852	2.32233845817727e-05	0.59709467884806	0.00877051368513603	0.0149777073772082	0.0732575156879474	0.0450807529545992	0.204750862469719	0.0225501281506504	2.23167958178995e-05	0.630590202878922	0		181.715575987029	200.202203160071	0.705602203393072	0	0.249887610561262	0.0130821745390724	0.0681892674646866	31.105156818149	0.104172650684314	0.40290532115194
TCGA-B0-4688-01A-01R-1277-07	0.00235600213261477	0.327095711320768	0.0574867172096238	6.399160175199e-08	0.0539431154826676	0.162756886912481	0.00665464718157814	0.389706855768665	0.00265696991702828	0.370356115874871	0.065880249477806	7.33349005220244e-08	0.0610774217970677	0.0519251842051879	0.00685601901196597	0.441247966381172	0		312.744239729828	856.886982088618	0.660439851197342	1.37720655227856e-13	0.892975704933161	4.7405740921778e-35	0.86846954280678	58.1154736264	0.891825237093621	0.610293144231335
TCGA-BP-4986-01A-01R-1334-07	0.0102918726861802	0.0943490984657129	0.104796732183053	0.0188864019369574	0.439835710805202	0.146574758612848	1.09684995579198e-08	0.185265414341547	0.0114383180744257	0.105278389202599	0.118356543278001	0.0213301426643026	0.49078577220512	0.0460844771992545	1.11365585940061e-08	0.206726346239738	0		159.499456138723	318.323476875945	0.771385217629695	0	0.801442171503398	3.73008803837537e-23	0.656250507512369	30.46665579475	0.707750418895398	0.814734585658453
TCGA-B0-5075-01A-01R-1334-07	0.00775755229068742	0.012209847424046	0.116330509290374	0.0491506080660194	0.0679241367287673	0.23668513008961	3.93718596746075e-08	0.509942176738637	0.00928700673584224	0.0146755706885111	0.141521181776564	0.059793876782377	0.081641107820559	0.0801585285298279	4.30598981069434e-08	0.612922684606421	0		241.257715365776	306.866441911464	0.589834809275163	0	0.539091710411322	1.02323980904953e-08	0.28542650820914	34.5325604048844	0.317590677500854	0.490057823261363
TCGA-BP-4775-01A-01R-1289-07	0.00981614232577168	0.017663735387097	0.131310665449398	0.0296300865988891	0.384854371010458	0.0745890346884123	1.81343942483799e-09	0.352135962726535	0.0103095914020897	0.0186258829574511	0.140144925523356	0.0316235262797607	0.40581747365512	0.0221617120013046	1.73996166614443e-09	0.371316886440957	0		150.811644499809	191.273347945534	0.731206446964915	0	0.411171443026575	2.60225712496965e-05	0.214211599459435	36.2825503436514	0.294913014310839	0.647864037273465
TCGA-CJ-4888-01A-01R-1305-07	0.0256473686045677	0.0579837900503844	0.139582464910476	0.0323856505938987	0.166717875829608	0.296870870786145	1.11206163234453e-08	0.280811968104304	0.032386318698323	0.073512143058148	0.179112709339763	0.0415573806160001	0.211365768392979	0.106050829923019	1.28287295421589e-08	0.356014837143038	0		261.833520135452	380.464919498216	0.674030436917035	0	0.633300825603791	2.60452814095023e-12	0.382281977381512	51.0888836345561	0.429221375457214	0.719188031895696
TCGA-AK-3431-01A-02R-1277-07	0.00376683731436086	0.144116585455738	0.0711357688404744	0.00692662369052344	0.693268665424633	0.0804400220211125	0.000314374033027788	3.11232201303246e-05	0.00397806103972641	0.152806650258178	0.0763412693415097	0.00743349307113506	0.735071970776265	0.0240322522076473	0.000303303390932599	3.2999914606105e-05	0		176.847920794332	426.35614037425	0.760661527966388	0	0.870910451333324	2.23674214478668e-31	0.814088860292792	29.2694798803005	0.850672109009882	0.99996887677987
TCGA-BP-4338-01A-01R-1289-07	0.00925270841883062	0.0117792408672762	0.0725666646483033	0.0106289766555734	0.0435573236591022	0.155432723327612	6.21131275319092e-09	0.696782356211989	0.0103626005873418	0.0132449675333532	0.0825874036600144	0.0120967332562561	0.0489772935459101	0.0492458970130301	6.35505481092255e-09	0.78348509804904	0		137.135551612189	186.228729575866	0.683172988033076	0	0.571294466107445	8.0927493248797e-10	0.323945014987509	21.3209793577885	0.358713974235393	0.303217643788011
TCGA-B0-4701-01A-01R-1277-07	0.00858242473524442	0.0194937897588494	0.145252446399707	0.0237846297496484	0.185532931239598	0.097173285935187	1.04138951435031e-09	0.520180491140376	0.00916969827550839	0.0209110111131168	0.157704928572672	0.025823684411303	0.199021392709908	0.0293710616146163	1.01646929220095e-09	0.557998222286406	0		92.6408030931081	138.172089720943	0.68312198356381	0	0.6310599756564	3.27774720096095e-12	0.437519095655692	20.4860023264949	0.519293947034288	0.479819508859624
TCGA-A3-3325-01A-01R-0864-07	0.00717760928902834	0.0389840347348806	0.111644857343562	0.0144096922904395	0.333603083328947	0.109768979181646	1.6753266034516e-09	0.38441174215617	0.00774823875087649	0.0422516504898478	0.122472525021409	0.0158071893464909	0.361565470968006	0.0335220461269537	1.65218504134857e-09	0.416632877644231	0		119.572392716497	192.539583165639	0.725251675178037	0	0.663315062096533	9.90822346792641e-14	0.488209024338636	26.3396698735004	0.565943190242894	0.61558825784383
TCGA-CW-6090-01A-11R-1672-07	0.0092418796916617	0.0750057268480119	0.072747417796914	0.0218048650760654	0.383890830199091	0.19178451526665	7.49171739174583e-09	0.245524757629889	0.0106618263537558	0.0868759228770202	0.0852836236511838	0.0255623905731385	0.444644316628678	0.0625910946534297	7.89566476869545e-09	0.28438081736713	0		158.058282225024	297.830912626921	0.69722471931603	0	0.775602644557236	6.83273760108459e-21	0.639834275666405	37.6962608052619	0.703814487129477	0.754475242370111
TCGA-BP-4177-01A-02R-1420-07	0.010624909512657	0.0480582265661209	0.110782025488124	0.036140413392769	0.32601652893583	0.0219081207054949	4.72021783816572e-08	0.446469728196826	0.0107327620017218	0.0487402454932846	0.113718815786556	0.0370984823120324	0.330643196609397	0.00626064527365957	4.35596439401611e-08	0.452805808963704	0		212.708609961788	255.002826083521	0.651142181333639	0	0.39450546794689	5.82984367230267e-05	0.148289492672794	38.4101940629789	0.190756092690448	0.553530271803174
TCGA-BP-4170-01A-02R-1289-07	0.00838573250860902	0.0434898701556636	0.107198655627109	0.0362658350284222	0.50343827244978	0.159451059009112	3.88871248320018e-09	0.141770571332592	0.00941439434832429	0.0490199884782914	0.122297474332318	0.0413738400223647	0.567454863090809	0.0506414931747627	3.98834974781282e-09	0.159797942564779	0		168.523787839882	263.044578639536	0.759054887184489	0	0.651794086751807	3.62887393554046e-13	0.458927242234141	37.5357580586521	0.534908963975684	0.858229428667408
TCGA-A3-3357-01A-02R-1420-07	0.0107705726606561	0.011616968740777	0.148532301885535	0.0704208703206739	0.187700644920178	0.119759824409079	6.28354771211853e-10	0.451198816434746	0.0117037388201437	0.0126739608186819	0.164014976643443	0.0777613842526806	0.20477894642252	0.0368149903231434	6.23773275352477e-10	0.492252002095614	0		134.742594223915	175.097797288199	0.636146867369253	0	0.550898236341416	4.16393533716601e-09	0.317297180471014	28.5279185593777	0.386854942324524	0.548801183565254
TCGA-BP-4960-01A-01R-1334-07	0.00942333757982903	0.0670273327016855	0.0279205451602812	6.37466810644069e-08	0.307401011742607	0.156355781902369	0.00249220042341198	0.429379726743135	0.0105722363270876	0.0755001410992897	0.0318319156375488	7.26769109330488e-08	0.34625903829301	0.049625371652987	0.00255435408437394	0.483656870228792	0		124.218053230282	248.887638104342	0.749453295845048	0	0.793046947701878	2.19808811321105e-22	0.673952309080135	26.7521187613552	0.730360006885179	0.570620273256865
TCGA-AK-3440-01A-02R-1277-07	0.00696786636077381	0.00321774323232695	0.100748913716742	0.0397565313706347	0.0761553863790651	0.0134542736629688	2.41222404864638e-11	0.759699285253367	0.0069959651232373	0.00324364204713275	0.10279333670056	0.0405632811755955	0.0767683421390152	0.00382151698075254	2.21259275698821e-11	0.765813915811581	0		52.2849332909708	59.3184881391949	0.410885628853228	3.10999675451995e-05	0.280875317182679	0.00508691646632333	0.153031172408299	11.0999561948145	0.288236064092881	0.240300714746633
TCGA-A3-3365-01A-01R-0864-07	0.0110664611325997	0.0372365852661146	0.111133804206236	0.0359374064684443	0.455510472792235	0.076155137724231	1.53944656855572e-09	0.272960130870692	0.0116386957696534	0.0393186966772007	0.11877321222375	0.0384077665273353	0.480980680290907	0.0226580470541619	1.47909542358279e-09	0.288222899977896	0		113.998402806622	190.571348292467	0.638824602005751	0	0.714650690968391	1.41237603000793e-16	0.606156892971496	16.891791205216	0.669441701354511	0.727039869129308
TCGA-DV-5569-01A-01R-1541-07	0.00888182424397205	0.0295166613605311	0.10962231035315	0.0329368624768471	0.307243541170662	0.118495146140969	6.11713081991358e-09	0.393303648136737	0.00965147501811474	0.0322027129969828	0.121050680428459	0.0363706037681257	0.335203072449298	0.0364266967498016	6.07260880059067e-09	0.429094752516609	0		131.085073610105	191.340318540841	0.689688808981887	0	0.585385476994943	2.44069837137147e-10	0.383793223555986	30.4793875850966	0.466190829037651	0.606696351863263
TCGA-BP-5170-01A-01R-1426-07	0.00619309003860851	0.0683320833836165	0.0272525211222576	1.42208906351102e-05	0.460003457652112	0.152534694342623	1.46471306399322e-07	0.28566978609884	0.00692495822373603	0.0767128536968963	0.030966578077054	1.61589571181994e-05	0.516421806559372	0.0482509771997337	1.49622993429814e-07	0.320706517663096	1		136.5529448381	268.134772838069	0.79118770282246	0	0.776239775763378	6.05976832087589e-21	0.613931218994067	28.6538293770483	0.669666182786522	0.71433021390116
TCGA-CJ-6027-01A-11R-1672-07	0.00396913326897106	0.0210138742364856	0.0643885247481181	0.0381383214169074	0.0703589767695679	0.262826431447388	0.000493084141666495	0.538811653970895	0.00486613320633892	0.0258659333168401	0.0802183186425815	0.0475145537482451	0.0866047155741949	0.0911559588994352	0.000552262262281824	0.663222124350083	0		221.397256580135	307.21409890778	0.650581132171707	0	0.631989602964706	2.98024364997256e-12	0.38250060624893	30.7140887279339	0.414682156831672	0.461188346029105
TCGA-BP-4983-01A-01R-1334-07	0.0230015854819432	0.0399059996304843	0.0569314509448059	0.0554180130387331	0.0290663963035074	0.260283860742162	7.49055687915379e-08	0.535392618952795	0.0281335214494694	0.0490047558955398	0.070761225168689	0.0688801432943789	0.0356936718489894	0.0900619356115679	8.36982638918371e-08	0.657464663033102	1		177.433423926644	286.586760107023	0.653717907031604	0	0.751006010124305	5.31545007358602e-19	0.548714071316262	28.5266072800876	0.584946254617212	0.464607381047205
TCGA-B4-5378-01A-01R-1503-07	0.00727923627503236	0.0171263299025487	0.104801665642047	0.0424154023277173	0.546572185113922	0.0478344234006057	2.58894625910199e-09	0.23397075474918	0.00749453530708611	0.0177034093691958	0.109648790868216	0.0443771341889549	0.564989183201921	0.0139324390049356	2.43510644174175e-09	0.241854505624584	0		145.089992959219	201.240760790226	0.649204011501508	0	0.563332527611494	1.55433931718256e-09	0.430323401040404	26.17286421813	0.510974017029812	0.76602924525082
TCGA-A3-3317-01A-02R-1325-07	0.0102704054789843	0.103596061077824	0.146289423703744	0.0505699323746787	0.239956750808194	0.106152886022036	2.05845250867963e-09	0.343164538476086	0.0110456763331847	0.111861767935995	0.159880103364504	0.0552680146691472	0.259102383761649	0.0322971531254661	2.02246770356362e-09	0.370544898787585	0		139.332859367358	303.82624791631	0.635369049212937	0	0.848085574068682	3.15451796187293e-28	0.760083674778443	19.3367925003801	0.795153161420161	0.656835461523914
TCGA-BP-4771-01A-01R-1289-07	0.00489169925177753	0.0401953470003957	0.104215601227685	0.127390509210399	0.292453419279107	0.183428348634021	2.02543224283362e-08	0.247425055142292	0.00559349296867436	0.0461458705380128	0.121096852386269	0.14802572270883	0.335748255247554	0.059335897801455	2.11581205837016e-08	0.284053887191084	0		234.584997095798	301.213173590118	0.703753291382157	0	0.467299471148121	1.22891683200198e-06	0.217047936518325	53.1708071306147	0.275757636053861	0.752574944857708
TCGA-A3-3352-01A-01R-0864-07	0.00757016486471173	0.0116159634829046	0.120208493921154	0.0325655112627267	0.488980923355446	0.0897718102864056	4.92476161617017e-09	0.24928712790189	0.0080439713701818	0.0123923630833512	0.129800720338248	0.0351641276102986	0.521663928435301	0.0269856494767053	4.78064408546311e-09	0.26594923490527	0		144.259558122872	199.950976213683	0.691308200881102	0	0.52725603728954	2.4356993789899e-08	0.359968517123791	32.7384093515318	0.44414935982988	0.75071287209811
TCGA-B0-5084-01A-01R-1334-07	0.00186861058852864	0.0240305912930729	0.0407888911706378	0.00820201357388925	0.0464644968497097	0.092031478412389	8.49630578855916e-10	0.786613917262142	0.00199164288589281	0.0257152549131455	0.0441785371644108	0.00888361882604719	0.0497218885015851	0.0277496031117607	8.27291988942800e-10	0.841759453769866	0		122.413521652512	154.102542183637	0.699864200600578	0	0.529244419785442	2.11034450316542e-08	0.280370940544205	19.4144611768691	0.325002065139265	0.213386082737858
TCGA-BP-4159-01A-02R-1289-07	0.00670259271894034	0.0490558316630405	0.0554695504911596	0.0186322799650793	0.388142035184799	0.0607225432724761	0.000213055498672183	0.421062111205833	0.00697409195862201	0.0512470882616197	0.0586511124468212	0.0197009699501114	0.405479806596498	0.0178740309520434	0.000202522652469099	0.439870377181815	0		136.727417947928	207.844786106619	0.689956582445537	0	0.578397285799643	4.45429054010685e-10	0.348856034684013	32.3488930112583	0.415794263008013	0.578937888794167
TCGA-B8-A54J-01A-11R-A33J-07	0.0121497991586658	0.0268360916756207	0.055731527685809	0.0414527429650742	0.703634178942727	0.0906816910654347	0.00164785373326795	0.0678661147734004	0.0129308677157855	0.0286755363378588	0.0602748705094412	0.044832051412027	0.751863859712535	0.0273027186516171	0.00160218717326829	0.0725179084874671	0		183.076647777505	263.65679267141	0.721515597804257	0	0.560892154455227	1.89204536199056e-09	0.392029231159275	38.9051999729754	0.469693901956455	0.9321338852266
TCGA-CJ-4644-01A-02R-1325-07	0.00704157914307162	0.0193740573421383	0.0776989920534781	0.050895222152295	0.43363568010761	0.157307416424257	1.7904208896517e-08	0.254047034872941	0.00789321754816687	0.021804106844527	0.0885067026149484	0.0579746039492319	0.488025741520897	0.0498839597026198	1.83347572611519e-08	0.285911649484851	0		199.601431785147	260.696227028544	0.703829798086057	0	0.486296131277119	3.84361719994082e-07	0.26215002381229	45.0975458821373	0.327871741468187	0.745952965127059
TCGA-B4-5836-01A-11R-1672-07	0.0108519129059501	0.029232700277277	0.114035616527203	0.0429339640508546	0.479459609896759	0.0987435842780227	2.97093971672998e-08	0.224742582354536	0.0116104665587049	0.0314011836529843	0.123982575984247	0.0466789554206531	0.515025951135251	0.0298868382636973	2.90384367111261e-08	0.241413999946025	0		197.830400372851	251.201789975471	0.677409483005948	0	0.428722242108157	1.06120303764807e-05	0.215778547735626	45.8464220650324	0.292099603617499	0.775257417645464
TCGA-B0-5117-01A-01R-1420-07	0.0114317992274093	0.0194969343105281	0.0820182939335006	0.0266705243723248	0.130363630158764	0.0145355522703807	2.40521999246912e-09	0.715483263321873	0.0114915781431916	0.0196772828042234	0.0837823592514138	0.0272441591652397	0.131569506116354	0.00413356086477846	2.20879754848597e-09	0.722101551446002	0		86.7374518356798	104.986033734356	0.44259055006244	5.03830375993048e-06	0.356953047476114	0.000308643463282231	0.169620532245005	17.9400470523919	0.244056038391146	0.284516736678127
TCGA-CJ-5680-01A-11R-1541-07	0.00574144548997216	0.0401593234228099	0.0834873039988658	0.0253698243815786	0.263306462645609	0.0637864510564827	8.59298231744368e-08	0.518149103074858	0.00598498756717438	0.0420302629396537	0.0884380609230031	0.0268742427506633	0.275573364177228	0.0188104055805443	8.1831770032562e-08	0.542288594229963	0		239.426968031789	270.506405923457	0.6396279223967	0	0.309999006138966	0.00189404950040476	0.091588163326124	41.2721378216175	0.126200102529978	0.481850896925142
TCGA-DV-A4W0-05A-11R-A266-07	0.00849041833661059	0.00865151578131292	0.109428657047422	0.0390036298770463	0.156701788765345	0.0101552585018136	2.21480172542891e-09	0.667568729475648	0.0085035726902401	0.00869957940493529	0.111373066363211	0.0396966752211892	0.157572347865802	0.00287733902234868	2.02648415751206e-09	0.67127741740579	0		74.5534544679988	87.9631197708095	0.469489764040574	1.46001421916171e-06	0.367709624402049	0.000195457260300354	0.21088401238234	14.2913099658801	0.324963261882661	0.332431270524352
TCGA-CW-5589-01A-01R-1541-07	0.00122576045486599	0.0334898556199673	2.781066098008e-05	2.38200077050034e-06	0.834526506566611	0.130242405871269	0.000485273958421992	4.86711337899237e-09	0.001346940172927	0.0369478939118578	3.10549460477113e-05	2.65987584640579e-06	0.920696618735874	0.0404876736231723	0.000487153364601344	5.36967345648323e-09	0		226.361301800055	331.847143779837	0.76919202545123	0	0.618160561658639	1.18847393367824e-11	0.450477366696295	44.2830439680306	0.519404724520029	0.999999995132887
TCGA-BP-5000-01A-01R-1334-07	0.00464831592364458	0.0472037740145087	0.048243262019407	0.0263624922548024	0.351948314564758	0.0963736376498362	0.000254894441138716	0.424965309131904	0.00496947966806372	0.0506670613337313	0.052411756471299	0.0286403627407986	0.377770362913673	0.0291474956472486	0.000248949733356329	0.45614453149183	0		158.883340817155	225.455130417187	0.747935912884366	0	0.529213584265375	2.11505710448764e-08	0.284662301093426	39.8344456400228	0.349862270709936	0.575034690868096
TCGA-A3-3346-01A-01R-1766-07	0.00140044331912789	0.0237952719872501	0.0307523392599473	1.56710324229141e-06	0.0212075150079141	0.152528920802799	0.000925619848274532	0.769388322671445	0.00156597190226582	0.0267142395105711	0.0349440593792463	1.78070839714502e-06	0.0238090422185135	0.0482501136061343	0.000945555681299029	0.863769236993573	0		110.623686891039	172.649881253004	0.754502738302444	0	0.686790068733411	5.84860258518133e-15	0.462404085973229	17.8355259039043	0.496749169228153	0.230611677328555
TCGA-CJ-5689-01A-11R-1541-07	0.00931660505620068	0.125607477567567	0.0664124397938684	0.0197211664445272	0.496852913718334	0.160661105401786	0.000885301588026839	0.120542990429691	0.0104789308319538	0.141843191775615	0.0759076404167869	0.0225407651897316	0.561074901666685	0.0511208130441626	0.000909675612419566	0.136124081462645	0		174.382573867134	389.521188889444	0.687457363451472	0	0.839107285107994	3.97098343769265e-27	0.731732590586639	33.2827436984691	0.776606116385529	0.879457009570309
TCGA-3Z-A93Z-01A-11R-A37O-07	0.0204096814316671	0.0699195858955555	0.0875718095818634	0.03848387617101	0.474362929920029	0.0684311956222135	0.000883927645607287	0.239936993732054	0.0213483778616003	0.0734279181966156	0.093082866158532	0.0409057379537071	0.498164884238664	0.0202493224708462	0.00084465895845523	0.251976234161579	0		129.332569149759	246.173036430923	0.694215455629299	0	0.780767506093219	2.55235231541471e-21	0.678511426191808	25.8794103254061	0.741048498277068	0.760063006267946
TCGA-BP-4807-01A-01R-1305-07	0.0111323121869841	0.0951427078423609	0.147001133764659	0.028369939391893	0.22705507811419	0.178577907830849	2.94971855899961e-08	0.312720891371879	0.0126889860444843	0.10888066465038	0.170270336918863	0.0328606930770943	0.259840279701497	0.0575833579379518	3.07155392226459e-08	0.357875650954191	0		139.022571301935	307.785804562988	0.66166185311988	0	0.839926403641586	3.17225727718556e-27	0.748976100806971	24.6207756948961	0.792347959087827	0.687279108628121
TCGA-CJ-4908-01A-01R-1426-07	4.52039593769887e-05	0.101062528222466	1.4250280799398e-08	1.11865799255779e-05	0.814296761842875	0.0845838082237016	4.85284314404585e-07	1.16370593161719e-08	4.79360130281347e-05	0.107599265091864	1.53562659213161e-08	1.20547867445874e-05	0.866965577470098	0.0253746687625322	4.70129721650761e-07	1.23897457571438e-08	0		197.590318635001	377.442592487206	0.781331089136685	0	0.775511135129584	6.95135171908203e-21	0.678063055905645	33.4007444963387	0.7289333838202	0.999999988362941
TCGA-BP-4352-01A-01R-1289-07	0.00240972741794045	0.0427279880379819	0.0454509305882271	0.00991008053050161	0.0113391364176277	0.0267318385406155	6.53040891048753e-09	0.861430291936697	0.00244545792757658	0.0435349883493671	0.0468718207608449	0.0102198901615345	0.0115532978382808	0.00767447753562756	6.05436601883772e-09	0.877700061372402	0		57.5413656816894	120.078401041186	0.553723645034396	5.6387239038311e-09	0.842752445499447	1.44752629345461e-27	0.800371703579126	6.4402605409053	0.825079238912261	0.138569708063303
TCGA-A3-A8OU-01A-11R-A37O-07	0.0136639052947049	0.0339996581312584	0.0926688315309405	0.0348421610189072	0.440986602418919	0.0912469537979049	8.4413384203411e-09	0.292591879366027	0.0145406827955861	0.0363260536658965	0.100212157526798	0.0376783441737367	0.471160707662624	0.0274698346630154	8.20648706736902e-09	0.312612211305856	0		164.376661288678	223.145216353056	0.729727317356183	0	0.47533796720954	7.57922847179492e-07	0.258926222293471	42.1040146778829	0.338007264101192	0.707408120633973
TCGA-AK-3434-01A-02R-1277-07	0.00557430463515966	0.0293578303885297	0.0407989086859873	0.0286104370476729	0.45758813315455	0.0553533543752151	0.000113996330765349	0.38260303538212	0.0057770903222338	0.0305475319910923	0.0429678648267067	0.0301314282977288	0.476131510785763	0.016228938550681	0.000107930788933065	0.398107704436862	0		156.350187432492	206.514516256701	0.715524853604403	1.24768498004513e-16	0.447027829718552	3.9422127293569e-06	0.23054902160166	36.5123108493794	0.297461004675216	0.61739696461788
TCGA-CJ-5683-01A-11R-1541-07	0.00786364550478863	0.017791940038666	0.0595764009398876	0.0290241100033624	0.417954160727551	0.0797290267963413	7.35685722607405e-09	0.388060708632545	0.00829887068438413	0.0188517681212044	0.0638919439460748	0.0311265329923275	0.442850802453533	0.0238034138062502	7.09289316372497e-09	0.411176660903333	0		168.51763847405	209.226692995945	0.713788420710365	0	0.374835531656556	0.000143132401570605	0.171661293465364	38.4264748586799	0.234985226114261	0.611939291367455
TCGA-A3-3326-01A-01R-0864-07	0.0106058871610853	0.0131209931991053	0.175507222100381	0.0194962765737712	0.233761336488011	0.15432724220004	8.93634851525945e-10	0.393181041383972	0.0118494963899313	0.014718153023921	0.199262076290778	0.0221350922402894	0.262216058593904	0.048777911309924	9.12113763104174e-10	0.441041211239138	0		169.41881044411	219.671745395119	0.691869250043035	0	0.523001792213799	3.30002961999958e-08	0.276779069463233	34.4871989865594	0.334448721868486	0.606818958616028
TCGA-CJ-5671-01A-11R-1541-07	1.12746779003728e-05	0.219801022568222	5.28084211273719e-08	4.0134722287143e-08	0.525530800071853	0.254656768403467	3.30218045255772e-08	8.31361024467014e-09	1.37434714207035e-05	0.269002131590394	6.54142326726766e-08	4.97152159806502e-08	0.643167642188086	0.0878163206730845	3.67730051587445e-08	1.0174560840971e-08	10		278.987665539697	654.462835243231	0.769982594724863	0	0.853227850469643	6.86193382231422e-29	0.760005376735963	46.8056867702472	0.794778851367478	0.99999999168639
TCGA-AK-3425-01A-02R-1277-07	0.00507506068203828	0.0561743155387307	0.0463254911930476	0.0281667846432212	0.231069175927472	0.316730754745924	1.77542004586955e-08	0.316458399515365	0.00653587894138506	0.0726330468096332	0.0606260901816004	0.0368618223342643	0.298771032818937	0.115393330770557	2.08881462498249e-08	0.409178777255476	0		267.679874067856	393.492411528291	0.739341659812941	0	0.67643050263357	2.10520140009133e-14	0.444689378779651	48.7895972720355	0.489918092006087	0.683541600484635
TCGA-CZ-4858-01A-01R-1305-07	0.00777956113564825	0.0714857075312016	0.0537859058351683	0.0503696495231427	0.0215168433959783	0.171931821939694	4.78415934365561e-10	0.623130510160751	0.0088277869856459	0.0814422343305166	0.062021462433761	0.0580821179302079	0.0245137085779479	0.0551925838199219	4.95950581135068e-10	0.709920105426048	0		216.121571490741	308.233866598766	0.599181378268271	0	0.724449003771739	3.42493604786409e-17	0.514309047270869	32.6424722650867	0.555728971037301	0.376869489839249
TCGA-B0-4841-01A-01R-1277-07	0.00911273158775473	0.0514706529872627	0.0247725287497979	0.0215104582961882	0.527532842519569	0.072843375398522	0.00187741455981648	0.290879995901089	0.00957390128799355	0.0542917396356934	0.0264476735838357	0.0229650184445113	0.556446714255545	0.0216500120380912	0.00180192441137548	0.306823016342955	0		208.511290122002	277.748497864076	0.755582616350186	2.45856862387956e-19	0.464985537603797	1.40915757716369e-06	0.240276755441199	46.469155582123	0.305228309743096	0.709120004098911
TCGA-CJ-4897-01A-03R-1426-07	0.0145890973433909	0.0333915022114175	0.121603014646526	0.0457696801632661	0.432381811311321	0.0727754032795142	4.45002894687823e-09	0.279489486594535	0.015300509047215	0.0351598592797801	0.129598080089492	0.0487789113839938	0.455280015393986	0.0215918469006767	4.26359863370063e-09	0.294290773641258	1		148.353272247858	206.199188984093	0.659226389712399	0	0.53012881149992	1.97937363085459e-08	0.322533364410677	37.7505919645498	0.409813810641118	0.720510513405465
TCGA-BP-4776-01A-01R-1289-07	0.0368334640420274	0.021407881240586	0.0445019562630282	0.0149250025258812	0.511612548484565	0.061114061966077	0.00261465747082845	0.306990428007006	0.0383573515898695	0.0223827502379031	0.047093603143763	0.0157941853548908	0.534910286665701	0.0180042449349464	0.00248746438970394	0.320970113683222	0		122.774355999441	185.620277080397	0.706494781605238	0	0.576264494221558	5.33698647903451e-10	0.419635102175608	29.7337514603071	0.50480608725543	0.693009571992994
TCGA-B4-5377-01A-01R-1503-07	0.00592251256796347	0.0161897475213165	0.072893774413378	0.0315674693476942	0.410892485604607	0.107183505191076	5.69011095391676e-10	0.355350504784953	0.00638229464446168	0.017516391677622	0.0798248416268241	0.0345690460058939	0.444562443346658	0.032675822476767	5.60180019413742e-10	0.384469159661594	0		146.558767123199	198.805433117711	0.708981249481986	0	0.509032925044547	8.69172461076028e-08	0.304620940531499	34.302904725703	0.38072276049337	0.644649495215047
TCGA-CZ-5468-01A-01R-1503-07	0.00176116356402819	0.0580520656827687	0.0282647279254036	5.38650962162272e-08	0.140942769597835	0.190370021434849	0.000690462053709992	0.579918735876309	0.00203133355298623	0.0672253297167573	0.0331286033984511	6.31343565123427e-08	0.163214246486664	0.0621166209087458	0.00072754085524407	0.671556261946795	0		153.192687437616	257.857729451741	0.629460912922353	3.85774583912803e-12	0.738978320439549	3.73273774198745e-18	0.578313574019537	29.3174059024262	0.627523758280453	0.420081264123691
TCGA-CJ-4904-01A-02R-1426-07	0.00701469676275119	0.0269244728807515	0.0744270524345681	0.0333609716842572	0.770870770947648	0.0874019334301969	5.64035219948424e-09	9.62194746101375e-08	0.00744454073728378	0.0286886380605969	0.08026691972107	0.0359786172957919	0.821380334432497	0.0262408417601846	5.46853823326053e-09	1.02524038026552e-07	0		191.359228668961	279.072299814129	0.712360295570899	0	0.587896348615653	1.95938227706583e-10	0.44541765557551	37.9772545143687	0.52149460394393	0.999999903780525
TCGA-BP-4756-01A-01R-1289-07	0.0146966462901866	0.00832142866908363	0.177160149519633	0.0658680733460054	0.0454687449872186	0.0734335768799161	1.41742270100712e-09	0.615051378890533	0.0154060715841061	0.00875800678056141	0.188719369041543	0.0701657865809297	0.0478542318557819	0.0217769004473946	1.35740384141073e-09	0.64731963235228	0		137.937534843221	154.273079860237	0.56785188302125	1.52492324699537e-09	0.300416528244555	0.00265088688434269	0.104397308202363	24.0144599165364	0.147765329190745	0.384948621109467
TCGA-B0-5088-01A-01R-1334-07	0.0127938184526679	0.0711146407919309	0.096482563813289	0.0044267060715037	0.364231087388427	0.195527170700508	1.45220853687078e-08	0.255423998259588	0.0148045068326356	0.082620248064108	0.113453883081869	0.00520536533467416	0.423159879000699	0.064007164805635	1.53517810191618e-08	0.296748937528598	0		178.400941826752	304.243501685882	0.72908976149035	0	0.728314720851964	1.9256769078512e-17	0.552455045711094	39.6091062644015	0.616242846042689	0.744576001740412
TCGA-B0-4837-01A-01R-1305-07	0.0039946053519099	0.118204753526637	0.0451632959861799	0.000414576613352968	0.280980149768053	0.122306090618908	2.08662850925017e-09	0.428936526048331	0.00435928350586837	0.129511963990636	0.0500845333702833	0.000459751126940992	0.307858101752595	0.0377586999430226	2.08028286515284e-09	0.469967664230371	0		192.456367220042	362.811679945313	0.739787948919024	0	0.77135931137359	1.50500730518031e-20	0.659572385112107	33.9379033806845	0.703825311845739	0.571063473951669
TCGA-BP-5174-01A-01R-1426-07	0.00700492435048352	0.029241600240866	0.0731255302097125	0.0225385606893818	0.138584202559128	0.0733760391161381	4.85825623173713e-08	0.656129094251727	0.00735636108619653	0.0308314845934851	0.0780378660624279	0.0240526280667469	0.14611911355422	0.0217992507478841	4.66096697413849e-08	0.69180324927937	0		284.124287807313	300.49898578944	0.63554756485537	0	0.226800298052133	0.0247199401390087	0.0446860530208005	33.9027438768682	0.0642719075817855	0.343870905748272
TCGA-BP-4803-01A-01R-1305-07	0.00581428483406606	0.0613462718500952	0.0890052869558852	0.0257869573019796	0.538892320337397	0.0919906250602344	2.63314506419318e-09	0.187164251027197	0.00619172097487058	0.0655898988474963	0.0963180422176406	0.0279056371483597	0.576170184668974	0.0277131796316341	2.56168591057971e-09	0.200111333949338	0		154.362677600245	258.682609811137	0.713032002222324	1.77471057549458e-16	0.698970375700947	1.21018809742143e-15	0.563609557133056	33.9151110543144	0.639092025168535	0.812835748972803
TCGA-B0-5097-01A-01R-1420-07	1.58843760986824e-06	0.166430376690358	0.124069287009694	6.18093514417844e-08	0.560369365572331	0.121150326530648	6.8069167962578e-09	0.0279789871430914	1.73003958086166e-06	0.181991953535112	0.137317830252251	6.84095656052374e-08	0.612765034663576	0.0373282972954241	6.77286377112349e-09	0.0305950790316271	0		192.336957360814	471.039064383384	0.777365491651206	0	0.872655991533367	1.21452462950373e-31	0.809044810190929	30.4024400275646	0.842477168014094	0.972021012856909
TCGA-B0-5119-01A-02R-1420-07	0.00535298616173851	0.0131217535777085	0.0463305306373387	0.0481167072560988	0.718123195057138	0.0724401463512981	1.74899567469448e-09	0.0965146792096836	0.0056176123743271	0.0138255124777035	0.0494082748986827	0.0513131075043808	0.756638290377393	0.021506150497404	1.67679667434187e-09	0.101691050193313	0		201.391612782358	269.082736297307	0.708562721355733	3.30714381553507e-16	0.503593666497074	1.25270053295409e-07	0.348338201121214	38.8108240064689	0.418933380310988	0.903485320790316
TCGA-BP-4345-01A-01R-1289-07	0.00235274365970028	0.267916736371664	0.0811535057151483	7.34678969190287e-06	0.428172618124384	0.16216412685654	8.85188798434909e-09	0.0582329136309845	0.00264935725785062	0.302900137746722	0.0928645519080045	8.40698533832476e-06	0.484081535053245	0.0516592878981963	9.10621382262401e-09	0.06583671404443	0		247.873243828176	709.790746700827	0.796160638575955	0	0.895478541582695	1.61770027653551e-35	0.872970487505304	40.1811165323529	0.898669845060161	0.941767086369016
TCGA-AK-3453-01A-02R-1277-07	0.00713190513258785	0.0280707409008768	0.048859917913163	0.0673904637230023	0.0991739497150362	0.125539823248534	1.37576191411636e-08	0.62383318560918	0.00779560865783634	0.0308057693922564	0.0542717683912219	0.0748548052301681	0.108836807529551	0.0388198361464697	1.37380083028826e-08	0.684615390914488	0		170.798487059106	210.464460938451	0.680380493340729	0	0.427021671849924	1.160111830552e-05	0.17751438205282	33.0723399957685	0.220263136958114	0.37616681439082
TCGA-BP-4342-01A-01R-1289-07	0.00588852930394794	0.134363939260475	0.0794913759866663	0.00423151813511058	0.297430367378327	0.0935436364972208	6.43138889665532e-09	0.385050627006864	0.00628081148664881	0.143888259301504	0.0861600020911277	0.00458650522581126	0.318513568901173	0.0282261003022819	6.2668559177721e-09	0.412344746424597	0		155.212870334648	373.217700904074	0.672895587475852	0	0.851057702680551	1.31542952383455e-28	0.804466983338965	32.923978466813	0.844079590684104	0.614949372993136
TCGA-B0-4844-01A-01R-1277-07	0.0073061364471299	0.0307142265313891	0.0433503096071015	0.014167392233957	0.0480623763446191	0.0833890220166906	1.0896484312409e-08	0.773010525922628	0.00773512610515404	0.0326477243931073	0.0466389314216644	0.0152421526123333	0.0510879613059218	0.0249756162936802	1.05390639065968e-08	0.821672477329075	0		211.431249258185	233.79638662347	0.706354519314755	0	0.312987635279336	0.00170162712965264	0.0855587271592493	27.9895813592357	0.108103289244029	0.226989474077372
TCGA-BP-4804-01A-02R-1305-07	0.0123769763547997	0.0932627364368819	0.069866120006577	0.0442628494730901	0.328549393675765	0.209156991709652	9.82982100730991e-09	0.242524922513413	0.014484154331684	0.109577263181311	0.083084876020035	0.0526374351462335	0.386022807761325	0.0692434475328044	1.05089714593396e-08	0.284950005517636	0		205.592411170881	355.332304303317	0.695592576299498	0	0.694407827829408	2.20348270118999e-15	0.474912467719919	46.6939485445199	0.530763051161306	0.757475077486587
TCGA-CW-6088-01A-11R-1672-07	0.0102599639702127	0.0261854674424688	0.1019090763731	0.0497664514421899	0.744709437025203	0.0473669558114145	3.12640165030188e-08	0.0198026166713947	0.0105592982633458	0.0270572257699619	0.106580770463872	0.0520478344690557	0.769502068843434	0.0137908936524427	2.93947664102769e-08	0.0204618791431214	0		200.442314358073	274.637180296813	0.652863582171388	0	0.556522001744415	2.67993033128676e-09	0.424903905551599	35.0675112048921	0.501461475858944	0.980197383328605
TCGA-B0-5701-01A-11R-1541-07	0.00821849835100768	0.016948350417236	0.0965073263736115	0.0373597686015378	0.296484904890422	0.0992068939601357	1.115491273489e-09	0.445274256290558	0.00879867302919407	0.0182173773463042	0.104993341818371	0.0406448619232402	0.318684547870754	0.0300465264815411	1.09100541012327e-09	0.47861467043959	0		165.003533841074	200.537060711492	0.698897343618568	1.22196047357477e-15	0.399134902417392	4.67963610356605e-05	0.174845054836417	36.515155508859	0.236065814562233	0.554725743709442
TCGA-CJ-5681-01A-11R-1541-07	0.0330758738136394	0.0267820168911204	0.218922188022424	0.0673683240321883	0.0943346326432861	0.058966758767805	2.97195948196413e-09	0.500550202857578	0.0342812830173291	0.027869086501429	0.230575038281207	0.0709542236580952	0.0981636315108111	0.0172894314125059	2.81400358070175e-09	0.520867302804619	0		297.893979718458	311.589201876596	0.309671208272703	0.00191630916770395	0.183126821471728	0.0710905307413569	0.0311977940200569	36.6861476975206	0.0518564932372986	0.499449797142422
TCGA-B2-3923-01A-02R-A277-07	0.0231009673905587	0.00367654529836457	0.182023386041834	0.0603958996682194	0.110412830837323	0.022712446414625	4.91931312807628e-08	0.597677875155944	0.0233228679105146	0.00372670846318794	0.186747906855049	0.0619635096947124	0.111919314936505	0.00648699278269626	4.53724544665989e-08	0.60583265398488	1		186.101306640223	191.612531836156	0.310929620207971	0.00191574738978582	0.0273630747007565	0.789118750135477	0.0046472997270688	21.3101039786527	0.0352524987228061	0.402322124844056
TCGA-A3-3319-01A-02R-1325-07	0.00334821458065918	0.0141322342682146	0.0447582942154211	0.0192432369616378	0.0521541455656779	0.113667421462543	1.26533095661964e-07	0.75269632641275	0.00362831668686108	0.0153757547682412	0.0492881137206025	0.0211907729805959	0.0567432818580303	0.0348462160096856	1.25265667368776e-07	0.818927418710316	1		176.279362981569	200.931437003879	0.601808108435502	0	0.337706039662727	0.000672113959168987	0.115195191795602	25.072108064708	0.142327361649951	0.24730367358725
TCGA-BP-5007-01A-01R-1334-07	0.00698154285684645	0.0230531858462795	0.0925860488143067	0.0405407591820893	0.504090644160636	0.0560274015784105	1.1227899230018e-08	0.276720406333532	0.00723330591738656	0.023980050257045	0.0974782544346865	0.0426829148574315	0.524357850653824	0.0164215300569633	1.06272268534927e-08	0.287846083195437	0		139.164461613149	195.849979072286	0.694202704511983	0	0.576762975737504	5.11676215405365e-10	0.43101462876725	28.4599075183407	0.517398813487079	0.723279593666468
TCGA-B8-A54D-01A-21R-A266-07	0.00622364570262437	0.0145940779029238	0.0759393326781297	0.115193008560404	0.136087846096489	0.13041286127234	6.23172773286056e-09	0.521549221555361	0.00682219300856472	0.0160616261717094	0.0845907129503404	0.128316359617228	0.149772539591353	0.0404415020615454	6.24056098449581e-09	0.573995060358698	0		169.390500230161	205.274196765119	0.672474800604403	0	0.443554685556025	4.77816646014084e-06	0.200657847947607	31.4468958573854	0.252314299932493	0.478450778444639
TCGA-B0-4833-01A-01R-1305-07	0.00745450859479438	0.030216871694282	0.0704146042250175	0.0710652178778965	0.274307181269948	0.0859228417660476	0.00231751321549977	0.458301261356514	0.00790068744545307	0.0321535607643679	0.0758377382445951	0.0765384603241756	0.291888343383169	0.0257621560833919	0.00224390311370296	0.487675150641145	0		351.545636656647	371.602846626368	0.692417548087651	0	0.193166974561824	0.0566878282464655	0.0377077896111592	46.2471780918249	0.061350860137569	0.541698738643486
TCGA-BP-4347-01A-01R-1289-07	0.0111813454893109	0.0256602163360406	0.133422322799594	0.05026985909887	0.542693589217763	0.0513822702096964	1.48770868984209e-07	0.185390248077856	0.0115373496289492	0.0265831237624504	0.139899851115171	0.0527104134896227	0.562212362450027	0.0149986782588105	1.40238063810254e-07	0.192058081056906	0		172.653552443941	227.314096552087	0.650428118763907	0	0.490523583015768	2.93906327350535e-07	0.306242701320673	36.5170024682573	0.390547259413325	0.814609751922144
TCGA-CW-5590-01A-01R-1541-07	0.00492918806533001	0.048481527804528	0.0949777855636843	0.0159925333553448	0.591094728318946	0.112019665072044	9.18472473635751e-08	0.132504479972875	0.00533141264609022	0.0526473989470751	0.104391639265704	0.0175776552703102	0.641885711663032	0.034275902028104	9.07546894534377e-08	0.143890189424995	0		177.01889923483	268.13048771643	0.742044896684072	0	0.606006747398136	3.7948871418533e-11	0.41874966333012	43.0510115102304	0.499187655887463	0.867495520027125
TCGA-B0-4822-01A-01R-1277-07	0.00671167983709485	0.0558202374977647	0.0126832944067269	0.00129143547742222	0.357164707844001	0.205457767116819	0.00308616013966162	0.357784717680509	0.00784342165630402	0.0654937298795336	0.0150620183801357	0.00153364136114164	0.419060361378331	0.0679242120234849	0.00329479812070745	0.419787817200362	0		221.640376715309	316.82378682172	0.758608598078406	0	0.564550235897288	1.40825143739067e-09	0.32568286124429	48.5121621263163	0.384483289627162	0.642215282319491
TCGA-B0-4703-01A-01R-1277-07	0.00406162351110887	0.270971071637883	0.0692760598990374	0.018769483780656	0.229484928419176	0.123025733119377	9.21957659730666e-09	0.284411090413185	0.00443242641527692	0.296892011223671	0.0768248670452788	0.0208147388586898	0.251437326988688	0.037980925676846	9.19155239724906e-09	0.311617694599998	0		213.059751538022	695.044994648525	0.706316265962805	0	0.922269512820785	2.0678193044869e-41	0.894980687230591	31.1009306291673	0.913275311960805	0.715588909586815
TCGA-BP-4770-01A-01R-1503-07	4.35311358357377e-06	0.827843413773429	3.92402140863604e-06	1.26232154803783e-05	0.0223286520532722	0.148900022103617	0.000904956033176706	2.05568603250939e-06	4.85542678728874e-06	0.927063156470781	4.44770062540707e-06	1.43078432913652e-05	0.0250048140842123	0.0469839890411452	0.000922127366425372	2.30206673182838e-06	10		1098.69451798167	2276.54726698472	0.792003774330726	0	0.835573062855239	1.03165951768961e-26	0.789850124507848	127.201892494234	0.808265986737346	0.999997944313967
TCGA-CJ-4637-01A-02R-1325-07	0.0215289333600657	0.0362796110261131	0.0714697492270696	0.106854327665826	0.0993043885203639	0.345806586847365	5.29835030188879e-09	0.318756398054846	0.0284500995111715	0.0481346270511205	0.095975482204731	0.143492816671388	0.131753885192617	0.129277293454152	6.39643461907844e-09	0.422915789518386	0		205.948705762033	353.606194348073	0.734661999757729	0	0.766693666686416	3.51730590574516e-20	0.571382573647859	36.3402655110847	0.607714170851177	0.681243601945154
TCGA-CJ-4885-01A-01R-1305-07	0.0134187904670901	0.0162040340566889	0.164559217059302	0.0673651727758583	0.241094416093983	0.0531211489856223	2.23388764436905e-10	0.444237220338067	0.0138556787770626	0.0167985306051264	0.172668618970172	0.0706848972531434	0.249939731878559	0.0155170660356572	2.10722922705576e-10	0.460535476269557	0		121.357151841847	148.697132011574	0.581470076315437	1.71169977602014e-10	0.398543663938973	4.81371624245605e-05	0.204922001860566	29.4774842225864	0.306511011041866	0.555762779661933
TCGA-B8-5546-01A-01R-1541-07	0.0169927745764394	0.0111282246165156	0.231243517913465	0.0835004848788719	0.0963682849491587	0.0285514767158991	3.1799046766212e-09	0.532215233169745	0.0172134239167349	0.0113178143034064	0.238039650553751	0.0859545228380131	0.0980100951748977	0.00818199588947438	2.9427481133355e-09	0.541282494380974	0		209.34777171435	217.043860650898	0.453678378567922	3.5111734697653e-06	0.0857558860497537	0.401135100631881	0.0137303040329078	26.1265516621984	0.040365829252927	0.467784766830255
TCGA-B8-5545-01A-01R-1672-07	0.00565571629501498	0.176786256943877	0.0439282674026477	0.00203999652154502	0.555299370013151	0.216290236529906	1.17959454203196e-07	3.83344039844857e-08	0.00666499446183705	0.209167588939422	0.0526057261045607	0.00244297133968424	0.657011649961592	0.0721068968435768	1.26993341783881e-07	4.53559852076632e-08	0		238.587890521963	534.624906495143	0.709287276297585	0	0.843879318128923	1.05409609444442e-27	0.766492657326691	41.5848756061892	0.807078184932781	0.999999961665596
TCGA-CJ-5676-01A-11R-1541-07	0.00969146442148651	0.0672264668540492	0.0334263162124278	1.97672063855869e-06	0.340466407048929	0.249717194688672	8.02619386787014e-07	0.29946937143441	0.0117572499599983	0.0818823589209238	0.0412080089482739	2.43690394251936e-06	0.414690728921129	0.0857023057824291	8.89532892428776e-07	0.364756021030411	0		232.844279330584	354.225983567257	0.728987752551817	0	0.609929861711888	2.6229373857109e-11	0.368107462029752	53.7306133881477	0.422537008792529	0.70053062856559
TCGA-B0-5707-01A-11R-1541-07	0.00745296364444767	0.0161982497708599	0.0977378962424765	0.0204888841472967	0.0407128892739547	0.0971619398320715	1.78583916942061e-09	0.720247175303054	0.00796811776881683	0.0173871558016726	0.106185813028305	0.0222598286321403	0.0437011009804252	0.0293866873144408	1.74423543937231e-09	0.773111294729964	0		201.905878843609	219.983836841064	0.670230603956672	0	0.279789487467672	0.00526767199663446	0.0798811178408488	26.2239799512364	0.105546508984002	0.279752824696946
TCGA-BP-5190-01A-01R-1426-07	0.00626651183513243	0.050020636596671	0.0789554850731928	0.0159599726952415	0.134756012796372	0.0599201541623427	2.4323106616104e-07	0.654120983609981	0.00651456215994755	0.0522086298058995	0.0834100616827513	0.0168604157865797	0.140650484777579	0.0176221950389945	2.31001304253972e-07	0.682733419746945	0		751.874212659879	763.73118863655	0.605008638881982	0	0.169913291535851	0.0943941948116696	0.0172078077532238	41.0133017225504	0.0233867675816166	0.345879016390019
TCGA-B0-5709-01A-11R-1541-07	0.0257855821814341	0.0891728794124055	0.178883754577989	0.0369008246206598	0.376309367150189	0.211002061071681	1.42021530943275e-10	0.081945530843619	0.0301806763486189	0.104789683818589	0.212764759446788	0.043889927804371	0.442212249525675	0.069866089807913	1.51859594923708e-10	0.0962966130961859	1		179.947679264417	339.805375730372	0.710791908140951	0	0.779215546020895	3.44074303938615e-21	0.612681286740405	35.5523276369771	0.668995733231506	0.918054469156381
TCGA-B0-5109-01A-02R-1420-07	0.0462249004153366	0.0681467104204204	0.0717551754427159	0.0428120194527921	0.0795948200510391	0.0732546613524554	0.000239562015716593	0.617972150849524	0.0485368912470931	0.0718413660294525	0.0765642391794056	0.0456813000165229	0.0839101486492534	0.0217600029995428	0.000229799961436169	0.651476251917294	0		100.92619353049	203.768668997862	0.65418969837232	0	0.850556438085944	1.52654732831293e-28	0.765957765035914	10.0870090523804	0.794523736863461	0.382027849150476
TCGA-B4-5843-01A-11R-1672-07	0.00860289554995079	0.0851614838701394	0.0909294021946131	0.0343958767393763	0.291954079642145	0.0505303990473588	1.55740900190196e-08	0.438425847382327	0.00887760228136267	0.0882323745785895	0.0953525119872715	0.0360690070532366	0.302481832679355	0.0147513400993478	1.46821526659714e-08	0.454235316638685	0		140.199172397877	261.359206883294	0.620922033293167	0	0.763564844551194	6.1472386900945e-20	0.595676507738482	24.2789143297037	0.639380296419349	0.561574152617673
TCGA-B2-4098-01A-02R-1325-07	0.0178307991871762	0.0113615234570691	0.138182016507346	0.0286788345710474	0.0433368536158802	0.146824095553112	1.2410441697606e-09	0.613785875867324	0.0198100604091363	0.0126731703675387	0.156006712542851	0.0323782414967978	0.0483399370817138	0.0461466350798311	1.2596162362393e-09	0.684645241762516	0		106.056340948141	160.89563389372	0.695057029372199	0	0.662519277323364	1.0857554629509e-13	0.467442844264681	17.2303989915672	0.511597387246765	0.386214124132675
TCGA-CJ-4893-01A-01R-1305-07	0.00665880475480122	0.0198440958855747	0.0765278000152369	0.0599948513611902	0.635536077397682	0.124713655084418	2.23844412711664e-09	0.0767247132626531	0.00727176569891388	0.0217574816479436	0.084925789526157	0.0665785520861577	0.696815043644184	0.0385287853098956	2.2331910322688e-09	0.0841225798535574	0		199.723974463735	271.886221048655	0.73305535897583	0	0.52395430959525	3.08421167677212e-08	0.333817089238836	44.893636000643	0.41118234260983	0.923275286737347
TCGA-BP-4985-01A-01R-1334-07	0.00770356856846615	0.0677449891347163	0.0990254601016494	0.0255493782997672	0.206203553055662	0.0499045082143458	2.088639882142e-09	0.543868540536753	0.0079459028612883	0.0701555751223889	0.103794642200099	0.0267798662721399	0.21354094290476	0.0145619250903127	1.96811687859352e-09	0.563221143580895	0		98.3987004615993	201.257204149115	0.564855370451836	2.07711147917738e-09	0.832391455319326	2.39053217225407e-26	0.747807301491518	17.9386146362238	0.794085381371315	0.456131459463247
TCGA-BP-5001-01A-01R-1334-07	0.00695826610142474	0.0185024416402081	0.0924892356949298	0.0468334162303233	0.235085649726303	0.042899526770838	0.000262116472072392	0.5569693473639	0.00713878885133291	0.0190583921722707	0.0964254029259423	0.0488265579932222	0.242149365671857	0.0124509852439783	0.000245670968461834	0.573704836172934	0		245.551261492778	258.432306730601	0.677320225184732	0	0.168305674045077	0.0975996337014626	0.0313326545792988	32.4295098206975	0.0548434791322517	0.4430306526361
TCGA-A3-3313-01A-02R-1325-07	0.00602981985482594	0.0315986022418453	0.0942718926400543	0.0328455953707749	0.108285215937285	0.0666770426631952	2.006503026824e-09	0.660291829285516	0.00629782406923642	0.0331350608002037	0.100056471034369	0.0348610202870393	0.113550504113552	0.0197010888492823	1.91452934104237e-09	0.692398028931789	0		75.0501222554414	122.875680945137	0.574023423802511	7.24430006620104e-10	0.729089793566225	1.71367891116517e-17	0.578646400721466	14.7522874410296	0.647790997828851	0.339708170714484
TCGA-BP-4169-01A-02R-1289-07	0.013651510802785	0.0413791872469456	0.123028353741959	0.00951307704859871	0.51398388188635	0.153259126098181	2.64036896419216e-10	0.145184862911143	0.015252301293537	0.046416279608226	0.13968077614536	0.0108007133742999	0.576551188243053	0.0484405111170317	2.69497845942916e-10	0.162858229948995	0		135.20599750876	240.171317187254	0.75825156679354	0	0.740775848162172	2.80862263072253e-18	0.638787469356722	21.4298688620988	0.698818964810971	0.854815137088857
TCGA-B8-5553-01A-01R-1541-07	0.0110695009434517	0.0187024245222369	0.115476038949064	0.059885252208374	0.634990878300603	0.127764345496487	8.9065223719489e-09	0.0321115506732615	0.0121115439073449	0.0205448554437777	0.128392635265912	0.0665837295301447	0.697545699879287	0.0395465729668375	8.90257517929846e-09	0.0352749541041213	0		213.463852873249	283.100636600135	0.673367378816569	0	0.500310270946464	1.55719858138463e-07	0.301265379893195	48.2671520484651	0.378319567257149	0.967888449326738
TCGA-AK-3443-01A-02R-1325-07	0.0185114360142109	0.00197338764353489	0.183497375049904	0.0700042164659174	0.0902310309801878	0.00310966425280765	1.73053145234352e-10	0.632672889420384	0.0184234667734315	0.00197186583582551	0.185582862627067	0.0707998296116041	0.0901614479567911	0.000875532879181749	1.57342759495613e-10	0.632184994158756	0		140.554507433946	145.670948959422	0.279603690243137	0.00529916696064102	0.0451086383302284	0.659178374812875	0.00937377077877017	16.0450510899214	0.0415209214978453	0.367327110579616
TCGA-B0-4696-01A-01R-1277-07	2.92423811494164e-05	0.999942844538038	4.58286839154459e-06	6.65481182599881e-06	3.11441813195489e-07	1.62999743229689e-05	5.76378800881761e-08	6.34657837395025e-09	2.91262181926264e-05	0.999954536350562	4.63858499660458e-06	6.73571825633441e-06	3.11445454722914e-07	4.59288952102168e-06	5.24463639836061e-08	6.34665258119612e-09	0		2215.40294495389	3588.39147961353	0.368468032117045	0.000189146696551997	0.737354638027166	4.81666867829259e-18	0.547254720451758	249.499573901588	0.562998437400282	0.999999993653422
TCGA-DV-5576-01A-01R-1541-07	0.0107832906932166	0.0269524219859178	0.134529273207343	0.0488716582641486	0.350360256039059	0.0128945720551649	1.21321692449532e-07	0.415608406433458	0.0108168772285743	0.0271445157253406	0.13713368668428	0.0498177869571004	0.352857323343913	0.00365919230813162	1.11179589974872e-07	0.41857050657307	1		208.547151588978	234.366774271503	0.527430841127454	3.98215497343812e-08	0.299231536955608	0.00276129320684982	0.0982941549415469	34.3944468068826	0.144663028684856	0.584391593566542
TCGA-BP-4963-01A-01R-1334-07	0.00377371078696112	0.0313034539942864	0.0686047814089589	0.0196809700303585	0.422411505118353	0.171282208498297	5.17876343121356e-08	0.282943318375151	0.0042807711146903	0.035651628047446	0.0790832570328937	0.0226869786566257	0.481086140404509	0.0549659023249015	5.36680094138658e-08	0.322245268750924	0		199.832456385613	271.614142806762	0.738308819310292	0	0.508720583543511	8.87761696844172e-08	0.283369020835613	46.2394284690894	0.349835077812976	0.717056681624849
TCGA-BP-4354-01A-02R-1289-07	0.00120587826819201	0.124199806498477	0.136519157934684	3.54462807296549e-07	0.0984851512517335	0.465555452700413	3.894491545939e-06	0.174030304392148	0.00179996347831351	0.186129348288387	0.207076394055759	5.37659923136712e-07	0.147592637503772	0.196589064366862	5.31064181250741e-06	0.260806744005171	0		340.821970193994	582.407701449818	0.762650702267786	0	0.760878055712148	9.86120581906334e-20	0.594222223966296	51.441445605964	0.631675891822487	0.825969695607852
TCGA-BP-4789-01A-01R-1305-07	0.0092613156601273	0.0651783132346529	0.109711336753951	0.0430529188995497	0.727586193781584	0.0365955536533115	5.15887234339433e-09	0.0086143628579507	0.00945575787184253	0.0668129251332795	0.113828740640377	0.044668670387443	0.745833383538553	0.0105701144942419	4.81187633952895e-09	0.0088304031223865	0		162.559666903803	283.613826507212	0.677332976302048	0	0.748672692847372	7.82503079160848e-19	0.652142860306083	23.5936475465552	0.704447409406134	0.991385637142049
TCGA-CZ-5462-01A-01R-1503-07	0.00772254677527212	0.0841892216070831	0.0777431990104182	0.0213507979330017	0.135217703593365	0.0825599962730788	2.53346133261809e-07	0.591216281461648	0.00816644899624539	0.08938464373376	0.0835433492137952	0.0229437068504333	0.143562157144035	0.0246984719265661	2.44750172795833e-07	0.627700977384992	0		1647.11711909053	1661.28673372485	0.491408934707904	4.03670542531069e-07	0.155720560065199	0.125736689051917	0.0117797471135105	59.0787303097388	0.0153659371298162	0.408783718538352
TCGA-B0-5705-01A-11R-1541-07	0.0119014140181218	0.0177145081709571	0.129083451092018	0.0631114336826943	0.297614991090132	0.0912876344733622	8.09020630517619e-07	0.389285758452084	0.0126547757899614	0.0189111832683686	0.139477202367805	0.0681931427538957	0.317719892960217	0.0274596854723369	7.85871444516741e-07	0.415583331515971	1		277.359044522174	298.641049244061	0.65365415144502	0	0.203432031911608	0.0445269293626245	0.0491241166723911	44.261844340494	0.0820265023946804	0.610714241547916
TCGA-B0-4710-01A-01R-1503-07	0.0170277226234158	0.0396426402774778	0.102051957717583	0.0462245186202267	0.354288431207285	0.0624795158596018	2.10487967760591e-09	0.37828521158953	0.0177245485453268	0.0414299967924787	0.107948527818373	0.0488953749224033	0.370262133545865	0.0183985663927487	2.0016212853223e-09	0.395340849981183	0		101.599841190188	170.738812686273	0.735911609254761	0	0.73105667766895	1.27233372510608e-17	0.620869932628486	19.4858477040601	0.698671358213636	0.62171478841047
TCGA-BP-5004-01A-01R-1334-07	0.0112382661640113	0.078230453632029	0.206937095030058	0.0566642534465844	0.311193564243912	0.0607919664590825	2.26914835364519e-10	0.274944400797408	0.0116660340248624	0.0815330120335954	0.21829261405375	0.0597736621675417	0.324330838443308	0.0178524502096895	2.15190371791915e-10	0.286551388852062	0		144.615518394472	255.21285883991	0.56026496821784	3.20682681006139e-09	0.772398243331413	1.24238668825524e-20	0.651279177596187	29.5179142961919	0.714404881816464	0.725055599202592
TCGA-A3-3387-01A-01R-1541-07	0.00781008536736483	0.071139551343059	0.0942657140479153	0.0199947217397888	0.280880048902612	0.18376633465952	2.31256611884544e-09	0.342143541627174	0.00894782289268659	0.0818288472463702	0.109746866292415	0.0232784324130324	0.323084559605496	0.0595600789889745	2.42042582140284e-09	0.3935533901406	0		137.98774232472	272.388809202315	0.736880694170827	0	0.799746505203154	5.37337770614618e-23	0.656395176946161	26.7321540384974	0.707744347851151	0.657856458372826
TCGA-BP-5175-01A-01R-1426-07	0.00174247544884277	0.0333233205913172	0.0184557340605421	0.00389878314353961	0.070535314920908	0.0844962033001818	0.00115623013463647	0.786391938400032	0.00184734838941498	0.0354702396500758	0.0198833808146372	0.00420037424154394	0.0750796883276416	0.0253423594838074	0.00111985667533056	0.837056752417549	0		193.10507181643	220.102841898358	0.694712749204649	0	0.351401285202511	0.000388293096297405	0.109631310352705	28.1580273156063	0.135380115312665	0.213608061599968
TCGA-BP-4331-01A-01R-1289-07	0.00514570805387943	0.0586440596016883	0.0796890078079202	0.0161597572426603	0.279554370613358	0.171298100786501	2.21226608843938e-08	0.389508973771332	0.00583662043577182	0.0667842492376887	0.0918526090121315	0.0186263564395077	0.318358396218365	0.0549663084019665	2.29239626094623e-08	0.443575437330606	0		180.323317429144	274.322579683079	0.70454386065579	0	0.632211632925698	2.9131415468855e-12	0.393043563590748	41.8485330128504	0.453059344234533	0.610491026228668
TCGA-BP-4174-01A-02R-1289-07	0.00882651017430371	0.0228490186260797	0.120349026834546	0.0461712921116751	0.132286587375141	0.125554412002373	1.66832601193738e-09	0.543963151207555	0.00964163751039549	0.0250589597149167	0.133592206957773	0.0512519708179321	0.145081253514923	0.0387990833621138	1.66486381811027e-09	0.596574886457083	0		150.978818328195	192.655121587016	0.642382163737097	0	0.49037371953772	2.96733652238848e-07	0.245694146978654	31.7246721532236	0.302459268272624	0.456036848792445
TCGA-CJ-6028-01A-11R-1672-07	0.0180330258929595	0.0277856551621502	0.0638391776606693	0.0768038876709582	0.364211580787962	0.130013531998054	5.94105670405527e-09	0.31931313488619	0.0197754460964742	0.0305922935004137	0.0711412898656027	0.0855889413965791	0.401000714602288	0.0403342469511766	5.95192432433442e-09	0.351567061635541	0		180.113832210904	234.914571340297	0.636911934408252	0	0.488511449614436	3.34094529922853e-07	0.265402744951039	41.212146941819	0.342679066444566	0.68068686511381
TCGA-A3-3367-01A-02R-1420-07	0.00628377582689253	0.0152751789430573	0.126238733308503	0.0313862878535352	0.315029868559825	0.105278436899497	1.40133326158887e-09	0.400507717207357	0.0067568909179662	0.0164909716063789	0.13794171492331	0.0342959586026017	0.340103944899618	0.0320253117637844	1.3765870363032e-09	0.432385205909754	0		119.355885516986	168.324267570244	0.701241321270776	0	0.595987810138486	9.52972912795828e-11	0.411966638567192	25.03504876316	0.495648025503886	0.599492282792643
TCGA-A3-3351-01A-02R-1325-07	0.00694156999422323	0.0240223590998785	0.121954458104854	0.0831679518722346	0.333016435272357	0.147230283868013	3.15347138645794e-09	0.283666938634969	0.00771024002554248	0.0267891885284097	0.137652670113401	0.0938734903256498	0.371372354833177	0.0462631344366823	3.19989041935855e-09	0.316338918537248	0		162.021624044878	223.424272397049	0.703077482164374	0	0.581698338370679	3.35840543566255e-10	0.380074934672594	35.082018646439	0.461220822531181	0.716333061365031
TCGA-CJ-4890-01A-01R-1305-07	0.024084654511502	0.204295172632251	0.12023605074033	0.0235287126474421	0.224435605614381	0.376435924434397	3.01226252623485e-08	0.0269838492970723	0.0328036052791935	0.279365629806882	0.166415060744109	0.0325653755287674	0.30690688137999	0.145044055006562	3.74808987318981e-08	0.0368993547735967	0		297.78736446719	649.553545004557	0.71155697517995	0	0.838690860076231	4.44909257943081e-27	0.715731958013943	46.9040018541895	0.749386031993775	0.973016150702928
TCGA-CW-5581-01A-02R-1541-07	0.0083762502868034	0.0206636462278501	0.129560664101243	0.0309588870065812	0.741021851089615	0.043794541272632	1.91991444506158e-08	0.0256241408161307	0.00859681420163385	0.0212925936250383	0.135125660096379	0.0322886585340786	0.763576619950993	0.0127155628836543	1.80013796546312e-08	0.0264040727068427	0		322.244600089775	370.281810384226	0.685340677976908	0	0.278958030690675	0.00540991997027551	0.108004724540008	56.9679685129185	0.148139318567969	0.974375859183869
TCGA-B0-4815-01A-01R-1503-07	0.0761395948845713	0.0322954869236523	0.0424682299570956	0.0691412569489714	0.121459336403182	0.259911856299749	2.27561660007296e-08	0.398584215826612	0.0931219556839245	0.0396567460370785	0.0527815883137136	0.0859321276978146	0.14914412248869	0.0899280820142706	2.54259178802822e-08	0.48943535233859	0		184.932262342086	289.999855635483	0.621087797818284	0	0.731103625851405	1.26328169552338e-17	0.506325730845669	33.5034507328958	0.550584529710837	0.601415784173388
TCGA-B2-5635-01A-01R-A277-07	0.00811971236833201	0.00721953056469705	0.10560603674969	0.0918208807966235	0.390808151038775	0.0708756930219678	1.01717571125879e-09	0.325549994442739	0.0084999463632789	0.007587840832705	0.112341715846508	0.0976773261899788	0.410745549122887	0.0209894264814282	9.72764116216801e-10	0.34215819419045	0		149.375020641102	186.226183774953	0.663268493901778	0	0.449392694548968	3.45416679368203e-06	0.290054764730765	29.9490430871873	0.384866419562429	0.674450005557261
TCGA-AK-3454-01A-02R-1277-07	0.00827372355958579	0.0830936373923165	0.0232277699443704	9.77536567382108e-05	0.340804001132749	0.182503623527305	0.00292587998050412	0.359073610806431	0.00948405237484741	0.095630058338703	0.0270568492322981	0.000113868268826755	0.392221444784193	0.0591823413424263	0.00306397674839474	0.413247408910311	0		228.83405282245	345.675849648427	0.767980669306148	0	0.592471851176619	1.30668195724434e-10	0.350704586014397	50.655816997681	0.40647134211657	0.640926389193569
TCGA-BP-4782-01A-02R-1420-07	0.00739284090577014	0.0404219881259924	0.101735406330698	0.0392962696696438	0.354681611406106	0.159234149493598	7.12201782250349e-09	0.297237726946174	0.00829848878705252	0.045555312926038	0.116047701618082	0.0448245300412242	0.399723827199059	0.0505651822940582	7.30342758950614e-09	0.334984949831058	0		156.177504334452	238.464903186135	0.639844691391083	0	0.665524462328568	7.67429686603208e-14	0.452384870660726	35.2318599525357	0.523917625977965	0.702762273053826
TCGA-CZ-5451-01A-01R-1503-07	0.00615258915566155	0.0116604519157679	0.0722136243504728	0.0259341328829407	0.680797332943943	0.0948874236398824	1.58882452687782e-08	0.108354429223086	0.00656802606629177	0.0124975835035661	0.0783380690961382	0.0281336093016488	0.729673393358502	0.028655851664468	1.54949046414551e-08	0.116133451514481	0		213.7972059308	277.767002114736	0.705725962300834	4.87995776166239e-16	0.441097016828161	5.46777784236223e-06	0.24940587221056	45.8612471971089	0.312417837651997	0.891645570776914
TCGA-CJ-4878-01A-01R-1305-07	0.00540716718944846	0.0186590354335223	0.0490687790970834	0.0172222906238876	0.290095238743654	0.0437210580212954	3.01352101808751e-08	0.575826400755899	0.00555573110648925	0.0192483861258267	0.0512334309580452	0.0179820458926148	0.299257975499094	0.012708368411076	2.82866596574741e-08	0.594014033720194	0		104.025294962254	136.571745467612	0.720495508418925	0	0.443969459822413	4.67019547918253e-06	0.250708090490528	23.9803700622601	0.331809135546738	0.424173599244101
TCGA-CJ-5672-01A-11R-1541-07	0.00965792167397864	0.0209304582538872	0.0374911512190245	0.0775065435606655	0.421617079006591	0.231109566835051	2.29136251862474e-09	0.20168727715944	0.0115152127361832	0.0250553651547128	0.0454248844483976	0.0939081802175061	0.504708006954967	0.0779531956898287	2.49584787997364e-09	0.241435152302556	0		254.776453938404	332.597777511678	0.723045731882256	0	0.533551072716128	1.54205129043074e-08	0.282787178760138	52.7733694954186	0.333971156951074	0.79831272284056
TCGA-BP-4765-01A-01R-1289-07	0.0108448838661455	0.0449422966940571	0.134898359832022	0.0455963350495078	0.400597053792567	0.0429602989103454	1.17496384377853e-10	0.32016077173786	0.0111209182387785	0.0462705559247147	0.140572115178133	0.0475140933534068	0.412436607478406	0.0124626600881566	1.10071849830892e-10	0.329623049628333	0		114.693899004338	187.88280400482	0.608145413741879	0	0.697582254712381	1.45394670715777e-15	0.552107757501513	22.703203545318	0.626726654594656	0.67983922826214
TCGA-BP-4970-01A-01R-1334-07	0.00862728645027445	0.0818876738515324	0.11545244139384	0.0443733642955227	0.436360679709589	0.161476310184238	1.33618332566507e-09	0.151822242778819	0.00969931986076929	0.0924313531145543	0.131900655182649	0.0506951239192253	0.492545534321454	0.0513574667867533	1.37236341434925e-09	0.171370545442231	0		170.152424237387	308.504280079423	0.729370286071317	0	0.769021910923613	2.30842479161045e-20	0.613617177156871	29.0825582040861	0.668390353883765	0.848177757221181
TCGA-B0-4819-01A-01R-1277-07	0.0277488772649014	0.0458844210556628	0.242342019172687	0.135962302867314	0.328220981676173	0.218297821204873	0.00154354276693191	3.39914572045075e-08	0.0326093969567356	0.0541372661385327	0.28940287539124	0.162365080265247	0.387255330424627	0.0725728980446452	0.00165711267375667	4.01052148589735e-08	0		287.34293636146	362.452909014847	0.697849524064546	0	0.506378380941611	1.03973383450711e-07	0.269577827668661	62.574745789705	0.341601892138178	0.999999966008543
TCGA-G6-A5PC-01A-11R-A33J-07	0.00452780420906254	0.0322247042820707	0.0267774264869928	0.0362444049185883	0.058574614509601	0.0926244577068482	1.01996245589569e-06	0.749025567924381	0.00482729698682139	0.0344936405246893	0.0290109522031212	0.0392675785790877	0.0626988436908813	0.0279363569647922	9.93428433370343e-07	0.801764337622173	0		608.161428910392	617.628151696764	0.554215254401212	3.21405182415792e-09	0.150125258262418	0.140085782769836	0.0159919024748155	33.8483515016984	0.0227214393168043	0.250974432075619
TCGA-BP-4992-01A-01R-1334-07	0.00644881321826984	0.0183107730926993	0.134059951431872	0.0429807983339928	0.0848575355159563	0.0814136671183807	1.32069797730008e-09	0.631928459968131	0.00680667105353349	0.0194041828440769	0.14379069755007	0.0461005610377565	0.0899247195360571	0.0243097221568183	1.27348694642961e-09	0.669663444548201	0		134.36969372077	158.518246229161	0.63558581820732	0	0.356822363545622	0.000310330836473709	0.127166627028555	26.8284717151861	0.174397547263281	0.368071540031869
TCGA-CZ-4864-01A-01R-1503-07	0.0079210723444825	0.0147813319250627	0.10115526100764	0.0946755740096239	0.302484273297246	0.207629717350885	5.72585361972864e-10	0.271352769492474	0.00924674222550752	0.0173241547049559	0.119996896586167	0.112310273835493	0.354520443285115	0.0685680813340117	6.1063407102928e-10	0.318033407418115	0		208.924004458224	278.371131053493	0.662397153944908	1.10108136058583e-13	0.558689098134949	2.25643482725753e-09	0.315719641298329	41.7242582294052	0.369903056776315	0.728647230507526
TCGA-BP-5198-01A-01R-1426-07	0.0141213246832607	0.166774289476179	0.149269033485615	2.88483602188264e-08	0.176388281261754	0.14547278575592	2.13841429503225e-09	0.347974254350498	0.0156753328311133	0.185867793855323	0.168378959424363	3.25416247517493e-08	0.196582463658088	0.0456825987029345	2.16854880930672e-09	0.387812816818005	0		162.03755211224	450.900710507918	0.704492856186523	0	0.896145292238551	1.20923122144548e-35	0.855624411091441	25.6108928799141	0.88217966029457	0.652025745649502
TCGA-BP-4349-01A-01R-1289-07	0.00653480153389058	0.0278518445652373	0.0770328515757663	0.0228382049602345	0.476107368294457	0.0424703279392391	7.5116920918438e-09	0.347164593619483	0.00670534375393186	0.0286930239252922	0.0803232713466825	0.0238137274755796	0.490486727996875	0.0123282653306398	7.04145556291783e-09	0.357649633129544	0		151.740759783209	202.272823800133	0.712768331325032	0	0.441473216376529	5.35646224018046e-06	0.232687692859438	35.5017594408054	0.301048144330154	0.652835406380517
TCGA-BP-4965-01A-01R-1334-07	0.0117017248728368	0.0306742450056151	0.115823843412845	0.0539655365702957	0.552098474416787	0.0910173234777996	2.81379745871028e-09	0.144718849430023	0.0124434707225223	0.0327490904209402	0.125160240148721	0.0583156223957917	0.589443125874124	0.0273806290203247	2.73350895420326e-09	0.154507818684068	0		164.749590658704	234.103784684419	0.685021900043991	0	0.574153764383804	6.37454035623474e-10	0.407418147927656	37.0834036298227	0.498418109208043	0.855281150569977
TCGA-B4-5835-01A-11R-1672-07	0.00158294977505559	0.00944055371486432	0.0504690684547511	3.74414745009594e-05	0.019837492274488	0.238647203915895	1.71538591504131e-07	0.679985118851854	0.00190139495889936	0.0113850877719727	0.0616037655829046	4.57019693221278e-05	0.0239235533785767	0.081094101535461	1.88236163529474e-07	0.8200462065667	0		529.918876053842	562.233863816662	0.705002900879189	0	0.300402285577538	0.00265218995221647	0.09197651739299	40.2013952197306	0.105702142472482	0.320014881148146
TCGA-B0-5094-01A-01R-1420-07	0.00479162376155683	0.0188181313215805	0.084316053891942	0.0327199142486582	0.106352865156744	0.0631380646606545	1.44035601249412e-09	0.689863345518508	0.00499190427685425	0.0196831112292644	0.089262815261476	0.0346395677469962	0.111241400044355	0.0186081208526473	1.37084833590186e-09	0.721573079217559	0		118.069461167964	139.121185351917	0.577517229947274	4.2083714991718e-10	0.368834516701182	0.000186165275129988	0.132214414131005	23.8823451366388	0.180632897634988	0.310136654481492
TCGA-DV-5567-01A-01R-1541-07	0.00974333659301624	0.0208991761281613	0.139200324059976	0.0495482386751109	0.358901777727429	0.0247106296649501	1.46313937702109e-09	0.396996515688217	0.00985724923374156	0.0212280895206782	0.14310837362106	0.0509393056407547	0.364550210975169	0.00707228179963435	1.35228973217455e-09	0.403244487856672	0		185.60583867865	211.806928447003	0.615574901898906	1.52780698401587e-11	0.283375409426135	0.00469155089134523	0.0994160371775767	35.4126827790641	0.150331594278366	0.603003484311783
TCGA-BP-4334-01A-01R-1289-07	0.00631336989689644	0.00480456926799823	0.0857443234787266	0.0303557010069777	0.0698328773595454	0.0277359372851666	4.59971977699838e-09	0.775213217104969	0.00640697562233027	0.00489530784878582	0.0884247789388783	0.0313046513422272	0.0711517336046046	0.00796273745481767	4.26441273178475e-09	0.789853810923943	1		41.6780370909032	53.3131664767802	0.475675572290325	7.42492646563305e-07	0.531319428880715	1.81527041013673e-08	0.360032966304527	9.46886861390307	0.48395534584066	0.224786782895031
TCGA-BP-5187-01A-01R-1426-07	0.00877573123577628	0.0655134274747379	0.0962294489319816	0.0389368695315528	0.416992217404132	0.0529004686247969	2.59187593697127e-09	0.320651834205146	0.00907083777636198	0.0679873509634907	0.101076187625266	0.0408979826237346	0.432738712146161	0.015468611021143	2.44745274917301e-09	0.33276031539639	0		123.917426564449	227.304327462854	0.644154569044112	0	0.756867535160752	1.97398111093986e-19	0.607485939204306	22.3652460010956	0.662683432236171	0.679348165794854
TCGA-CZ-5988-01A-11R-1672-07	0.00625437931193984	0.102100673806215	0.0810683000551663	0.0253339343773491	0.551859987882038	0.0439548249438767	1.76634819217755e-09	0.189427897857067	0.00642412715641408	0.105291238232812	0.0846170239043519	0.0264429145466313	0.569105171289354	0.0127721549961499	1.6574569253699e-09	0.19534736821683	0		159.594204392895	321.952491931807	0.681400582726061	0	0.809335011882488	6.5036638404141e-24	0.728581121449959	32.5956581797066	0.779574186623188	0.810572102142933
TCGA-CJ-4894-01A-01R-1305-07	0.014045558992228	0.0237143938495679	0.0892912691017897	0.115310131548668	0.367171389353579	0.15630037483288	6.08568183596994e-09	0.234166876235605	0.0157156613594298	0.0266403161898604	0.101526496055602	0.131110619589258	0.412473621307757	0.0494744946556654	6.22069484573533e-09	0.263058784621733	0		171.360115490278	236.829275191704	0.65373065814892	0	0.601789784465305	5.61306054905759e-11	0.372789628761593	39.9168494649663	0.448236655384879	0.765833123764395
TCGA-BP-4763-01A-01R-1289-07	0.00792512223677171	0.0531454341153486	0.0816921764707999	0.038189536939939	0.422827929037919	0.0478419028423975	2.09888504552666e-07	0.34837768846832	0.00816239322361934	0.0549555065527923	0.0855005244544851	0.0399698671047874	0.437228962595605	0.0139395162290469	1.97485956248738e-07	0.360243032353708	0		187.057377870141	250.387143488813	0.720049219312842	0	0.503037473039986	1.29994325016392e-07	0.247019820342375	39.4371826807901	0.305743222469895	0.65162231153168
TCGA-B0-4828-01A-01R-1277-07	0.00508570612686306	0.00971248409176098	0.0892434994941285	0.0337119916048233	0.103746310574573	0.0360818549795346	7.08080814023056e-09	0.722418146047509	0.00519235572200176	0.00995582398492456	0.0925905228809019	0.0349763394279774	0.106345606068169	0.0104214883335674	6.60437954996371e-09	0.740517856978079	0		74.0102708289522	87.6795995198565	0.657760011220983	0	0.310047740033828	0.00189076017539101	0.115575064053109	17.6705456359795	0.182733976669293	0.277581853952492
TCGA-CJ-5679-01A-11R-1541-07	0.00269974078470008	0.0675875727752107	0.0301090106670289	0.00741731840179936	0.197196157099807	0.0549324404106038	4.79371238605664e-08	0.640057711923726	0.00279813776031815	0.0703311288049099	0.0317117550764605	0.00781215255071666	0.205200863936137	0.0161065910337821	4.53894602979335e-08	0.666039325448215	0		226.575530319131	285.994837673698	0.741110764053186	2.66295553842493e-18	0.451143927621689	3.13013001813352e-06	0.184763099892511	38.5244835968091	0.216047900180965	0.359942288076274
TCGA-CJ-4869-01A-02R-1426-07	0.0127630803351322	0.0404058760608028	0.0642539389416802	0.101999761174062	0.228117525382958	0.216615709600781	1.03512993915903e-08	0.335844098153284	0.0150193824984143	0.0477391646039007	0.0768374775503095	0.121975469339904	0.269518722398298	0.0721131120431584	1.11282651535331e-08	0.396796660437751	0		238.88920402194	314.786941841247	0.633137603682523	0	0.522533940164073	3.41124105395923e-08	0.260946154964847	51.2483475505363	0.310663993755632	0.664155901846716
TCGA-A3-3363-01A-01R-0864-07	0.00486276664909944	0.00420389670869347	0.0960821139068785	0.0416928327570318	0.0169243960163322	0.130454590423626	2.04026207163474e-09	0.705779401498077	0.00533438277921682	0.00463005869086154	0.107107544831459	0.0464770889408442	0.0186400742675134	0.0404844110523474	2.0446676377457e-09	0.777326437393089	0		140.119686046597	174.601815458321	0.563554756485537	2.35887237861211e-09	0.553772411425242	3.32764464584431e-09	0.312971722020784	18.3745216331532	0.345155426336115	0.294220598501923
TCGA-BP-4777-01A-01R-1289-07	0.0191250959156555	0.026925770671057	0.129877408102067	0.0535516905729551	0.163866233956322	0.206938518769668	1.41552837564381e-09	0.399715280596748	0.0223179921604935	0.0315466577510352	0.154014595676672	0.0635040542610328	0.191988265172586	0.0683157040437411	1.50905857962389e-09	0.468312729425381	0		213.220074484535	279.847837849107	0.638582330776734	0	0.558238845608704	2.33876863621692e-09	0.308507806525705	38.8748341403447	0.359287582277998	0.600284719403252
TCGA-B0-4843-01A-01R-1277-07	0.00396946691658386	0.165831306644099	0.0201548160147797	0.00185519033983192	0.429243529431747	0.0549754000219176	1.68529367074421e-07	0.323970122101673	0.00411510221168045	0.172603133428701	0.0212326424434776	0.0019544010285859	0.446771961719636	0.0161229516528672	1.59609982594342e-07	0.337199647905069	0		177.21327512843	449.959565864669	0.808006426563127	0	0.869609114735551	3.50621492847838e-31	0.849829113549773	29.780473102368	0.880031604645571	0.676029877898327
TCGA-BP-4766-01A-01R-1289-07	0.00849230850920962	0.0165775504258707	0.124270232044609	0.040340426781818	0.388734524164288	0.0880312003185963	5.37807324128861e-09	0.333553752377536	0.00901046667064951	0.0176593857009618	0.133987844082085	0.0434949442430166	0.414102971859093	0.0264232271801492	5.21295834282359e-09	0.355321155051087	0		120.24717552316	171.9971939879	0.664263081052477	0	0.563860577107966	1.48928836603457e-09	0.396301616220573	26.5424588370023	0.487798344564089	0.666446247622464
TCGA-B8-A54H-01A-11R-A33J-07	0.00470468541780464	0.0293195469149934	0.0585384277105091	0.0637304585142427	0.639979720706619	0.0551175481604085	1.13055753740128e-06	0.148608482017885	0.00487165347538271	0.0304815303426796	0.0615975759075299	0.0670609360293426	0.665343203698781	0.0161459425701461	1.06948448794451e-06	0.15449808849165	0		237.031259805717	291.754554779424	0.718719018674535	7.90007969486227e-17	0.360006521057991	0.000271545225895159	0.168613077404946	50.0106684452293	0.228430692844393	0.851391517982115
TCGA-BP-4774-01A-01R-1289-07	0.00750107847966322	0.0220484340495664	0.106924033356023	0.031532423276479	0.524465697854956	0.0628922519925427	7.42148207265655e-10	0.244636080248621	0.00781112904389728	0.0230516260695213	0.113146781368825	0.0333675422681951	0.548328608102703	0.0185274206821234	7.06019614093813e-10	0.255766891758715	0		130.773079319892	193.645451095322	0.7114422151241	0	0.572369614907953	7.40012908746182e-10	0.408205202988147	30.6043529882667	0.491724643626522	0.755363919751379
TCGA-A3-3373-01A-02R-1420-07	0.0172641839342644	0.0585810484373576	0.221659783891959	0.0723900288394645	0.291335575155702	0.0964253776415575	6.19120154173381e-10	0.242344001480575	0.0184056270104666	0.0627040244271982	0.240142062397566	0.0784260027565556	0.311839980819213	0.0290819567553712	6.02997518107907e-10	0.259400345230631	0		161.764433863844	241.035102084464	0.573436872405944	7.84612752429974e-10	0.656639834410294	2.11653394555998e-13	0.464810848283553	34.8830310847219	0.547681869952628	0.757655998519425
TCGA-CZ-4860-01A-01R-1305-07	0.00299576584482303	0.0480554425167838	0.0673581990171338	6.94508724036359e-05	0.031973715588347	0.15534781833308	5.13553436516553e-07	0.694199094273992	0.00335551622867715	0.0540415469353411	0.0766688084199401	7.90507422794606e-05	0.0359565735152977	0.0492248442345984	5.25500506155028e-07	0.78067313442336	1		93.2454432386284	192.530355000953	0.714119949760598	0	0.827204637276621	9.06491564052805e-26	0.692389339138307	14.7164561275792	0.726204197599678	0.305800905726008
TCGA-AK-3451-01A-02R-1188-07	0.00741059956884637	0.0178083738742632	0.0688102643328827	0.0458537290502194	0.0817339063723075	0.119222543409425	2.12733060548252e-08	0.65916056211875	0.00806028406430746	0.0194471058677088	0.0760548642066067	0.0506813797344249	0.0892550853562664	0.036684541618294	2.11382003311536e-08	0.719816718014191	0		286.144546709232	305.186576033643	0.593188353129443	0	0.252044659844551	0.0122915726093652	0.0639612992653077	32.9586845962661	0.086540239886885	0.34083943788125
TCGA-B0-5104-01A-01R-1420-07	0.00890880470246705	0.0144524971855826	0.131365343249677	0.0442102172112663	0.275963907430114	0.0522331493998883	8.62646796588003e-10	0.472866079958358	0.00919913027258962	0.0149831779290147	0.137843059450548	0.0463902536896024	0.286097016585917	0.0152581280932709	8.1376004952176e-10	0.490229233165298	0		132.402072927408	158.696889171417	0.662834955913012	0	0.320948552569881	0.00127230634918207	0.144880901349918	30.5190347247227	0.227424100154028	0.527133920041642
TCGA-BP-4351-01A-01R-1289-07	0.00244494776750086	0.0492208698940056	0.0630554386403676	0.0213744376440652	0.3022409872014	0.0461905200382426	0.00299648928245762	0.51247630953196	0.00251682673968205	0.0508705849502771	0.0659603654653814	0.0223591453650908	0.312371070401519	0.0134513012514622	0.00281794480894754	0.52965276101764	0		138.369109119615	199.216939726252	0.680954293619978	0	0.534501585329843	1.43803379603156e-08	0.299017150460038	31.7569009433211	0.360473787045904	0.48752369046804
TCGA-B2-4099-01A-02R-1188-07	0.00757759694814692	0.012474064474367	0.0682900795064262	0.0302164739040758	0.140929594605102	0.185423879776558	8.88268566580953e-08	0.555088221958468	0.00869527836628388	0.0143712215839191	0.0796317710857013	0.0352348591528585	0.162363312772966	0.0601929136278809	9.31177133470572e-08	0.639510550292677	0		204.507932901736	255.284959931001	0.696281136634598	0	0.478856812608344	6.1100861836167e-07	0.224624414349885	34.013471273928	0.260638264539427	0.444911778041532
TCGA-B0-5694-01A-11R-1541-07	0.00581213469794387	0.0364235484015425	0.0417903998437481	0.0147886505559129	0.613216425985844	0.0925373874355492	5.27844240169432e-08	0.195431400295035	0.00619671745347411	0.0389889903841789	0.0452771746404884	0.0160225390620998	0.656407472237663	0.0279107155934193	5.14123944702617e-08	0.209196339216282	0		234.814613343646	297.25895472951	0.735439817914045	0	0.412890127741993	2.38866259929277e-05	0.206438782795998	52.5099937424433	0.269907221726326	0.804568599704965
TCGA-CJ-4903-01A-01R-1426-07	0.00755920721430868	0.0337500708559278	0.116565199632333	0.0387588925367567	0.309302622398606	0.13086273321743	1.03936627333447e-10	0.363201274040702	0.00829316679262314	0.0371751347425185	0.129954053234419	0.0432107970467687	0.34069163033662	0.0406151302024717	1.04171469387046e-10	0.400060087540408	0		158.05955862231	219.221693474103	0.739477903840899	3.44981395000147e-18	0.52673370597851	2.52880458861511e-08	0.293375486798084	39.6226300334979	0.366950528186467	0.636798725959298
TCGA-CZ-5457-01A-01R-1503-07	0.00825219766492372	0.0161540871879028	0.0504176832220287	0.0330838513907165	0.439915168647732	0.135634532169551	1.45466250056072e-09	0.316542478262483	0.00909655126084785	0.0178781791343622	0.0564763736094154	0.0370595361026845	0.486866394710126	0.0422965686583732	1.46489134437161e-09	0.3503263950593	0		167.833825110638	227.501010749132	0.694087944456133	0	0.534405734260544	1.44821096763573e-08	0.310360330523491	36.9367598984329	0.377467399960611	0.683457521737517
TCGA-BP-4158-01A-02R-1289-07	0.0077733334930312	0.0233361865945301	0.0931376054534042	0.0380802569830929	0.307277986966636	0.0556579675838274	7.22506688487561e-09	0.474736655700412	0.00805164779748308	0.0242683958672565	0.098034582892691	0.0400824360000502	0.319552802630911	0.0163091950239027	6.83683913246856e-09	0.493700932950867	0		146.691921063408	179.059977211218	0.631186682733074	0	0.362254866996367	0.000246908024066036	0.158169179064263	33.1585221543422	0.229732927762597	0.525263344299588
TCGA-A3-3320-01A-02R-1325-07	0.00588832971750941	0.0143185387371007	0.121867838378488	0.0350362052381528	0.464182849404168	0.0785410591055558	6.72636630246274e-08	0.280165112155363	0.00620311579124715	0.0151443340031581	0.13046188338889	0.0375069368833243	0.490953737597512	0.0234068102488921	6.47342770792255e-08	0.296323117352699	0		151.500461308164	200.343911995853	0.694559735796849	0	0.465029282895097	1.40552936416858e-06	0.294160213576696	33.607999460231	0.382144641716339	0.719834887844637
TCGA-DV-5568-01A-01R-1541-07	0.00369413288773751	0.0896277492311871	0.0630647617877461	0.0267742127538827	0.307159809948206	0.120842424727983	5.35097482169513e-09	0.388836903312283	0.00402436913904407	0.0980305634922072	0.0698150130739827	0.0296400392306107	0.335956771308772	0.0372419523579851	5.32542439863889e-09	0.425291286071974	0		143.818972715769	285.92736289584	0.739163144170508	0	0.801887513043807	3.38711692706481e-23	0.693676550957363	28.4753665665434	0.745183938475622	0.611163096687717
TCGA-CZ-5985-01A-11R-1672-07	0.00738341192003999	0.02118126101893	0.0907685111345632	0.015637152979804	0.213093662905094	0.17463469323241	8.46614125399564e-09	0.477301298343017	0.00839655408335008	0.024184076961648	0.104895285987587	0.01807084431975	0.243303434065164	0.0561826513517397	8.79560103935507e-09	0.54496714443516	0		308.563733331619	345.656305285627	0.686832558702956	0	0.322491755510596	0.00120148124469237	0.106026322600033	45.9144670044705	0.139109877978492	0.522698701656983
TCGA-BP-4166-01A-02R-1289-07	0.0065045437582785	0.0903452935018313	0.0771289584415733	0.0200120681034619	0.489275675905386	0.086488127826881	3.83127900853733e-09	0.230245328631309	0.00689923763872594	0.0962107301085851	0.0831339659623142	0.0215701420343824	0.521040645047819	0.0259518590698534	3.71247950664104e-09	0.245193416425841	0		130.791957709265	286.682384274046	0.659863945578231	0	0.829360144034194	5.23801155972099e-26	0.754550576532455	28.4037323061308	0.80869275123273	0.769754671368691
TCGA-AS-3777-01A-01R-0864-07	0.00139278066831515	0.0129106053860334	0.0578579938819083	5.28313555609032e-06	0.0568053591073799	0.499640594475124	2.31230559501968e-08	0.371387360222628	0.0021613353039825	0.0201149861157808	0.0912387983253444	8.33120727468408e-06	0.088503906329829	0.219343539410428	3.27808845051811e-08	0.578629070526476	0		848.711630111201	934.756182537631	0.555534303693361	4.84733413216144e-09	0.348422053896406	0.000438447084173945	0.138876052222565	80.5684339927274	0.153693380186518	0.628612639777372
TCGA-CZ-5456-01A-01R-1503-07	0.0170433942136586	0.0418884316204828	0.0762123259841021	0.000265630520913789	0.158455783165674	0.185104741173982	7.16886085540597e-08	0.521029621632579	0.0195589767500081	0.0482633933879646	0.0888775400526373	0.000309773871311091	0.182571022634884	0.0600945790306002	7.51581726654054e-08	0.600324639114422	0		108.354989550534	211.343163416969	0.682089143061161	0	0.801274870170465	3.86747977016647e-23	0.659051951922897	21.8754236594729	0.707357978702958	0.478970378367421
TCGA-BP-5183-01A-01R-1426-07	0.00667182400950201	0.0213767914442556	0.0874982664899445	0.04838173792491	0.281516898029607	0.125932882385319	3.89139501087967e-09	0.428621595825067	0.00729304844788927	0.0234606883129877	0.0971942860202997	0.0537431044370838	0.308960314120786	0.0389431765828928	3.88602736791102e-09	0.470405378192033	0		280.788942753128	309.990246558355	0.684384344178159	0	0.268386795621422	0.0075397109727208	0.0760205727162457	46.4496042873485	0.108981812429006	0.571378404174933
TCGA-CZ-4854-01A-01R-1305-07	0.0108873492715985	0.0393275699914005	0.0717461582596772	0.0233826136725415	0.173694713184216	0.0807768391461435	1.31553631022307e-08	0.60018474331906	0.01149827532418	0.0417005106731359	0.0769991564570205	0.0250946053728702	0.184175077244526	0.0241337670491072	1.26925653457409e-08	0.636398595186595	0		120.898041493527	171.8526116838	0.632882581336189	0	0.554924629130948	3.03979504519763e-09	0.301878347745301	27.3774718451712	0.364669827746254	0.39981525668094
TCGA-A3-3306-01A-01R-0864-07	0.0067515608018437	0.0114363234107147	0.0896229770994945	0.024956321612609	0.106544094865574	0.0412230628700571	7.7174915757089e-10	0.719465658567957	0.00692010607136201	0.0117687058866629	0.0933479323344122	0.0259935687990306	0.109640666095442	0.0119529895116378	7.22637929271644e-10	0.740376030578815	0		131.784983476947	141.632447192324	0.609522534412078	0	0.202976284876808	0.0450166288758994	0.0458727301405331	20.7213598308542	0.0788894160003261	0.280534341432043
TCGA-B8-5158-01A-01R-1420-07	0.00525200353898968	0.034567842738133	0.0603968704605625	0.0234101039124585	0.262950199976514	0.142664494865511	2.26756024135429e-08	0.470758461832228	0.00582181285278501	0.0384715089566306	0.0680337538544505	0.0263701949313299	0.292644555524574	0.0447380290286692	2.2962971377962e-08	0.52392012188859	0		159.867567860902	221.55940865296	0.694240957863933	0	0.532286780527424	1.69159404442609e-08	0.298055419988831	36.7323127045676	0.36231245262817	0.529241538167772
TCGA-B0-5695-01A-11R-1541-07	0.0127863188304569	0.0187799396415157	0.0814425818581763	0.0391724662547538	0.664372634187412	0.0379111406601894	1.49243435041829e-09	0.145534917075062	0.0130728519293602	0.0192775890328515	0.084616121296318	0.0406988835626582	0.681977836511527	0.0109652712070462	1.39397848048556e-09	0.14939144506626	0		182.305231147589	244.6673215353	0.722102149200824	0	0.500557739798504	1.53199115933603e-07	0.337288545066319	35.7367873465589	0.407626772854762	0.854465082924938
TCGA-BP-5176-01A-01R-1426-07	0.0080093261194515	0.0287027540436142	0.0672044466574724	0.0196016256383202	0.496924945723689	0.0586916577070731	7.66256973811845e-09	0.32086523644781	0.0083196166243923	0.0299339906716575	0.0709385185281926	0.0206907481972707	0.518241095164742	0.0172469151267122	7.27139600370313e-09	0.334629108415637	0		164.304656981313	217.553225974337	0.720431752832342	0	0.446000606872329	4.17386137809231e-06	0.234978502114154	39.4586805001162	0.302964833799726	0.67913476355219
TCGA-CZ-4859-01A-02R-1426-07	0.00950208309193784	0.0104905084545631	0.0832787863118034	0.035904633272307	0.455075325640791	0.0345512440194417	5.78030065860238e-09	0.371197413428855	0.00969105544138399	0.0107419346316018	0.0863104557294593	0.0372117005755726	0.465982122950574	0.00996881775565459	5.3856571548207e-09	0.380093907530097	0		130.987281339397	172.760109400972	0.638684339715267	0	0.492691297043182	2.55767236163963e-07	0.328213846634941	27.5067670251606	0.402275914388619	0.628802586571145
TCGA-CW-5587-01A-01R-1541-07	0.0111798294600175	0.0243771032326838	0.109412887115509	0.0720120116585586	0.47609562861826	0.278434782567222	1.02273143513057e-08	0.0284877471204347	0.0138813072529275	0.0303886213438107	0.138051279018864	0.0908608718430953	0.59350324127626	0.0978016966635046	1.1600930195163e-08	0.0355129710006078	0		300.960975603489	393.93963169045	0.704518358421157	0	0.538764197321385	1.04856633509088e-08	0.288861579202575	61.0375651024632	0.34145559019074	0.971512252879565
TCGA-B4-5844-01A-11R-1672-07	4.86602509574843e-08	0.0273214399852737	5.21598858952554e-06	0.00462093111201693	0.944345235545386	0.0229914034007393	0.000714056800863253	1.66850688054776e-06	4.9280562532086e-08	0.0277804073918291	5.36802726593583e-06	0.004755624706145	0.960209102306613	0.00658710380068593	0.000660647951104156	1.69653579396512e-06	0		241.545364302353	335.998983685327	0.709542298643919	0	0.591997091802048	1.36318488876132e-10	0.462793464856049	32.254719323796	0.514857802234025	0.999998331493119
TCGA-BP-4801-01A-02R-1420-07	0.00924453163578303	0.0596181059055148	0.109876323367354	0.0298186263920382	0.545764962887339	0.183207322220404	2.71540587126839e-09	0.0624701248761609	0.0105826544999611	0.068520668538278	0.127817580286657	0.0346875883365657	0.6272621304185	0.0593308055824865	2.83975241602405e-09	0.0717985694977992	0		172.250798493306	296.174088316077	0.720227734955275	0	0.72429659820732	3.50287525528911e-17	0.583300019404681	36.7793597409713	0.655594231543707	0.937529875123839
TCGA-A3-3307-01A-01R-0864-07	0.00932570136506532	0.0112995994801134	0.109650166509283	0.059730712123397	0.381217309834182	0.100500599783087	4.45366861441056e-10	0.328275910459505	0.00998943050813803	0.0121522302286052	0.119356284165411	0.0650180120702228	0.409982718802347	0.030454788872017	4.35826010335114e-10	0.353046534917434	0		127.659172668592	178.177703149298	0.685735962613724	0	0.551715814144346	3.90751754058376e-09	0.372478891339754	28.4521093143093	0.458995554739927	0.671724089540495
TCGA-B4-5834-01A-11R-1672-07	2.41289928435721e-08	0.040095796396548	2.49808320213561e-08	1.743885769267e-06	0.943000447452194	0.0169019287656715	1.23769020829057e-09	3.31523016816604e-08	2.43281924996953e-08	0.0405885190702173	2.55949518113664e-08	1.7867568298269e-06	0.954588637324886	0.00482097222518821	1.14003615428826e-09	3.35596982716003e-08	0		333.896673243066	459.558143990295	0.750243865118681	0	0.618601996995489	1.13832794838151e-11	0.35488464913923	41.659317063114	0.395383480777726	0.999999966847698
TCGA-G6-A8L6-01A-11R-A37O-07	0.0126968838170364	0.0148182467404283	0.0176920245009959	3.36936322876419e-07	0.479629901736923	0.125478048163504	0.0020094156076388	0.347675142497151	0.0138991525231725	0.01628627298141	0.0196809236011274	3.74813974997736e-07	0.527146270848815	0.0388585546680014	0.00200954144108474	0.382118909122414	0		116.19425281459	192.287729534013	0.717052706743428	0	0.681780173824847	1.09369382646872e-14	0.536138944192727	23.8576251641714	0.601505869243994	0.652324857502849
TCGA-BP-4991-01A-01R-1334-07	0.00626123798598771	0.0341963014657645	0.0709896877125981	0.0321894989627153	0.781110108546388	0.0752526179199841	5.37097243511932e-07	1.03093187320269e-08	0.00658406670433672	0.0361032967150681	0.0758588133277427	0.0343973508210383	0.824669593120247	0.0223863524591156	5.15968221982162e-07	1.08842294973099e-08	0		181.980037170891	278.151923617063	0.686526531887356	0	0.651648924120299	3.68740512837442e-13	0.543050742078751	32.6846347362404	0.615540080654584	0.999999989690681
TCGA-A3-3347-01A-02R-1325-07	0.00914495861890318	0.190246647891178	0.104828736724555	0.00162306264163949	0.141942665104776	0.26117773427259	3.13397611636029e-09	0.291036191612381	0.0111943623150884	0.233812831140427	0.130399142323986	0.00201896906345449	0.17444731224252	0.0904443575037573	3.50468764292176e-09	0.35768302190608	0		209.961733507321	545.455787069642	0.769204776568547	0	0.893698972167237	3.48414145213504e-35	0.838205298334657	21.0264223139014	0.857534528934473	0.708963808387619
TCGA-B2-5636-01A-02R-1541-07	0.000135941503128877	0.0475192498576029	3.18273870556313e-07	0.181446692443766	0.70966406289025	0.0611990853798771	3.4567832927547e-05	8.18185760254053e-08	0.000141299864464391	0.049589869638231	3.36176562015894e-07	0.191652947030435	0.740587203525357	0.0179954339013762	3.2824479808464e-05	8.5383766184103e-08	10		260.234784612985	372.621379389913	0.665181161499276	0	0.632214504539511	2.91228330732863e-12	0.360998169612482	38.2045643006226	0.419783584398597	0.999999918181424
TCGA-A3-3308-01A-02R-1325-07	0.00502151617561293	0.165958089652883	0.0743623179314607	0.0183308100760611	0.449935338444228	0.118377847555807	1.75859608830297e-08	0.168014062577986	0.00545966776045969	0.181160490970826	0.0821601145359034	0.0202530192344622	0.491151151403154	0.0364107396792843	1.74676094183171e-08	0.183404798948301	0		195.724769100017	466.936629569917	0.746966827968301	0	0.866700067494936	9.41376323289294e-31	0.790789098331403	34.7952313837234	0.826097758728008	0.831985937422014
TCGA-MM-A84U-01A-11R-A37O-07	0.00850518607469943	0.0568169300653754	0.0743266114680174	0.0156396476292841	0.288787902340121	0.124978804033464	0.00108606387317012	0.429858854515869	0.00929688876178402	0.0623541397754798	0.0825609948008421	0.0173723090708089	0.31693231590063	0.0386471873998996	0.00108453907305162	0.471751625217504	0		218.107027855707	284.339751711334	0.697989786355029	0	0.468943073758201	1.1143941397039e-06	0.22370783994743	47.7181438786605	0.279547097794677	0.570141145484131
TCGA-CJ-4907-01A-01R-1426-07	0.00547518873923346	0.106418333438237	0.072708343032388	0.0269750219810321	0.665637291594786	0.0836223245669438	1.37090924927938e-07	0.0391633595564551	0.00579450468022321	0.113075206496127	0.0781948658774035	0.0290105390643715	0.707275445563024	0.0250361285532831	1.3254457296665e-07	0.0416131772209946	1		201.232817973761	366.81982791683	0.707999413448603	0	0.764717041176592	5.00987156798827e-20	0.641153105130359	38.3899790576814	0.697160347352217	0.960836640443545
TCGA-BP-5196-01A-01R-1426-07	0.00616298366252988	0.177595545031175	0.0502973951509454	0.040726148878196	0.242490140725048	0.114543639803727	2.46945956224441e-07	0.368183899802422	0.00668083171171328	0.193288179578054	0.0554066353622954	0.0448631360298655	0.263916968514853	0.0351267693065564	2.44555511558393e-07	0.40071723494115	0		339.710723298989	556.606253303341	0.770390630478996	0	0.673404236584214	3.03079169540465e-14	0.403269435079869	57.4625326180708	0.433331200054029	0.631816100197578
TCGA-CJ-4889-01A-01R-1305-07	0.129671153407819	0.0819619788590189	0.18517349083119	0.0411443929727934	0.376300229783536	0.130305254072411	2.50440914869738e-10	0.0554434998227917	0.142140024952896	0.0902026219686982	0.206266450676919	0.0458311168929208	0.414134307717041	0.0404075625909318	2.50792367642889e-10	0.0610179149497994	0		174.333949213983	303.288874079537	0.657211713176367	0	0.736164373015687	5.79954908697927e-18	0.602882579651618	25.9572130851332	0.662966363114235	0.944556500177208
TCGA-AK-3428-01A-02R-1277-07	0.00869612078418279	0.0186425044017571	0.0935802569874119	0.0352968201892283	0.380209103887572	0.0692107346938149	7.36519517875716e-10	0.394364458319513	0.00909989506206303	0.0195861370043107	0.0995111677524066	0.0375338549823529	0.399454249200891	0.0204885863217013	7.04094742639478e-10	0.41432610897218	0		115.841800174747	162.993020139602	0.713708263524968	1.61352636677523e-16	0.59262688660955	1.28872345875355e-10	0.455478716363977	24.3249210522531	0.551287423891676	0.605635541680487
TCGA-CJ-4874-01A-01R-1305-07	0.00984240712675117	0.0153608008784784	0.0877633348692657	0.0760891894507036	0.481807527164887	0.130437312927966	1.42457283446026e-08	0.19869941333622	0.0107932976172067	0.0169122114294303	0.0978008687827676	0.0847915458584223	0.530469135832632	0.0404652645585689	1.42716276359557e-08	0.218767661649345	1		199.619413861506	254.864628691118	0.676682669318899	0	0.438556545733109	6.27850990508601e-06	0.222965403835758	46.1620237037249	0.290987214970902	0.80130058666378
TCGA-A3-3328-01A-01R-0864-07	0.0226913646039031	0.00388281371787364	0.2130322925167	0.0597939319502175	0.0651586772683793	0.00940129717772641	3.9602407574426e-10	0.626039622369176	0.0226810025471746	0.00389656478576828	0.216383351154523	0.0607345075304922	0.0653894381186663	0.00265838040938825	3.61625662862168e-10	0.628256755092362	0		150.313381801168	155.436991702491	0.270491698895446	0.00706455585101628	0.026985086765881	0.791965466103057	0.00510953922120161	17.3948010687281	0.0350291741257484	0.373960377630824
TCGA-CJ-4872-01A-01R-1305-07	0.00544241307446551	0.10249329669239	0.0803671722233899	0.00816635986581852	0.599416126354526	0.128123588900893	0.000211187623125573	0.0757798552653924	0.00596331861244068	0.112752372184036	0.0894853556196415	0.00909288701460691	0.659414735918596	0.0397148860894797	0.000211398058892465	0.0833650465023076	0		158.614600660918	340.542555097012	0.742873719309654	0	0.825146035489424	1.51984104925659e-25	0.759867539144247	27.1114394780133	0.808194907830909	0.924220144734608
TCGA-B8-A54K-01A-11R-A33J-07	0.00734694777711105	0.0147463126241301	0.0999387130712608	0.0345747553716332	0.383899082228867	0.0122398567725724	6.18676874359107e-10	0.447254331535748	0.00737064653144821	0.0148530547292911	0.101884742600401	0.0352480029335466	0.386677959718514	0.00347378296434735	5.67020205244878e-10	0.450491809955431	0		123.891579880499	157.536362016233	0.607023315418013	0	0.432563727853114	8.6617016417728e-06	0.250165743118116	24.3455263362026	0.320807230047703	0.552745668464252
TCGA-CJ-4873-01A-01R-1305-07	0.000528659018333702	0.0605321016595323	0.247841430869126	0.141501616871831	0.206770446793894	0.342825595668208	1.58323316986743e-08	1.3328674353108e-07	0.000694203729282664	0.0798051214357361	0.330721152839743	0.188820641070504	0.272604785945171	0.127353900262264	1.89929400603641e-08	1.75724358838557e-07	0		528.639164099661	612.597458755921	0.688120421551938	0	0.391791785099293	6.62141182236556e-05	0.148392263117524	88.7284927630434	0.181906833440909	0.999999866713256
TCGA-G6-A8L7-01A-11R-A37O-07	0.00311139560560666	0.0150932162206241	0.0225547930448298	0.0198566563894806	0.0897652300344487	0.0318195780060196	0.00238375121121449	0.815415379487776	0.00317054550620252	0.0154416698703682	0.0233557797788311	0.020561824391598	0.0918376194820259	0.00917277806866223	0.00221909402476222	0.83424068887755	0		71.8307254171335	87.3568031222084	0.60009945871507	0	0.564259950241099	1.44183167874236e-09	0.387736089823957	10.5083611993927	0.474889464642971	0.184584620512224
TCGA-CZ-5467-01A-01R-1503-07	0.00917849940932467	0.0211528100836876	0.0886442513335426	0.0201724096408146	0.761952165759999	0.098899139038214	5.06371290399635e-10	7.24228046644626e-07	0.00982736361083218	0.0227387781161239	0.0964478799039394	0.0219482494706812	0.819080829628301	0.0299561202465401	4.95302404003096e-10	7.78528280307575e-07	0		205.444135974385	287.751416674529	0.722255162608624	0	0.581545416484839	3.4028669000827e-10	0.439307516291101	42.0064829040223	0.516981468833591	0.999999275771953
TCGA-B8-5159-01A-01R-1420-07	0.0120364431360134	0.0221770172505779	0.134096361243041	0.0756039734123204	0.365755923459865	0.0597070477960359	2.83181115807617e-09	0.330623230870335	0.0124930120843012	0.0231103135984555	0.141436907869337	0.0797425979568039	0.381148375191432	0.0175316302734934	2.68515463124396e-09	0.344537160341022	0		170.328866914689	205.263266222405	0.666596535521425	0	0.363196807354598	0.000237213504886715	0.163226500797074	39.5974362061712	0.237409610527869	0.669376769129665
TCGA-A3-3358-01A-01R-1541-07	0.0140916568668389	0.019533562227233	0.103512224538641	0.0485581568528655	0.233918681716037	0.199054344994258	3.63139702292817e-10	0.381331372440987	0.0163427143875329	0.0227445471595897	0.121991772490986	0.0572270149712128	0.272370928861197	0.0653072665527223	3.8474402576345e-10	0.444015755192016	0		146.463687603427	227.43242654518	0.737352485511543	0	0.660334229870923	1.39387124850468e-13	0.45223548755135	28.3974680443678	0.50653297339386	0.618668627559013
TCGA-A3-3372-01A-02R-1325-07	0.00698738517280268	0.0310039662212544	0.11826608278073	0.0526308584941581	0.589490074564665	0.0887230464672148	1.49680310325389e-08	0.112898571331144	0.00741699588052295	0.0330418474425223	0.127570522516089	0.0567715270574943	0.628237076948366	0.0266426557304357	1.45149000330469e-08	0.12031935990967	0		195.556515394371	260.728569251047	0.653909173791353	0	0.522270714258998	3.47537469797346e-08	0.353504127289286	41.2600805987964	0.444029754318024	0.887101428668856
TCGA-BP-4974-01A-01R-1334-07	0.00869278092444085	0.0459472114081995	0.10646798852135	0.0275645467992787	0.627810547860197	0.0404718267957032	3.11498259913145e-09	0.143045094575848	0.00890274966190891	0.0472452659837097	0.110805481221955	0.0286875230308938	0.645546822363638	0.0117258935733236	2.91445310843308e-09	0.147086261250118	0		141.410566896825	233.651913824741	0.745793725175168	0	0.698427481113475	1.30039679085243e-15	0.600508702218009	20.7113099729801	0.659311290666995	0.856954905424152
TCGA-CW-5584-01A-01R-1541-07	0.00584321129112034	0.0323643795033813	0.0446778949894066	0.00826505095961618	0.722551830545661	0.115138969505802	2.74638007938557e-09	0.0711586604586325	0.00634032355210753	0.0352582561027999	0.0492639580097094	0.00911343570504346	0.78715915088884	0.0353435266227798	2.72242855185624e-09	0.0775213463962911	0		217.939954474517	299.780675183235	0.74449311120887	0	0.522059319354066	3.527711554469e-08	0.333054905542107	50.5229641633877	0.406290568904088	0.928841339541367
TCGA-B4-5838-01A-11R-1672-07	0.00960147506021458	0.0742886904276691	0.131736470129753	0.045922102080009	0.205944364652472	0.0471751919732331	9.01196569694939e-10	0.485331704775453	0.00987694472921502	0.0767257391075104	0.137710627081341	0.0480046373498747	0.212700392240355	0.0137285937861373	8.46915762075623e-10	0.501253064858651	0		147.427278085731	240.695328545326	0.592793068492627	0	0.689023459463312	4.4066016786663e-15	0.452603418651869	27.701088384049	0.498811608429588	0.514668295224547
TCGA-B0-4699-01A-01R-1277-07	0.0126666686640419	0.138400005894326	0.131177279725562	0.0660423556749928	0.0429370758086648	0.191928364819751	2.25611069250882e-08	0.416848226851555	0.0145937080549946	0.160093266172762	0.15358140361014	0.0773219089731509	0.0496671706167787	0.062556165553802	2.37465032733625e-08	0.482186353271868	0		226.644022401932	431.264961361663	0.547156819616319	9.52607878547034e-09	0.777001563260939	5.24675909926297e-21	0.65259071652016	37.8899200440445	0.69073951496947	0.583151773148445
TCGA-B8-5550-01A-01R-1541-07	0.0054698874949522	0.216329252241596	0.0989468656777681	0.0127591369322639	0.493490262449896	0.151899507917454	3.42052083699295e-09	0.021105083865549	0.00610611372665126	0.242457407374255	0.112244560785321	0.0144738664651153	0.553093806585238	0.0479700946512257	3.48830745200701e-09	0.0236541469238865	0		239.918457669617	597.28622945279	0.779163399192854	0	0.859725736572154	9.16756693886034e-30	0.751199670181007	43.8405304894861	0.783379164932113	0.978894916134451
TCGA-A3-A8OW-01A-11R-A37O-07	0.00639440594216634	0.0125399168123059	0.0683974226713287	0.0358479632284975	0.669731414857523	0.0746864807456934	4.94045951130526e-10	0.132402395248439	0.00672112698708234	0.0132333642188974	0.0730564227113044	0.0382898046837988	0.706767028386475	0.0222081103445648	4.74400635596081e-10	0.139724142193477	0		161.562489528819	233.577434072919	0.719424414564326	0	0.586403433981225	2.23324960698987e-10	0.431183316169478	29.0643247269433	0.497985944800736	0.867597604751561
TCGA-B2-3923-01A-02R-1325-07	0.0214476483229387	0.00388656818204866	0.171191263904743	0.0563233411636963	0.12208392570579	0.0294932759228825	1.24807010100294e-09	0.595573975549831	0.0217649619648803	0.00395984545307907	0.176537348410467	0.0580822471653098	0.124385693356161	0.00846698830614608	1.15705294562286e-09	0.606802914186904	0		157.467936458678	164.742500616918	0.388061128856416	8.93368987134635e-05	0.079957644559032	0.433839378808824	0.0177219191676725	22.1820868020906	0.0609297128139626	0.404426024450169
TCGA-BP-4967-01A-01R-1334-07	0.00944688353363688	0.0210853399736557	0.0906747917289278	0.0355006825585562	0.263186471292193	0.0686946667198588	5.41451484423676e-11	0.511411164139027	0.00988204037011888	0.0221448316596487	0.0963876512256546	0.0377373616578722	0.276411009219886	0.0203286620871831	5.17432414602194e-11	0.537108443727893	0		99.3087351837656	139.629089045718	0.664428845577594	0	0.58543871278167	2.42940529882069e-10	0.401685042539085	23.3963021432032	0.49710161776735	0.488588835860973
TCGA-BP-5201-01A-01R-1426-07	0.00517111241462806	0.018138163641878	0.0492251767989095	0.0675592740323649	0.176469213975116	0.123912409728753	1.91946596073912e-09	0.559524647488884	0.00564501255898501	0.0198796146668071	0.0546065810999706	0.0749450020580768	0.193412080938553	0.038266914827613	1.91424432716912e-09	0.61324479193575	0		262.816070915965	287.216801561105	0.635458307034154	0	0.264563178890649	0.00847538186924655	0.0712405722963502	38.8042094166726	0.0986837050119974	0.440475352511116
TCGA-T7-A92I-01A-11R-A37O-07	0.0176346222051349	0.00913116873500484	0.299442433068358	0.0892175315886329	0.024051302233613	0.0594313945605579	3.17531645347942e-09	0.501091544433382	0.0182588421984929	0.00949220603362883	0.315062842125585	0.0938715624960442	0.0250022667200675	0.01740807342556	3.00351710372762e-09	0.520904203997104	0		182.166931309323	195.056166702542	0.404165790027351	4.27510070747909e-05	0.179213037778486	0.0774495255699791	0.0501651456004694	27.333593052902	0.0883651852448024	0.498908455566618
TCGA-B0-5085-01A-01R-1334-07	0.00479944198215752	0.0137327317072732	0.046360914598621	0.0157679148146032	0.200610369473672	0.082180837964604	0.00138170315739568	0.635166086301673	0.00507688042407174	0.0145846777148273	0.0498350561300538	0.0169495128955681	0.213055759581783	0.0245926012001395	0.00133523269742553	0.674570279356131	0		169.930245369364	190.991759166917	0.676363891385983	0	0.261607380584691	0.00926725998042072	0.0807532501539155	30.2163720436392	0.119033943672286	0.364833913698326
TCGA-CZ-4853-01A-01R-1426-07	0.00552232967911428	0.0166159091101984	0.0645829263191293	0.0238566880105267	0.27353132148109	0.0610862538221639	1.02158840059519e-09	0.554804570556189	0.00574639981297517	0.017359264875806	0.0682917114768345	0.0252266991798602	0.285768454192199	0.0179822783133171	9.71148139986507e-10	0.579625191177859	0		251.734719061816	267.480114856937	0.635955600609503	0	0.182643984604177	0.0718514720980224	0.0391889870297678	34.66416640612	0.0641219196261812	0.445195429443811
TCGA-A3-A6NI-01A-11R-A33J-07	0.0103796000106951	0.0564771327747798	0.076458102016223	0.014164562397494	0.224015379967547	0.145533120955841	9.24318209628311e-09	0.472972092634238	0.0115313624825892	0.0629950405111545	0.0863177850304536	0.0159911588155551	0.249868526301658	0.0457393051484996	9.38118144143077e-09	0.527556812328908	0		146.339970056396	236.824105747305	0.670931915409088	0	0.658924667577257	1.63581425594884e-13	0.434609946483958	35.5467467619809	0.495172587839238	0.527027907365762
TCGA-AK-3465-01A-02R-1325-07	0.019919326553922	0.0205555226558737	0.195342238465663	0.0579214195389225	0.125317573445895	0.0138412697435123	1.06467626501148e-09	0.567102648531535	0.019978708932442	0.0206992688330177	0.199097449506273	0.0590348866305704	0.126193927816124	0.0039273211300053	9.75542874448983e-10	0.571068436176025	0		149.335099933614	163.920611774184	0.408450165445747	3.49270957216719e-05	0.210939366023461	0.037076442206218	0.0679270126709306	25.3366808111736	0.129260965174054	0.432897351468465
TCGA-BP-4989-01A-01R-1334-07	0.0197928735352525	0.0842241534619289	0.045008066394754	0.131881580315234	0.0928849533814831	0.217944780290526	1.01903457738551e-08	0.408263582430476	0.0233154359405238	0.0996104856929279	0.0538768026065277	0.157868543113173	0.109853467676309	0.0726288012344182	1.09662875945902e-08	0.482846452769833	0		218.502869553689	344.909103049914	0.568157909836849	1.47537225262936e-09	0.679732971809034	1.40745993087486e-14	0.457507995930312	42.8596072229848	0.506149976699603	0.591736417569524
TCGA-G6-A8L8-01A-21R-A37O-07	0.00454669679030242	0.00826407734336839	0.0284094094180846	0.0217978844662708	0.334051634965939	0.0189077714748984	0.00333032971375487	0.580692195827381	0.00458957073930915	0.00837537306511887	0.0291417111295221	0.0223597626758968	0.338550445452666	0.00539938297955766	0.00307113797180626	0.588512615986123	0		115.761463793308	141.56344097628	0.683428010379409	0	0.381446639672468	0.000106506922108125	0.20875510231168	21.0459580656645	0.272147224738403	0.419307804172619
TCGA-BP-4162-01A-02R-1325-07	0.00972861082076861	0.0152214028318109	0.126845097935013	0.0791989349403299	0.283125382125878	0.15029516755347	1.75649975947306e-09	0.335585402036231	0.0108324927803279	0.0170163327814261	0.143525158179169	0.089613551094866	0.316511938771758	0.0473424041134872	1.78674136903773e-09	0.375158120492225	0		188.395429862409	236.720364744026	0.686424522948823	0	0.436881227061517	6.8737008168206e-06	0.211206884395567	40.6439141309848	0.273781687143176	0.664414597963769
TCGA-BP-5173-01A-01R-1426-07	0.00793608828355524	0.01971547120827	0.0857102215193239	0.0528115465596738	0.346316941564864	0.122044537773115	3.90467988698279e-09	0.365465189186518	0.00864826698641476	0.021570661929493	0.0949143731653268	0.0584828127701525	0.378904748866369	0.0376243199148306	3.88726415730748e-09	0.399854812480149	0		130.658075124668	187.943425061852	0.642917710664397	0	0.644342404080061	8.15996562575056e-13	0.452409245840337	29.6520368291582	0.532106077322725	0.634534810813482
TCGA-B8-A8YJ-01A-13R-A39I-07	1.42611727165898e-07	0.305814731749543	5.62118021116411e-08	0.000187935262404501	0.53805375122001	0.155939028814988	4.34137778693525e-06	1.27517389980625e-08	1.59958644944116e-07	0.344385289421893	6.40702994400777e-08	0.000214208904274078	0.605915208133903	0.0494806066255227	4.44852542432419e-06	1.43600385120647e-08	0		351.435785611865	846.673144795561	0.730262864283483	0	0.871246025764192	1.99035562385936e-31	0.827052268810926	30.1288515840918	0.844838556427868	0.999999987248261
TCGA-B0-5080-01A-01R-1503-07	0.0457368424468718	0.190832602397273	5.45981028440626e-07	1.14404691824402e-07	0.66199227857954	0.10095344863685	0.000484164866111318	2.6876333381054e-09	0.0491278745458325	0.205801285065998	5.95958635442432e-07	1.24876983771053e-07	0.713918166623419	0.0306768434036247	0.000475106627058657	2.89844810488321e-09	0		184.362297983151	527.348852894451	0.732927847802664	0	0.904725618129777	2.37132173353772e-37	0.872674954879403	18.379974556715	0.891868847159437	0.999999997312367
TCGA-BP-4976-01A-01R-1334-07	0.0121896829713487	0.0238312771339245	0.180629257607524	0.0546793175216666	0.474275574800439	0.0635033856080481	1.61843363367037e-09	0.190891502738615	0.0126840018079264	0.0248968793375699	0.19099796928068	0.0578180896418456	0.495482541376439	0.0186934076958609	1.53849043379596e-09	0.199427109321187	0		176.619547037498	223.835142834409	0.623956799214531	0	0.432759182614894	8.57209744670993e-06	0.227848755661769	43.1378795784319	0.307781433435234	0.809108497261385
TCGA-BP-4163-01A-02R-1325-07	0.00970305807405425	0.0200143339813153	0.116801418171718	0.0274689441225975	0.169798435055406	0.194353853210456	4.19313091073591e-08	0.461859915453144	0.0112100051880448	0.0232151790907245	0.13712671336138	0.032248975106633	0.196953897282618	0.0635211060584713	4.42559456102161e-08	0.535724079656183	0		140.368935453233	217.789726941351	0.659430407589465	0	0.656612913314235	2.12294070457527e-13	0.452885449179212	26.701930793811	0.503737733160152	0.538140084546856
TCGA-CJ-4899-01A-01R-1334-07	0.0114774857676101	0.0738726093908422	0.12434525779844	0.0312355795313269	0.528058098335916	0.116257284232809	8.36985537003667e-09	0.114753676573201	0.0124482262114625	0.0804410742066705	0.137046107290968	0.0344260381098306	0.575010968530083	0.0356704506389471	8.29305761860357e-09	0.12495712671898	0		150.197262495292	277.913890261143	0.706469279370605	0	0.76838682969295	2.59069231654533e-20	0.679111755161009	27.0406998479896	0.742107921636833	0.885246323426799
TCGA-BP-4977-01A-01R-1334-07	0.00937466372440385	0.0214619298969456	0.147832018040167	0.0509016623615365	0.21576874004131	0.0852972325515891	4.1193954900004e-09	0.469363749264652	0.00992156204962001	0.02280483001191	0.158989933703342	0.0547435665936165	0.229269663173505	0.0255380074220679	3.98284920759124e-09	0.49873243306309	1		107.435667861965	148.608247740388	0.654776249768886	0	0.552349588027945	3.71922411705361e-09	0.341708995656367	27.0756257952504	0.435381476387944	0.530636250735348
TCGA-A3-3335-01A-01R-0864-07	0.00793274533772083	0.0153372970335909	0.084823152294069	0.00665624711830221	0.0960418706843333	0.0534230293736088	1.12315598631164e-09	0.735785657035219	0.00820719160527768	0.0159313875112868	0.089178925739559	0.00699805361405712	0.0997620542804847	0.0156360584338102	1.06156638192315e-09	0.764286327753958	0		120.280137346523	135.35379409634	0.677945029933248	0	0.292737362302797	0.00344306697080977	0.0875484620005846	21.4487337412824	0.128282270677067	0.264214342964781
TCGA-CJ-4634-01A-02R-1325-07	0.00597912672407754	0.0944694717189569	0.0660432854285628	0.0211450189366598	0.495862518958057	0.0980353786059077	4.69722939262037e-09	0.218465194930549	0.0063992664655173	0.101512058814817	0.0718286781820961	0.0229973228996691	0.532828481758437	0.0296826711275794	4.59272272422279e-09	0.234751516159162	0		161.332676399382	311.799122971165	0.748981504504332	0	0.758679330545316	1.4451147091608e-19	0.606145324860536	28.7994592139812	0.655502768738511	0.781534805069451
TCGA-B2-4101-01A-02R-1277-07	0.0160312180754621	0.0482290402361724	0.148825612010096	0.0373163571441657	0.608475414323372	0.101490475822995	4.05064474407349e-09	0.0396318783370913	0.017182061864579	0.0518980558122831	0.162092604980872	0.0406429071998981	0.654765072212074	0.0307724275987366	3.96614814891514e-09	0.0426468663654089	0		186.201560481042	274.531909647694	0.666009984124859	0	0.580928736379387	3.58797034839461e-10	0.403273609892831	46.0187711380978	0.492822343698681	0.960368121662909
TCGA-BP-5185-01A-01R-1426-07	0.00426595500092726	0.0258143058752464	0.0230170427591525	0.0215899726953842	0.161404866849511	0.065065821917481	1.23422378323224e-07	0.69884191147992	0.00445480444410717	0.0270649069780697	0.0244252302820279	0.0229108517712494	0.169224294784492	0.0192217536918971	1.17744954316635e-07	0.732698040303202	0		124.947437336916	153.607378139194	0.6935268952942	0	0.398401697573671	4.84644051324422e-05	0.157719323427376	26.5726262013182	0.205215673322981	0.30115808852008
TCGA-AK-3427-01A-01R-0864-07	0.0142002476310251	0.00184632113142476	0.126268589417641	0.033505317120582	0.0367080078976472	0.0133185886354423	7.19745864875852e-09	0.774152920968779	0.0142531631442444	0.0018606140297405	0.128791569403847	0.0341747887992995	0.0369921750532543	0.00378182350734528	6.59979638612711e-09	0.780145859462472	0		83.0939899149819	86.6992123665587	0.283042926636446	0.00487699488289652	0.0656439533265447	0.52074506335917	0.0149818489792776	11.1517870451054	0.0555433987321918	0.225847079031221
TCGA-BP-4998-01A-01R-1334-07	0.00731335262693008	0.0766745882199062	0.097246202480429	0.037870728806584	0.498277634840355	0.141381447467557	1.05114687118827e-08	0.14123603504677	0.00809296616515161	0.0851875985426009	0.109355499733327	0.0425864698906134	0.553600301025376	0.0442599936815538	1.06265094504059e-08	0.156917160334868	0		153.062183489503	289.701709326409	0.734394226294079	0	0.779182256281516	3.46276546760765e-21	0.662035456391951	29.1667497477875	0.722668653848724	0.85876396495323
TCGA-BP-5202-01A-02R-1426-07	0.0101340215468568	0.0252218994054493	0.118048314963906	0.0399789680031075	0.429094193512409	0.0932400208393419	4.45445627729001e-09	0.284282577274473	0.0107963701799074	0.0269778568367954	0.127800485642202	0.0432816980728056	0.458967880887547	0.028101274613261	4.33537495592315e-09	0.304074429432106	0		145.491980117545	201.889940312051	0.657951277980733	0	0.568146736028531	1.04968166611686e-09	0.364775301039013	34.6780222919343	0.451561354377811	0.715717422725527
TCGA-B8-5164-01A-01R-1420-07	0.0127571708868822	0.012715331038236	0.168604980252766	0.158504081425914	0.20883713531984	0.231048276688566	5.68504230447493e-09	0.207533018702753	0.0151631333490787	0.0151738562466025	0.20364874970588	0.191448425528563	0.249216057432285	0.0776899833332839	6.1731140730318e-09	0.247659788231194	0		198.055682617989	277.766262457237	0.717677511491944	0	0.622860764421969	7.4839319413731e-12	0.392642199231289	37.9924322680043	0.445574723458482	0.792466981297247
TCGA-DV-5573-01A-01R-1541-07	0.00657650030722932	0.0337173634025585	0.0327208341756347	0.13608418161037	0.117637424781989	0.166674553425821	1.218316042423e-08	0.506589130113237	0.00742400573264545	0.0382147280538829	0.0375357060126607	0.156108973459608	0.133328402441505	0.0532280391295799	1.25643329673871e-08	0.574160132605785	0		231.213620349206	279.972802495517	0.634705991112471	0	0.437604206492548	6.61061236075411e-06	0.180739281717036	41.8745617879888	0.222464027396432	0.493410869886763
TCGA-B0-5697-01A-11R-1541-07	0.00755442366832412	0.0177053260875572	0.0914862633717998	0.0587347089644764	0.159724866470801	0.157952193511556	8.86569568690825e-09	0.50684220905979	0.00847001766523359	0.0199306113927091	0.104235495875095	0.0669197897952266	0.179799808692544	0.0500998417001611	9.08096118371479e-09	0.57054442579807	0		180.567258289527	227.383953401779	0.692800081607151	0	0.460802364469982	1.80016796606859e-06	0.218938229205617	34.9868745287256	0.267167898056035	0.49315779094021
TCGA-BP-4993-01A-02R-1420-07	0.00738133257513315	0.0554476543719282	0.0590371870932123	0.0376977830893606	0.665623391347568	0.0739595060533183	7.72258996482745e-09	0.100853137746889	0.00775498610480323	0.0584875112942923	0.0630301985988009	0.0402474926711084	0.702115464759781	0.0219820385937348	7.41216788129885e-09	0.106382300565312	0		157.156538118598	264.198987671505	0.731308455903449	0	0.674821348698924	2.55669421391511e-14	0.533786662274265	32.1772019232669	0.603753561408145	0.899146862253111
TCGA-B0-4817-01A-01R-1277-07	0.00572918610119183	0.0221880160599888	0.0861261201143644	0.026466820056438	0.0325719414162042	0.0457066814633768	2.36932499158675e-07	0.781210997855937	0.00589185543567249	0.0229092745537885	0.0900058637581616	0.0276590771411544	0.0336307467344655	0.0132973945981221	2.22597257037178e-07	0.806605565181378	0		299.388689153615	306.684630222972	0.591683721286078	0	0.174228966868031	0.086198962475473	0.0222122915739715	22.0108131151606	0.0319675687369411	0.218789002144063
TCGA-BP-4355-01A-01R-1289-07	0.00698693253043942	0.029149777981962	0.0590770267314026	0.0195439842016107	0.565881448297187	0.0619263412485641	9.48114042977758e-09	0.257434479527694	0.00727596677205549	0.030477063624972	0.0625172052921514	0.020682071190106	0.591647899157818	0.0182434635232755	9.0198799453332e-09	0.269156321419741	0		154.49730541811	219.992014384339	0.681438836078011	0	0.529149641929477	2.12486148666809e-08	0.352938185377844	31.6817910407307	0.429547401117988	0.742565520472306
TCGA-A3-3359-01A-01R-0864-07	0.0111290370275414	0.01778629982428	0.156306529485004	0.0690932918503498	0.382805755330674	0.127841907463825	4.3085204584713e-09	0.235037174709806	0.0121693078124454	0.0195266441020852	0.173684945878229	0.0767751973965232	0.42026232653337	0.0395466084853057	4.3040020435464e-09	0.25803496548804	0		191.222968611107	239.909436171665	0.676236380212816	0	0.409259529594725	2.86081055329847e-05	0.193901783913277	45.6875633432901	0.264252317416572	0.764962825290194
TCGA-AK-3433-01A-02R-1277-07	0.0362596749718179	0.00695941582948924	0.200623184812076	0.0166549593926745	0.0890768155588864	0.0201729248661311	1.89379918463848e-06	0.63025113076974	0.0365536545604553	0.00704390347406371	0.205525060701847	0.0170618941343822	0.0901582124055693	0.00575312063937037	1.74412192746362e-06	0.637902409962385	0		327.94881175156	331.080736845365	0.3690619640546	0.000203773705154043	-0.00115574795841085	0.990988465081747	-9.95518326130128e-05	21.141085616747	0.0110613148031396	0.36974886923026
TCGA-B0-4827-01A-02R-1420-07	0.0232536320052929	0.0988910713360966	0.0877911087163446	0.0115690391986996	0.339536774424524	0.216299659796075	1.59617351933795e-10	0.222658714363351	0.0273847859655259	0.116925530820796	0.105062046836513	0.0138449890418224	0.401457048107405	0.0720613021175289	1.71725455686391e-10	0.263264296938684	0		176.524709880201	351.744409532869	0.695273798366582	0	0.802878505597773	2.7304513677794e-23	0.656042119061349	41.707834304531	0.711643073056309	0.777341285636649
TCGA-B2-A4SR-01A-11R-A266-07	1.26422382868971e-07	0.0164552264172338	3.22329656668496e-08	7.35091752921969e-09	0.91603380181721	0.0670970178715233	0.000412446507346284	1.34138042051646e-06	1.32299274190229e-07	0.0172890473987334	3.42776092389711e-08	7.81721052970434e-09	0.962451163958037	0.0198638954890525	0.000394309409091836	1.40935099171613e-06	0		220.250512941554	328.522327370527	0.746201760929301	0	0.654294081724864	2.75107929612147e-13	0.506942934506532	27.7912238369877	0.554592671149984	0.999998658619579
TCGA-B2-5641-01A-01R-1541-07	0.008913922186701	0.0390259604684692	0.0474415842698351	0.0631298405516709	0.328077574588359	0.204430703855437	2.5772152939998e-09	0.308980411502312	0.0103904338986014	0.0456722238202579	0.056195403883967	0.0747784236452505	0.383950381672557	0.0674122282479685	2.74442625549433e-09	0.361600902086972	0		236.159995331491	311.126313015488	0.682369667642127	0	0.515632740787323	5.53023667960576e-08	0.259824052744701	52.3577453432816	0.313419905554311	0.691019588497688
TCGA-CJ-4882-01A-02R-1426-07	0.0373012473092346	0.110158447992421	0.182013298208709	3.35139974632883e-07	0.278239660161968	0.102460033197545	6.02311971555560e-09	0.289826971967027	0.0400148096127972	0.118644858287539	0.198416273244227	3.65342672410512e-07	0.299674747162023	0.0310942156528386	5.90275715409132e-09	0.312154724795145	0		123.856065299325	312.415659837419	0.638085037201385	0	0.874164860574404	7.11196575217546e-32	0.82507541030573	16.6131008294551	0.855915476455057	0.710173028032973
TCGA-BP-4795-01A-02R-1420-07	0.0185641196602558	0.122665855429172	0.129741239792707	0.0328788046761617	0.500994389848466	0.0623150807228141	1.42559105178405e-08	0.132840495614513	0.0193180416278587	0.12815812445969	0.137196663662842	0.0347681455333619	0.523426027097486	0.0183446577574551	1.35525094738164e-08	0.138788326308797	0		179.22138818208	368.760889830499	0.672156022671486	0	0.842428352779524	1.58504858781039e-27	0.738005620155603	9.64797865434724	0.753917936045239	0.867159504385487
TCGA-CW-5588-01A-01R-1541-07	0.00800525729203853	0.108481709115465	0.0865642972702081	0.0162990262615671	0.360946557750796	0.206304580446899	6.3137929531032e-10	0.213398571231647	0.00934696350323687	0.127170237886914	0.102709550375102	0.0193389851436324	0.423128101390577	0.0681446610881994	6.73475200881226e-10	0.250161499938863	0		186.107421964987	369.974533877305	0.747706392772667	0	0.785023588259624	1.11107089095146e-21	0.606352368387043	37.1730865796744	0.653942041540795	0.786601428768353
TCGA-CZ-5464-01A-01R-1503-07	0.00723998822381338	0.0671990830713508	0.0475538128365705	0.024975266911278	0.280980974663902	0.183269297765379	0.00115390193022401	0.387627674597482	0.00829707730079697	0.0773186631563292	0.0553795457130335	0.0290853425436513	0.323294193022069	0.0594161771413661	0.00120807027000167	0.446000930852753	0		208.112629742354	308.028533667238	0.731844002830748	0	0.604689954365747	4.29092641399968e-11	0.3488300654495	46.2125221769467	0.404037863382266	0.612372325402518
TCGA-BP-4762-01A-02R-1289-07	0.0159112244973202	0.157907802852562	0.106852087792303	0.0331487991236286	0.422634217513236	0.144288971393686	3.84793296202998e-08	0.119256858347935	0.0176478369560411	0.175843039857507	0.120433597621241	0.0373622005687195	0.470637195963749	0.0452739857964375	3.8989834971267e-08	0.13280210424647	0		274.092033075011	493.142616865889	0.69036461819967	0	0.781815427958588	2.08333019015188e-21	0.584873322169264	44.5114552784382	0.62469433342521	0.880743141652065
TCGA-B2-5633-01A-01R-1541-07	0.0112328447400698	0.0426663924517702	0.118368568363468	0.0356351219481878	0.636440179853698	0.149248747555599	3.47218637647948e-09	0.00640814161502046	0.0125058215761018	0.0476916237034748	0.133916976421947	0.0403160049302537	0.7113998588389	0.0470068209342109	3.53151878898916e-09	0.00716289006359274	1		204.919966010838	297.983568711501	0.697237470433347	0	0.600378542252313	6.3905645616426e-11	0.412497738814028	47.2386760146468	0.495862702510571	0.99359185838498
TCGA-BP-5178-01A-01R-1426-07	0.0250397683051256	0.0395746045772304	0.0494319371574284	1.0196959412555e-06	0.224662563013594	0.169586597507051	0.000106881519578315	0.491596628224051	0.0283832111666932	0.0450382512428153	0.0569397584714358	1.17456939679465e-06	0.255679344517893	0.0543814098506296	0.000110680181437023	0.559466169999699	0		280.213490945971	329.176640509057	0.632245025470357	0	0.381472284948957	0.000106383569357344	0.137275085954021	50.6252070145082	0.174041399168555	0.508403371775949
TCGA-B0-5115-01A-01R-1420-07	0.00923960887626989	0.0571594081779078	0.0939672317786878	0.0205824051830413	0.476494566078131	0.0650727223108547	4.53130003769772e-07	0.277483604465104	0.00964030130012679	0.0598767826699605	0.0996300209051435	0.0218227718306546	0.499147253023951	0.0192071845599715	4.31912586706431e-07	0.290675253797606	0		151.313345535009	238.564787345842	0.644435093625079	0	0.64329738077879	9.12578761531099e-13	0.470695939847442	31.6770238528525	0.543379245153104	0.722516395534896
TCGA-B8-4622-01A-02R-1277-07	0.00557087375826644	0.0333384229511112	0.119211084412176	0.0373669174187894	0.351820373491731	0.115271085429242	2.87307975886031e-10	0.337421242251377	0.00603715520385854	0.0362733602143322	0.13128116761673	0.041150305553932	0.382792766086168	0.0353392330483091	2.84441347096045e-10	0.367126011992228	0		148.851568697155	210.09229476474	0.688898239708254	0	0.566637715375078	1.18793259541597e-09	0.361420729191305	33.8585772584216	0.445722078360839	0.662578757748623
TCGA-B0-5102-01A-01R-1420-07	0.00369800946462511	0.0182406272883561	0.0411904767620568	0.0170793769062196	0.171814265468149	0.0933456406945878	6.91224366388318e-10	0.654631602724781	0.00394503193926605	0.0195369150254774	0.0446535603685358	0.0185153231448242	0.18402441163626	0.0281711294751612	6.73655042197631e-10	0.701153627736821	0		179.657776320348	203.24921878443	0.642586181614164	0	0.309399940955486	0.00193490852762888	0.0976512843531602	30.9701940938483	0.132385654965748	0.345368397275219
TCGA-BP-5008-01A-01R-1334-07	0.0100303453517144	0.0374870712924805	0.188411166746916	0.032215565998603	0.341466312396369	0.0823631864292466	2.10859511585399e-09	0.308026349676076	0.0105888220693968	0.0397326003797095	0.202122737461717	0.0345600449322776	0.361920631988646	0.0245975933723947	2.03357868383896e-09	0.326477567762279	0		111.017400166373	179.032559497736	0.697849524064546	0	0.709173061464507	3.03973994139349e-16	0.581049656537076	18.5926920904071	0.656441311615754	0.691973650323924
TCGA-CJ-4642-01B-01R-1305-07	0.0124673970899394	0.135266373817934	0.0659649943773879	0.0392397423472593	0.190189310536723	0.0724276899614327	3.1473349943446e-06	0.48444134453433	0.0130821963040131	0.142504451235807	0.0703388344409226	0.0418415519703956	0.200366303641969	0.021499938461102	3.01705939875229e-06	0.510363706886392	0		145.007863950412	364.119695677392	0.500838440436795	1.50386880769153e-07	0.891363437740762	9.34389807404498e-35	0.856833983014004	16.0722175458712	0.878285236387108	0.51555865546567
TCGA-A3-3362-01A-02R-1325-07	0.00980644504378501	0.0422857410850956	0.138795215301422	0.0449016361108606	0.380758914207575	0.0760786239809219	1.26298980098923e-09	0.30737342300735	0.0103080309501671	0.0446263918079765	0.148257058127129	0.0479626366113131	0.401835135290939	0.0226232230547129	1.21283013400585e-09	0.324387522944933	0		163.524378211855	221.886720442386	0.700055467360327	0	0.481079176691813	5.32607510168156e-07	0.256304845264135	40.9492804339772	0.335387057638611	0.69262657699265
TCGA-B2-5639-01A-01R-1541-07	0.0137240738013767	0.0239891542992425	0.123751976539515	0.0445701205002152	0.245468462534292	0.0886302397522778	1.25433146434389e-08	0.459865960029766	0.0145677488024956	0.0255657212857408	0.13348679679182	0.0480761825755519	0.261600647497157	0.026614544447474	1.21634769421547e-08	0.490088346436284	0		178.911273862001	209.983632559537	0.688681470713871	0	0.334245765528062	0.000769048114825425	0.121879275271541	39.1603183467507	0.176114720801139	0.540134039970234
TCGA-CZ-5458-01A-01R-1503-07	0.00809888738327012	0.0125048994082846	0.122950396568987	0.0127287456310686	0.673007332374901	0.063864173134084	9.20098243146549e-09	0.106845556298422	0.00844012635817865	0.0130839086669531	0.130205788107945	0.0134798780871676	0.704169316479998	0.0188281910124873	8.75979232890369e-09	0.111792782527478	0		161.505849263759	232.34567129551	0.675841095576	0	0.601368575398469	5.83504231139711e-11	0.474277307742223	30.8819384176431	0.546557815772954	0.893154443701578
TCGA-AS-3778-01A-01R-A32Z-07	0.00772331708749278	0.0689812473195214	0.102169027461812	0.0192634831112735	0.497329865199107	0.101543136404466	1.14200614488262e-09	0.202989922274322	0.00828480488284129	0.0742921924369661	0.111371596888309	0.020998583710072	0.535619860262608	0.0308146121724528	1.11913603636467e-09	0.218618348527615	0		140.565800255393	259.966229200121	0.729115263724984	0	0.76791504683325	2.82182860661115e-20	0.661956683100022	29.9838134538498	0.730179731077829	0.797010077725678
TCGA-B0-4693-01A-01R-1277-07	0.0151971330182423	0.00993926019630667	0.151679813087778	0.0691987552855086	0.488880852677832	0.0986895581808869	9.71179120082094e-10	0.166414626582266	0.0162454989078496	0.0106674142703094	0.164769165267454	0.0751703269791202	0.524696454397524	0.0298449122737527	9.48433194504066e-10	0.178606226955557	0		148.26803338002	206.149279155178	0.712079770989933	0	0.601756310848105	5.63039995510478e-11	0.451315099495801	32.0562885796364	0.541387480122017	0.833585373417734
TCGA-CJ-4884-01A-01R-1305-07	0.00917325675555939	0.029909796717168	0.0867764963382429	0.034462273853725	0.307645745086178	0.170767373434539	4.77299975831983e-09	0.361265053041588	0.0103969720815667	0.0340353720645887	0.0999452613130692	0.0396920953379764	0.350080527029644	0.0547540111991905	4.94209126440603e-09	0.411095756031873	0		221.581352683729	279.093583869111	0.710320116800235	0	0.470142444118792	1.03728440582893e-06	0.23402382867315	45.7873919306381	0.292962211662365	0.638734946958412
TCGA-B0-5710-01A-11R-1672-07	5.20386878829995e-07	0.0497964156805594	1.39224532874793e-08	6.42552105031388e-06	0.925166463794655	0.0250300034420624	1.59705539087154e-08	1.41281786714131e-07	5.27802046749341e-07	0.0507080055069351	1.43495165687799e-08	6.62262022868071e-06	0.942102870252288	0.00718180080292472	1.47979219341179e-08	1.43868138315158e-07	1		357.263780451051	482.288483556646	0.750307620705264	0	0.58415399055111	2.71647079400727e-10	0.321703597029078	44.5932463027093	0.365593729800132	0.999999858718213
TCGA-BP-4353-01A-02R-1289-07	0.00255833706469394	0.0689342816343998	0.0547997642322498	0.0214025039215231	0.570230614466082	0.159798849554835	2.03485080849498e-08	0.122275628777708	0.00287554568245376	0.0777913799463974	0.0625918757687909	0.0244457779219543	0.643497333043396	0.0508117169771432	2.08944576122415e-08	0.137986349765407	0		158.355336757677	293.795478741133	0.706622292778405	0	0.744686266955256	1.50038247455814e-18	0.615685135915346	33.4106678502449	0.68116577752374	0.877724371222292
TCGA-GK-A6C7-01A-11R-A33J-07	0.00640828804666619	0.0309270084320263	0.0270967737449201	0.0169932782172947	0.832148697319099	0.0830038580268566	0.00342209471302421	1.50011281174756e-09	0.0067859380625339	0.0328805817091085	0.029158301344719	0.018286129993148	0.884713220694011	0.0248653089153719	0.00331051768623732	1.59487077413114e-09	0		205.603416868205	300.128165360109	0.727432116239185	0	0.585949834004926	2.32350456418663e-10	0.440382074353504	40.7231229067443	0.5126523018237	0.999999998499887
TCGA-BP-4761-01A-01R-1289-07	0.0180822835568138	0.0207345144607936	0.0185824117971361	0.0142118936433225	0.0168999330021901	0.0717442000478264	0.000660011494957609	0.83908475199696	0.0189833691257421	0.0218548384211118	0.0198243458415455	0.0151617291514285	0.017813067472058	0.021307599650541	0.000633005577991283	0.884422044759582	0		207.446858437172	220.926031060048	0.566385504529834	1.7793252331559e-09	0.264534592643254	0.00848274572470758	0.0578891969427693	22.0231514727445	0.0736463088209022	0.16091524800304
TCGA-A3-3329-01A-01R-0864-07	0.00741749236742748	0.01054180785288	0.098916608459846	0.0356769037265208	0.37581894742379	0.121003919772372	1.26786031728556e-08	0.350624307718561	0.00807693125729591	0.0115249244556222	0.109454914002676	0.0394778236948275	0.410867380481356	0.0372748951886594	1.26123701493866e-08	0.383323118307193	0		136.463169771369	190.804037282097	0.742529439142105	0	0.571040059631526	8.26551864188009e-10	0.38178328885503	30.5238584431544	0.457888412727226	0.649375692281439
TCGA-BP-4332-01A-01R-1289-07	0.00696570909745964	0.0489037102704964	0.0885869052583555	0.0332029489526978	0.32403489185254	0.067318202789912	5.8905158652843e-10	0.430987631189487	0.00727934782410517	0.0513100763203486	0.0940748287268276	0.0352598584050437	0.339979419546012	0.0199015711905091	5.62362675466383e-10	0.452194897424791	0		94.5359069375954	177.921842482101	0.688260683842422	0	0.785761533742844	9.6002332181498e-22	0.700550624283574	13.8020043829407	0.753336220224207	0.569012368810513
TCGA-CJ-4643-01A-02R-1325-07	0.00537878425783691	0.0208034990793496	0.0976703574959955	0.0329081538873067	0.546553032699167	0.0894361114361814	2.00097005803684e-08	0.207250041134462	0.00571555556017857	0.0221944520045672	0.105466339100243	0.0355348603816053	0.583096382292414	0.0268853037528124	1.94245486405499e-08	0.221107087483631	1		174.324426772583	233.029473755037	0.709797320990252	0	0.492420221180541	2.60265326957517e-07	0.325502138227458	35.7385799633029	0.411794143340557	0.792749958865538
TCGA-B8-A54G-01A-11R-A266-07	0.00137164218103145	0.0210330204448868	0.00788749357233292	0.106569747508505	0.047520274892745	0.342015888548528	2.59891800024355e-08	0.47360190686279	0.00180773844007961	0.0278310837151221	0.0105635659355631	0.142726779327116	0.0628792594088462	0.127517196555422	3.12912821320002e-08	0.626674345326569	0		515.288941654245	583.103692969056	0.58203112547737	1.42356637995936e-10	0.366460125120324	0.000206280229466202	0.132498988058314	57.8268177355434	0.152912221007243	0.52639809313721
TCGA-BP-4961-01A-01R-1334-07	0.0068645649529871	0.074506427439703	0.103229244515966	0.0180907249233258	0.721703438132244	0.075605571885681	2.11910639784224e-09	2.60309861443986e-08	0.00721877188452093	0.0786643125865273	0.110313792786546	0.0193322782696671	0.761978621212934	0.0224921937403218	2.03581862165718e-09	2.74836641799221e-08	0		168.488047189729	305.376640128362	0.705423687750639	0	0.767517862925778	3.03185862506401e-20	0.67755052598198	26.9737661352722	0.733797315476504	0.999999973969014
TCGA-B0-5698-01A-11R-1672-07	0.00908260623465139	0.00967585798453074	0.0892241674129066	0.025083442008016	0.452595147354606	0.122879074278099	4.52703695091245e-09	0.291459700200153	0.00990740725406432	0.0105967509502267	0.0989028488619931	0.0278043936501727	0.495670571588129	0.0379188513911508	4.51127798252152e-09	0.319199171792986	0		173.33100285359	226.640460051473	0.747961415119	0	0.471690609791867	9.4520367831147e-07	0.282681976598415	37.5901798144583	0.355591346684157	0.708540299799847
TCGA-BP-5199-01A-01R-1426-07	0.00470698525911173	0.13041702581981	0.0238631189691317	0.0920595903596655	0.276292822256116	0.159748352405352	4.76831856965964e-09	0.312912100162495	0.00528756110753272	0.147089125490381	0.0272405916454392	0.105089268141268	0.311613221889226	0.0507664344889843	4.89343523088743e-09	0.352913792343734	0		171.534151482586	385.661183876561	0.701101058980293	0	0.83736261359285	6.38004141889838e-27	0.758551353619472	32.9258592946005	0.800552342560106	0.687087899837505
TCGA-CW-6093-01A-11R-1672-07	0.00256841520351088	0.0275975769488084	0.0257285347146874	0.00817596419911027	0.881815747239318	0.0525916399971883	0.00152212132865061	3.68725938670877e-10	0.00265787531546107	0.0286730596019922	0.0270558506558703	0.00859775610200572	0.916180269212367	0.0153962090413257	0.0014389796878827	3.83095256366958e-10	0		203.909152316884	301.052907585955	0.738971877410758	0	0.618870480023798	1.10883292625436e-11	0.500149110717763	33.5514585843863	0.561837862117559	0.999999999631274
TCGA-B0-4700-01A-02R-1541-07	0.014577924607628	0.177015304666327	0.0474925985685285	0.0275667523734551	0.207876359160084	0.20771444046045	0.000131462522348582	0.317625157641179	0.017048977770163	0.207848633860153	0.0564423835464705	0.0327615935427923	0.24408520689604	0.0687221990595647	0.000140456106611386	0.372950549218206	0		196.835939391695	499.761676218411	0.731665487188315	0	0.873881735333702	7.86733624462703e-32	0.801037247109784	35.1204018074032	0.832686298219981	0.682374842358821
TCGA-AK-3460-01A-02R-1277-07	0.0069027591268369	0.0246785998584454	0.0810165419215432	0.0374453541920365	0.505098675689321	0.0837368319011063	2.99637411313791e-08	0.26112120734697	0.00730424394407419	0.026218435888182	0.087117021875992	0.0402649590186282	0.536614610299061	0.0250666784211816	2.89657385974398e-08	0.277414021587142	0		139.396033009838	203.379306567324	0.685378931328858	0	0.585134788529992	2.49455930097133e-10	0.421825465224095	31.4007636218772	0.507469156932052	0.73887879265303
TCGA-AK-3458-01A-01R-1503-07	0.00602045838092715	0.0184266846107714	0.0742618410920721	0.0322852515751441	0.0668023052688002	0.0249610417285025	0.000165625444271106	0.777076791899512	0.00609814436804687	0.0187391142292892	0.0764382302506401	0.0332314343047463	0.0679349571371152	0.00715251147060725	0.000153260846448436	0.790252347393107	0		273.217425648857	278.297526270666	0.528540188334003	3.68919632291462e-08	0.159676516421366	0.116291822851945	0.0169764156900601	19.1732389266996	0.0262438152397417	0.222923208100488
TCGA-CZ-5984-01A-11R-1672-07	0.00900927370993725	0.0266675973104395	0.0895826398309051	0.00950233808397981	0.298090252958654	0.128154016686806	1.09075548409008e-09	0.438993880328523	0.00987036494424571	0.0293333071920428	0.0997341873749109	0.0105791475754262	0.327887543043368	0.0397194627192746	1.09170890960771e-09	0.482875986059023	0		319.027637894544	348.018538687072	0.681604600603128	0	0.248507188192606	0.0136110406902759	0.0650325090361894	49.11596524369	0.0950064625679126	0.561006119671477
TCGA-A3-3324-01A-02R-1325-07	0.00652442972255714	0.0343507444260192	0.109768197627527	0.0560478793810534	0.36290350251534	0.0874502862646109	1.64433304210438e-09	0.342954958418559	0.00691927673520748	0.0365753094321722	0.118296377133825	0.060402386302365	0.386405247406041	0.0262365720739577	1.59310333644925e-09	0.365164829323328	0		135.486738864371	194.099957809163	0.643147230776097	0	0.606788855436411	3.52691055211015e-11	0.437028782459551	30.3389949831086	0.530905294558554	0.657045041581441
TCGA-CJ-4912-01A-01R-1426-07	0.0110127877105552	0.0211715965147009	0.0437193153526482	0.0182047659683296	0.179323344360322	0.0749038325707704	0.00051325949961995	0.651151098023053	0.0115844667536849	0.0223597066467339	0.0467335637756779	0.0194599019801596	0.189386632794739	0.0222900238424616	0.000493232626308707	0.687692471580234	0		174.829001255084	196.329901004026	0.596771417095423	0	0.29441242093335	0.00325412565830454	0.0904482845804039	30.5671119762508	0.130049586934326	0.348848901976947
TCGA-CZ-5453-01A-01R-1503-07	0.00963864300254167	0.0147892505699396	0.0956900697704482	0.0364502154459033	0.592240507977496	0.0405513941349923	1.56361164028125e-09	0.210639917535067	0.00987231012622359	0.015208373667835	0.0995970635257373	0.0379384656318182	0.60902443325003	0.0117499602578582	1.46307911140016e-09	0.216609392077419	0		157.617791906234	214.735361645433	0.6576962556344	0	0.555017884711893	3.01757164568357e-09	0.411159980424727	30.2218300832048	0.485403023155896	0.789360082464933
TCGA-A3-3378-01A-02R-1325-07	0.0166837798871305	0.0283498946527872	0.10694276373642	0.0260090623775505	0.163859425306702	0.30758102956838	1.66917512320798e-09	0.350574042801855	0.0212869349363857	0.0363164880187825	0.138658613411736	0.0337225296916686	0.209905501547618	0.111021206097045	1.94561365293575e-09	0.449088724351151	0		188.399066493438	316.767855258418	0.684907139988141	0	0.734340842462043	7.69326165404542e-18	0.54149103949889	31.6651668896066	0.579646930809481	0.649425957198145
TCGA-A3-3343-01A-01R-0864-07	0.00757033517418697	0.0115979399832542	0.154147790355044	0.0290088482406988	0.385704296911767	0.0910540291719701	2.18837603443433e-09	0.320916757974702	0.00804889151325025	0.012380424484346	0.166546318674645	0.0313421092339502	0.411726817701988	0.0273872134953336	2.12558724850026e-09	0.342568222770899	0		155.660877632372	197.283785186639	0.707272599761554	0	0.406319234173896	3.30574271341606e-05	0.210947813113824	37.0850223422216	0.287382162248625	0.679083242025298
TCGA-CJ-4887-01A-01R-1305-07	0.00183098121635552	0.0190009932559715	0.0198049535586977	0.0468558856804796	0.251407151336922	0.254187818459719	3.04976290447878e-09	0.406912213442092	0.00222880005545348	0.0232218725686889	0.0244984054218864	0.057959968469496	0.307254718348384	0.0875325676729574	3.39148045745369e-09	0.497303664071653	0		255.881305929908	333.115828889751	0.691588725462069	0	0.523065025772719	3.28526677706393e-08	0.276527028686498	44.4614541127782	0.316699433142142	0.593087786557908
TCGA-DV-5574-01A-01R-1541-07	0.014262863328303	0.085460850831279	0.0044492833456435	0.0132581550936005	0.64793391698289	0.234634510071915	3.7990352474696e-07	4.04428448508298e-08	0.0170820283419593	0.102762258951434	0.00541501357428327	0.0161358772243839	0.779107068473543	0.079497289140301	4.15663663290888e-07	4.86304320032878e-08	0		200.876733395369	374.651969269202	0.759373665117406	0	0.767272543358234	3.16909504957816e-20	0.621492022377321	45.1814136441571	0.68441393900246	0.999999959557155
TCGA-A3-A8CQ-01A-11R-A37O-07	0.00538872036836518	0.0839935867974493	0.0679190987500655	0.0228214406702305	0.513263331994861	0.05453082329791	5.04339559964266e-09	0.252082993077723	0.00557975671804302	0.0873191413101977	0.071465806417654	0.0240131670049449	0.533584945287313	0.0159734741807401	4.77077210855257e-09	0.262063704310335	0		139.303062172449	276.414563928839	0.67210501820222	0	0.78195667366177	2.02691307551109e-21	0.675865419860794	24.6160066704156	0.725272471269379	0.747917006922277
TCGA-B0-4816-01A-01R-1503-07	0.00377782500048767	0.0206476135340425	0.053449444906544	0.0178255913299922	0.476608416491347	0.177401085729297	0.00113115069035388	0.249158872317935	0.00430851707536153	0.0236422909603452	0.0619449561186598	0.020658876339244	0.545734490732289	0.0572360914740345	0.00117853495322441	0.285296242346842	0		156.227403304362	242.635495945988	0.767317611205682	0	0.644280776263911	8.21407248291925e-13	0.465381967861084	31.6528810796325	0.530631467346432	0.750841127682065
TCGA-A3-3311-01A-02R-1325-07	0.0132219705596964	0.0397071984709188	0.119043551844259	0.0522011994828962	0.221532653656928	0.155060778950649	1.42596987460245e-09	0.399232645608683	0.0147860298315004	0.044581877242836	0.135281383697438	0.0593215708646779	0.248729246860521	0.049055201847066	1.45680614009045e-09	0.448244688199154	0		150.521903428013	223.465692474505	0.680826782446812	0	0.626122764449203	5.40432821652593e-12	0.394972196823247	32.2205905312498	0.461559684191886	0.600767354391317
TCGA-CJ-4868-01A-01R-1305-07	0.00390139291480316	0.126502520502253	0.0821537329040046	0.0194864704186614	0.403842708800556	0.206353626685886	2.09843982378781e-08	0.157759526789439	0.00455545874230772	0.148301423012894	0.0974802191096528	0.0231218392511083	0.473432846639905	0.0681635571573958	2.23843746871066e-08	0.184944633702362	0		194.742338417669	408.288224256495	0.777276233829989	0	0.836672893786998	7.68356246524538e-27	0.755624468011668	30.4603268270197	0.797512845951757	0.842240473210561
TCGA-B8-4148-01A-02R-1325-07	0.00648351418041294	0.0107661808279217	0.0855094293408044	0.0954487570323221	0.268980695886697	0.13317688679463	2.97843213062368e-08	0.39963450615289	0.00712359466082798	0.011876380887539	0.0954727673335	0.106570199832571	0.29671777269994	0.0413947540505731	2.98959572192734e-08	0.440844500639091	0		145.168609694094	193.324865118054	0.672653316246836	0	0.553386050129967	3.42988194444453e-09	0.318807732921224	30.2224637057419	0.385192926165989	0.60036549384711
TCGA-CJ-4886-01A-01R-1305-07	0.00953750051953391	0.0731831874882176	0.126296912028349	0.0412072990884369	0.554054544756219	0.120197421815367	1.07555147833063e-10	0.0755231341963216	0.0103744072597759	0.0799233634405972	0.139604114567958	0.0455490827969491	0.605083001524021	0.0369872109231048	1.06879875698428e-10	0.0824788193807137	0		184.31813305632	302.227117097654	0.723568527692239	0	0.687131377870101	5.6018840171271e-15	0.495860231250506	38.9628655016136	0.565674931676252	0.924476865803678
TCGA-AK-3429-01A-02R-1325-07	0.0095455569410176	0.0142122976357402	0.0611895602283842	0.0824244419607436	0.234098010697086	0.125771212094815	3.54448216152831e-10	0.472758920087766	0.0104320855354557	0.0155943714054147	0.0679553990050174	0.0915382594727326	0.256862853399492	0.0388847066095919	3.53882170293111e-10	0.518732324218413	0		179.757453558708	216.260338315029	0.681400582726061	0	0.372746121963905	0.000156941661951123	0.151816618421635	37.4430821016348	0.202205438346029	0.527241079912234
TCGA-CZ-5465-01A-01R-1503-07	0.00679449485889717	0.00846142799801706	0.0694789555482676	0.0280890960969259	0.405491444034421	0.0504923028885485	2.78531118510829e-09	0.431192275789612	0.00701365453958013	0.00876929282581757	0.0728814904990255	0.0294646799762574	0.420245047518548	0.0147448408249677	2.62661814393848e-09	0.446880991189186	0		110.335754013171	152.173112176302	0.7117482419397	0	0.544202537319754	6.96303126752393e-09	0.401825135220831	22.7177216887379	0.483433743733544	0.568807724210388
TCGA-B0-4714-01A-01R-1277-07	0.00312226931519934	0.018049134387709	0.0244644817355294	0.0840819432096437	0.247617580993998	0.152509387839174	0.00526144787457998	0.464893754644167	0.00348911381539397	0.0202504587854918	0.0277816198048596	0.0954826104209551	0.277817734123405	0.0482135451935039	0.00537138235337107	0.521593535503019	0		142.551173941435	201.13529360443	0.656714419601018	0	0.569494806317698	9.39345373648792e-10	0.34507103301703	30.2651956056719	0.408451191430598	0.535106245355833
TCGA-AK-3461-01A-02R-1277-07	0.00434350397102397	0.0398446471532094	0.0985936725065715	0.0268479119710299	0.400716624594877	0.0331192494436383	3.23345700913643e-08	0.39653435802508	0.00442478778414868	0.0407526562885713	0.102065281029125	0.027793261075509	0.409848449866774	0.00954465913432699	3.00922966924827e-08	0.405570874729248	0		121.977200253032	183.3499459035	0.678710096972247	0	0.619414351941628	1.05132507594357e-11	0.4484961045763	22.7591725136851	0.520521673820473	0.60346564197492
TCGA-CZ-5454-01A-01R-1503-07	0.00371152059101691	0.0288407850705331	0.0602061440070335	4.34492044669179e-07	0.385881134805781	0.325521863096274	1.08601577650228e-07	0.195838009335739	0.00482025428267785	0.0376061492857822	0.07945763896849	5.73425064657379e-07	0.503159103560596	0.119598560044888	1.28851722770413e-07	0.255357591580779	0		270.692795672124	389.62384606955	0.712819335794299	0	0.660711929684	1.33516089500942e-13	0.451391166185648	49.2916125384696	0.498810208426337	0.804161990664261
TCGA-BP-4790-01A-01R-1305-07	0.0122849157758785	0.126447654792808	0.184150743293275	0.0590494367186714	0.476954972679447	0.126042282973078	5.05867758463267e-10	0.0150699932609742	0.0134110847405798	0.138591378694809	0.204287581850011	0.0655064781229321	0.522760563233074	0.038925634250686	5.04504151356193e-10	0.0165172786034043	0		158.777081847383	376.010074330602	0.718072796128761	0	0.858587540913868	1.31376018837701e-29	0.788723920934715	22.3817131263874	0.824272790989303	0.984930006739026
TCGA-B0-5107-01A-01R-1420-07	0.00526196949219776	0.0166483825702332	0.05451546384692	0.0371315871633303	0.010542894392974	0.159496587971673	2.08371897444362e-08	0.716403093725482	0.00591177400633347	0.0187791208926665	0.0622394831721158	0.0423925732503259	0.0118922236156602	0.05069307174987	2.13867436896816e-08	0.808091731926284	0		343.429880620617	367.871206586078	0.583676019611218	6.60197032145546e-11	0.249655999724496	0.0131696400836225	0.0618317469862373	34.0040199291135	0.0760338762014044	0.283596906274518
