# Supplementary material for: Genomic Instability Promotes the Progression of Clear Cell Renal Cell Carcinoma Through Influencing the Immune Microenvironment
Source: Front Genet. 2021 Oct 12;12:706661. doi: 10.3389/fgene.2021.706661 (PMC8546190; doi:10.3389/fgene.2021.706661)
Supplement: Supplementary file 6 [file Data_Sheet_2.ZIP › Raw Data 4.txt]

id	TCGA-CZ-5982-11A	TCGA-CJ-5689-11A	TCGA-CZ-5458-11A	TCGA-CW-5585-11A	TCGA-CW-5580-11A	TCGA-CZ-5465-11A	TCGA-B8-4622-11A	TCGA-CZ-4864-11A	TCGA-CZ-5454-11A	TCGA-CZ-5457-11A	TCGA-CZ-5455-11A	TCGA-CZ-5452-11A	TCGA-CZ-5989-11A	TCGA-CZ-5451-11A	TCGA-CZ-5987-11A	TCGA-B0-5696-11A	TCGA-B0-5690-11A	TCGA-A3-3387-11A	TCGA-CJ-6033-11A	TCGA-B8-5552-11A	TCGA-B2-5641-11A	TCGA-B0-4700-11A	TCGA-CZ-5467-11A	TCGA-CZ-5461-11A	TCGA-CJ-5672-11A	TCGA-CW-5591-11A	TCGA-CZ-4865-11A	TCGA-B0-5712-11A	TCGA-B0-5691-11A	TCGA-B0-5402-11A	TCGA-B0-5699-11A	TCGA-CJ-5679-11A	TCGA-CW-5589-11A	TCGA-CZ-5986-11A	TCGA-CZ-5462-11A	TCGA-B0-5694-11A	TCGA-CJ-5681-11A	TCGA-B0-5711-11A	TCGA-CZ-5453-11A	TCGA-CZ-5984-11A	TCGA-CZ-5469-11A	TCGA-B0-5697-11A	TCGA-CJ-6030-11A	TCGA-B2-5636-11A	TCGA-CW-6087-11A	TCGA-CW-5587-11A	TCGA-B0-5701-11A	TCGA-CJ-5680-11A	TCGA-CZ-5466-11A
AC104825.3	2.088487676	1.697802388	1.500165537	2.773654771	2.761149579	2.230159565	1.224442486	1.397710651	1.742740219	1.995057219	1.218769535	2.259086687	3.252000782	1.911947728	2.030653257	2.46574241	2.429282281	2.145524418	2.2185322	1.754817781	3.174735633	2.665675531	1.69581162	1.214220023	2.433188035	1.188576334	1.840714643	2.831766663	3.853057106	2.035060106	2.677829208	3.185679788	2.854665392	2.567330249	2.453133958	2.420295501	1.842973986	2.318091171	1.59267776	2.047464432	1.672992025	3.368251653	1.832972099	3.030731149	2.29341707	2.954049352	2.206525246	3.384933681	2.10336762
AC104126.1	2.921053788	0.152123768	0.141344058	3.535735472	0.705995404	0.034722257	0.966716372	2.074412498	0.171877576	0	0	0.087484477	0.743020432	5.063821464	0.647394017	2.618674209	1.798469429	1.854168197	0.726052894	0	0.027898724	1.017448947	0.15734447	1.383156515	1.689895662	1.920840635	0.04765647	0.194425517	0.737197015	0.132309275	0.928675285	0.948018248	1.581836853	2.700619703	0.299882424	0.183947299	0.51561375	4.588937053	0.306249637	0.536475627	0.142231409	1.762400493	1.136616112	0.768185682	0.670127217	0.940324719	0.663354109	0.170243759	1.74342744
LINC00299	0.007176987	0.004896333	0	0.015546856	0.017479637	0.002793971	0.004714428	0.011713701	0.004610116	0.003088771	0	0.003519775	0.011210266	0.011477939	0.028940769	0.015465318	0	0.004087617	0.008655225	0.003497274	0.004489813	0.009096703	0.012660923	0.007675686	0.003090446	0.031978529	0.007669477	0.017382997	0.008277139	0.015209192	0.004395708	0.006780755	0.013948988	0.014019923	0.009192541	0.007400777	0.009219893	0.012308489	0.002899149	0.006906911	0.002861208	0.004727127	0.011256525	0.007064347	0	0.01008859	0.024909562	0.007827932	0.014638655
AL139424.1	0.099460249	0.027141781	0.050436951	0.275778203	0.048447325	0.030975564	0	0.146097928	0.012777599	0.017121947	0.016289702	0.019511124	0	0.063625516	0.0641708	0.214321753	0.055324353	0.158611834	0.047978401	0	0	0.050425638	0	0.014182845	0.017131228	0.059088725	0	0.019271789	0.122353495	0	0.146200043	0.037587675	0.115984875	0.051810974	0.038217674	0.041024633	0.025554257	0.017057373	0.032141633	0.095717483	0.015860497	0	0.031199076	0.078319415	0.033212077	0.223695818	0.039451675	0.065088714	0.094670649
LINC00364	0	0	0	0	0	0.020202557	0	0	0	0	0	0	0	0	0	0	0	0	0	0	0	0	0	0	0	0	0	0	0	0	0	0	0	0	0	0	0.033333458	0	0.020963078	0	0	0	0	0	0	0	0	0	0
AC009630.1	0.283612946	0.386976741	0.269666258	0.196596805	0.207222815	0.154573051	0.11178002	0.231445138	0.036435586	0.17088254	0.232252102	0.278181856	0.206731479	0.181429467	0.182984356	0.183342866	0.131465442	0.355366713	0.03420285	0.16584211	0.035484781	0.035947436	0.075048245	0.181992033	0.122125124	0.056164238	0.303074687	0.027476951	0.15264091	0.144245174	0.173705179	0.294750575	0.275611048	0.258545103	0.163467726	0.204719523	0.182171227	0.097278898	0.183305055	0.382116522	0.135679604	0.149441473	0.133447209	0.223329423	0.16573361	0.159468307	0.140621578	0.092800904	0.308520348
AC084026.1	0	0	0.017818373	0	0	0	0	0	0	0	0	0	0	0	0	0	0	0.064039327	0	0	0	0	0	0	0	0	0	0	0	0	0	0	0	0	0	0	0	0	0	0	0	0	0	0	0	0	0	0.0306594	0
U62317.3	1.131101503	2.049347353	1.962897009	1.574556458	2.167720301	1.746895005	0.803900983	1.467795288	2.239233116	3.160170634	1.943637711	1.818756231	2.16258052	1.467907623	1.375806935	1.498372254	1.753426093	1.753104667	3.063575234	1.030063771	2.041599222	2.256237666	2.224353922	1.930227131	2.044046045	3.561863712	1.605019737	1.958126464	1.639518944	1.838999437	1.249255144	1.857006973	1.621753429	1.642074595	1.48438042	2.122412978	1.929480928	1.446924056	1.662850196	1.623883487	2.15854878	1.587706409	1.585004266	1.752156455	2.414809306	1.372764111	1.213588885	3.620175927	1.285907397
AC119428.2	0.018651722	0.076348235	0.011823015	0.032322828	0.015142164	0.014522073	0.024503934	0	0.035942634	0.192652114	0	0.018294548	0.038844671	0	0.060169562	0.020095816	0.017291572	0	0.022493403	0.09088798	0	0.023640726	0.016451753	0	0	0.073872492	0.159452941	0.180701363	0.071702747	0.110672817	0.02284734	0	0.072501918	0.024290204	0.011944897	0.153866505	0.023960874	0.015993795	0.060275015	0	0	0	0.029253721	0.055076977	0	0	0.073983494	0.081373655	0.076086562
AC079742.1	0	0	0	0	0	0	0	0	0	0	0	0	0	0	0	0	0	0	0	0	0	0	0	0	0	0	0	0	0	0	0	0	0	0	0	0	0	0	0	0	0	0	0	0	0	0	0	0	0
AL136307.1	0	0.105265206	0.073354471	0.033423849	0.125263643	0.150167424	0	0	0.099111887	0.033202412	0.126354185	0.11350632	0	0	0.062219133	0	0	0.087878785	0	0	0	0.048892011	0.068048612	0.137514932	0.066440821	0	0	0.112113984	0.059316141	0.098093738	0	0	0	0	0	0	0.04955412	0.066154385	0.062328179	0	0.123024978	0	0	0	0.064403954	0	0.038251806	0.042072754	0
MIR99AHG	1.178315673	1.855406855	3.027834759	1.095880714	2.895529536	2.853219253	1.351211826	1.10263862	3.390264096	2.078049859	2.52202655	2.698636983	2.765997524	1.147253724	1.784421671	1.71342121	1.714703062	0.895898898	1.559986808	2.350072804	2.588086966	1.16120082	2.325159114	2.000696069	2.771408088	0.473533009	2.847762017	1.688636668	1.614777647	1.101384292	1.379849804	1.284743029	1.556623952	1.763390225	3.025837871	1.271502694	1.088101486	2.591471487	3.644924248	1.347461436	2.678392153	1.563581989	1.03701067	1.304445935	1.58974074	1.43630628	2.405505467	0.970960867	1.239880514
MATN1-AS1	0.082736888	0.301041747	0.457025334	0.075103986	0.294263721	0.122701414	0.015528089	0.109315266	0.374551307	0.440856083	0.225845546	0.193220251	0.172310482	0.110265517	0.120742845	0.144326313	0.091313596	0.116683983	0.133037525	0.149748336	0.128164961	0.234703525	0.382266121	0.258435119	0.210368416	0.074120324	0.530486146	0.206118105	0.184780687	0.130247227	0.07721765	0.17122755	0.107203383	0.10261766	0.12615758	0.207197844	0.207514033	0.236488773	0.270556029	0.181996423	0.716229165	0.119369347	0.132855805	0.124096568	0.098670571	0.092303247	0.218788164	0.189076461	0.064287851
AC112487.1	0.01256257	0.017141046	0.02388961	0.010885263	0.06119258	0.029343333	0.049512703	0.051259046	0.016139059	0.064878881	0.020575107	0.049288006	0.052326419	0.050227353	0	0.054140867	0.011646463	0.014309897	0	0.061216151	0.062871608	0.079614171	0.05540408	0.053741969	0.021638017	0.03731673	0.013424624	0.073025115	0.028976546	0.042595379	0.030776924	0.035607025	0.024416256	0.04908084	0.008045295	0.038862875	0.048415396	0.064634197	0.020298638	0.012089831	0.010016495	0	0.049258445	0.024730814	0.020974663	0	0.062288005	0.027403965	0.017082297
AC007402.1	0	0	0	0.003487485	0	0.00626746	0.010575447	0.003284535	0	0.020786278	0.003295987	0.003947795	0.004191162	0	0	0	0.003731362	0	0	0	0	0	0	0	0	0.019926256	0	0	0	0	0.009860492	0	0	0.005241603	0	0	0	0	0.009755096	0	0.009627431	0	0	0	0	0	0	0.004389922	0.002736463
AC004156.1	0.168479954	0.04597662	0.016019494	0.087591085	0.123100482	0.032794267	0.055335663	0.171862157	0.081166948	0.007250899	0.02759382	0.057838768	0.052632259	0.154930835	0.054350826	0.154295719	0.117145348	0.239892272	0.010159082	0.01641972	0.07377893	0.14948174	0.029721551	0.060062313	0.072548293	0.025023227	0.081018531	0.024483978	0.142491112	0.042844342	0.144465115	0.063671364	0.106422183	0.032911806	0.032369273	0.026060015	0.108218614	0.130023947	0.095280643	0.06485597	0.040300159	0.110969425	0.092486526	0.132668595	0.035162095	0.228935593	0.058475264	0.119444592	0.126002366
AC010198.1	0.030645548	0.111505154	0.194257008	0.061959029	0.199033597	0.07953455	0	0.116706807	0.242782613	0.184645631	0.334610632	0.350684795	0.148921258	0.03267367	0.049430535	0.121066933	0.113643065	0.034908035	0.086234375	0.059733079	0.12780923	0.064737812	0.423484225	0.305899839	0.27271988	0.010114629	0.41481395	0.029689979	0.086394418	0.060613334	0.062565203	0.019302433	0.04963485	0.093122882	0.307473336	0.042134836	0.026245803	0.315341583	0.2558387	0.03932311	0.456111935	0.148021201	0.03204338	0.020109721	0.085277143	0.05743736	0.151947413	0.011141689	0.02083556
AL049836.1	0	0	0	0	0	0	0	0.048006617	0	0.075952828	0	0	0.06125783	0.023520193	0	0.03169099	0	0	0.035471972	0	0.03680147	0	0	0.020971665	0	0	0.09429615	0.085489513	0	0.024932917	0	0.027789774	0.057167561	0	0	0	0.037786165	0	0.023763341	0.028306803	0	0.038746653	0	0	0	0	0.029167889	0.03208145	0.019998014
ETV5-AS1	0.028310649	0	0	0	0.022983642	0	0.074386942	0.115515922	0.018185261	0	0	0.083305531	0.088440992	0	0	0	0.026246136	0.032248375	0.102425319	0.110363975	0.035421415	0.251182709	0	0.020185227	0	0	0.060506696	0.027427885	0.065300716	0	0	0.080242973	0	0.036869059	0	0.029193422	0.109107552	0.048552593	0	0.027245298	0.022572887	0.074587307	0.022201485	0.11146531	0.047267902	0	0	0.030878396	0
AC100775.1	0	0	0	0	0	0	0	0	0	0	0	0	0	0	0	0	0	0	0	0	0	0	0	0	0	0	0	0	0	0	0	0	0	0	0	0	0	0	0	0	0	0	0	0	0	0	0	0	0
EGFLAM-AS1	0	0	0	0	0	0	0	0	0	0	0	0	0	0	0	0	0	0	0	0	0	0	0	0	0	0	0	0	0	0.040600731	0	0	0	0	0	0	0	0	0	0	0	0	0	0	0	0	0	0	0
GTSCR1	0	0	0	0	0.027384764	0.026263324	0	0.027527198	0	0	0	0.033085885	0	0.026973157	0	0	0	0.038423596	0	0	0	0	0	0	0	0.033399797	0	0	0.025935036	0.028593281	0	0.063739099	0	0	0	0.069567303	0	0	0	0	0.026895354	0	0	0	0	0	0	0	0
AL356966.1	0.061060658	0.023804126	0.044234663	0.018895738	0.056652938	0.037353888	0.034379659	0.046269926	0.028015808	0.022524663	0.046431252	0.017111819	0.036333393	0.04533865	0.014069911	0.037593274	0.028303949	0.039744903	0.036818638	0.012751821	0.010913889	0.049752834	0.030776319	0.02798722	0.026293018	0.021592716	0.055929161	0.025352873	0.033533609	0.03697068	0.037397984	0.04532753	0.033907362	0.034079791	0.008379501	0.031482315	0.039220688	0.022439713	0.035236426	0.029381449	0.0486854	0.045963017	0.023942179	0.038637219	0.021845963	0.024523462	0.017300129	0.009514114	0.011861271
WWOX-AS1	0	0	0	0	0	0.027864023	0	0	0	0	0	0	0	0	0	0	0	0	0.0431589	0	0.044776507	0	0	0.025516315	0	0	0	0.034671819	0	0	0	0	0	0	0	0.036903648	0	0	0	0	0	0	0	0.035226057	0.029875875	0	0	0.039033638	0
AC010255.2	0	0.050542056	0.046960573	0.032096266	0.030072054	0.028840566	0.097328709	0.030228465	0.237937999	0.063767249	0.030333861	0.03633263	0.038572395	0	0.119495625	0	0.034340739	0	0.089342957	0	0.046345777	0	0.653457464	0.13205289	0	0	0	0.071773906	0.028480063	0	0	0	0	0.048239891	0	0	0	0	0	0	0	0	0.058097344	0	0.030922927	0	0.073464918	0.121204919	0.025184415
AC012370.1	0	0	0.018961439	0	0.169992217	0.069870352	0	0	0.038429232	0	0	0.029340313	0	0	0	0	0	0.034073755	0	0.058305496	0	0	0.105539545	0.042655575	0.051522977	0	0.063931604	0	0	0	0	0.084785028	0	0.077911974	0.01915691	0.061691759	0	0	0	0.086362454	0.071551791	0	0	0	0.024971722	0.028032322	0	0.03262623	0
AP001160.4	0	0	0.210462043	0.071922522	0.370626262	0.096940541	0	0.033868542	0.266590219	0.17861507	0.067973259	0.162831055	0.086434478	0.132747477	0.066942575	0.044715821	0.038476011	0.283650632	0.1501523	0.202237651	0.311560091	0.210414835	0.183036515	0.147954547	0.214454275	0	0.221752291	0.040208418	0.095728798	0.07036043	0.152514966	0.156844904	0.241989386	0.054048883	0.079736875	0.128389918	0.319896489	0.071176576	0.435889343	0.079881502	0.198546856	0.164013973	0.065093359	0.122553482	0.381112927	0	0.082311478	0.31686731	0.056434187
AC027343.3	0	0	0	0	0	0	0	0.022939332	0	0	0	0	0	0	0	0	0	0	0	0	0	0	0	0	0	0	0	0	0	0	0	0	0	0	0	0	0	0	0	0	0	0	0	0	0	0	0	0	0
AC103952.1	0	0.10999322	0.017033157	0	0.087259927	0.062764893	0	0.021928446	0.017260587	0.023129138	0.044009805	0.026356552	0.027981331	0	0	0.028951599	0	0	0	0	0.067240652	0.13623469	0.047403355	0.0957943	0.092566704	0.026606618	0	0	0.020660113	0	0	0	0.026112979	0	0.034417499	0	0	0.023041909	0	0	0.107125563	0.035397366	0	0	0.022432225	0	0.053293195	0	0
AP001527.1	0	0.03316096	0.005135188	0	0	0	0.010642996	0	0.005203754	0.013946031	0.006634079	0	0.025307591	0	0	0	0	0	0.009769746	0.039476128	0.010135918	0.010268072	0	0.011552097	0	0	0	0.007848552	0	0	0.019846948	0.015307806	0.007872589	0	0	0	0.010407125	0.006946717	0.006544936	0	0.012918566	0	0	0.015948026	0.006762909	0	0.016066931	0.008835923	0.027539422
AC008494.2	0.042848551	0	0.02716098	0.037127572	0.208716313	0.100084559	0.168878462	0.139867927	0.082570916	0.22128959	0.070177797	0.084056031	0.044618879	0.0685264	0.069113686	0.092332128	0.039723882	0.048808352	0.10334807	0.292315394	0.214443162	0.10861955	0.037794567	0.152753073	0.147606366	0.212133845	0.412099662	0.124537426	0.06588901	0.072642389	0.052487133	0.080965883	0.08327923	0.111603639	0.082322936	0.353477107	0.055045252	0.036742503	0.103852222	0.082472253	0.034164369	0.169333345	0.033602248	0.168704253	0	0.040154407	0	0.04673487	0.087396727
DNAJC27-AS1	0.541464341	0.310067596	0.631320952	0.371932732	0.696952189	0.65530502	0.269061951	0.309078169	0.594697628	0.521602785	0.498546749	0.861310297	0.455742646	0.379132525	0.176483894	0.468523053	0.551396445	0.354726423	0.551488416	0.131241535	0.568648164	0.458716255	0.522141538	0.416063581	0.437320753	0.172229708	0.695543267	0.307137956	0.276101888	0.268729278	0.4673779	0.331328268	0.44167024	0.51150845	0.610878624	0.315336483	0.439699639	0.704876079	0.435183262	0.431990567	0.454094098	0.53218195	0.380619337	0.397653628	0.622989442	0.578405366	0.453477837	0.2294979	0.244152008
AL512356.1	0	0	0.018784229	0	0	0	0	0	0	0	0	0	0	0	0	0	0	0	0	0	0	0	0	0	0	0	0	0	0	0	0	0.027997548	0	0	0	0.0305576	0.038068679	0	0	0	0	0	0	0	0	0	0	0	0
AL589863.1	0	0	0	0	0	0	0	0.020503618	0	0	0	0.024644003	0	0	0	0	0	0.028619794	0	0	0	0.063691337	0	0	0	0	0	0	0	0	0	0.023738016	0	0	0	0	0.03227693	0	0	0	0	0	0	0	0.020974663	0	0.024915202	0	0
LINC01170	0.015681468	0	0	0.013587737	0	0.012209458	0	0.012797016	0.010072944	0	0.012841635	0.015381173	0.032658724	0	0.025293832	0.016895592	0	0	0	0	0.019620171	0.019875981	0	0.011180739	0	0	0	0	0	0.013292623	0	0.014815715	0.015239028	0	0.010042692	0.016170441	0	0.013446811	0	0	0	0	0.012297558	0	0.013091011	0.01469548	0.015550438	0.01710376	0.021323303
AC023866.2	0	0	0	0	0	0.031896026	0	0	0	0	0	0	0	0	0	0	0	0	0	0	0	0	0	0	0	0	0	0	0	0	0	0	0	0	0	0	0	0	0	0	0	0	0	0	0	0	0	0	0
AC092171.1	0	0.172366533	0.213536521	0.036486592	0.136741984	0.131142228	0	0.051544953	0.094669621	0.289958914	0.1206909	0.144558513	0.219242832	0.067343341	0.067920488	0.02268452	0.019519039	0.071948567	0.05078192	0.041038397	0.237083575	0.106744312	0.092855177	0.04503477	0.09066128	0.041694301	0.2249917	0.061193689	0.129502969	0.053541203	0.07737147	0.119352098	0.040920737	0	0.05393446	0.043421823	0.027047468	0.090270425	0.102059288	0.060786322	0.201447275	0.027734988	0	0.041447924	0.052729134	0.098652925	0.083513904	0.114820065	0
AL355773.1	0	0.04712854	0.021894472	0	0	0	0	0	0.022186811	0	0.028285169	0	0	0	0	0	0	0	0.041654451	0	0.04321567	0.043779121	0	0.024626857	0.029746381	0	0	0	0.026556573	0	0	0	0.033565703	0	0.066360536	0	0.044371989	0.059236279	0	0	0.110159621	0	0	0	0.0576689	0	0.034251617	0.037672989	0.023483507
AC111194.1	0	0	0.023814129	0	0	0	0	0	0	0	0	0	0	0	0	0	0	0	0	0	0	0	0	0	0	0	0	0	0	0	0	0	0	0	0	0	0	0.032214991	0	0	0	0	0	0	0	0	0	0	0
AL049840.2	0.355602924	0.606504668	0.920427223	0.564894278	1.058536315	1.222839996	0.506109285	0.580386537	0.837541756	1.09679669	0.703745576	0.784784815	0.894879573	0.710881347	0.908166748	0.542774846	0.549451827	0.540084942	0.393109013	1.328493461	1.297681749	0.939000781	0.653457464	0.866266958	0.94426689	0.821572572	1.551685748	1.406768553	0.774657711	0.627983273	0.435594147	0.839926448	0.633544797	1.080573551	0.417513207	0.672267207	1.027854326	0.609856868	1.46040165	0.769997952	1.701193994	0.507472516	0.557734503	1.050065726	0.717411895	0.722028775	1.20482465	1.131245911	0.604425962
AC010501.1	0.759568087	1.113573896	1.639072381	0.896208881	1.036489606	1.346363464	0.530793671	0.501157759	1.074431955	2.058752623	1.69399617	1.252272066	1.144353716	0.878758525	0.495279521	0.792258601	0.756616449	0.487834752	0.662649702	1.086764529	0.38418334	0.6759657	1.247297759	1.636217419	0.702860586	0.008000971	3.169045936	0.461884472	0.571575412	0.719204085	0.871040284	1.045912487	0.989418376	1.010234775	0.703786974	0.791585136	1.058821508	0.949274956	1.840968541	0.684326341	3.595094596	1.30926954	0.665365607	0.612434273	0.505925556	0.999562301	1.121819028	0.237961951	0.708706384
LINC00290	0	0	0	0	0	0	0	0	0	0	0	0	0	0	0	0	0	0	0	0	0	0	0	0	0	0	0	0	0	0	0	0	0	0	0	0	0	0	0	0	0	0	0	0	0	0	0	0	0
AL355512.1	0.025245165	0.206675158	0.016002488	0.131247151	0.102474835	0	0.132664609	0.103007828	0.09729694	0.043459208	0.062020187	0.024761729	0.026288193	0.020186917	0.162879387	0.081599253	0.023404198	0.028756513	0.152224466	0.073810302	0	0	0.155872497	0.107997395	0.043482767	0.524929928	0	0.073373961	0.038819958	0.06419829	0	0.119257073	0.073598683	0.131507473	0.016167456	0.104129402	0.097293359	0.021647653	0.061186819	0.04859034	0.040257377	0.066510974	0.098987513	0.024848955	0	0.023657851	0.025034224	0.330418505	0.120147305
RASSF8-AS1	5.786437889	2.548457152	4.023864024	4.320265409	4.374339502	3.451044299	3.589109204	5.755542342	3.811550381	3.061052223	3.499282511	3.765524393	3.21802877	5.305330764	2.665763986	5.269031111	4.995270687	5.865461866	3.472323802	2.029854379	4.942804447	5.395916921	3.330023176	3.72531784	3.947571145	3.438475942	3.451359112	1.693763213	3.812078957	3.149570365	4.561146325	4.500002822	4.218351357	4.729908558	3.233913467	2.817117533	4.542996207	4.678416138	3.632436461	5.361732278	3.705559617	4.375189106	4.306675412	5.848498869	3.916313684	4.187314869	2.863120315	2.74515999	3.138100845
AC092071.1	0.028877894	0	0	0	0	0	0	0	0	0	0	0	0	0	0	0	0	0	0	0	0	0	0	0	0	0	0	0	0	0	0	0	0	0	0	0	0	0.024762707	0	0	0	0	0	0	0	0	0	0.062994178	0
AC007663.2	0.128084087	0.048545781	0.067658635	0.03082855	0.103983441	0.121886342	0.009348449	0.023227618	0.073132828	0.104122645	0.087407266	0.174487946	0.118556447	0	0.137731043	0.092000594	0.079162494	0.016211033	0.068651321	0.020804699	0.071224389	0.072153022	0.037658859	0.025367431	0.042897272	0.077503119	0.14447739	0.06893903	0.038297248	0.072381555	0.087164448	0.073952231	0.089895219	0.139003635	0.027342447	0.044025986	0.082271404	0.146442291	0.040241959	0.171200256	0.198576561	0.140604438	0.106025045	0.154090285	0.190089947	0.026673484	0.232858729	0.062089414	0.062893216
AL445228.1	0	0	0	0	0	0	0	0	0	0	0	0	0	0	0	0	0	0	0	0	0	0	0	0	0	0	0	0	0	0	0	0	0	0	0	0	0	0	0	0	0	0	0	0	0	0	0	0	0
AL603839.2	0.49362158	0.515047615	0.552173766	0.603833044	0.872199732	1.08516591	0.152588598	0.308042457	0.820668204	0.449874441	0.689567551	0.541129945	0.967559573	0.557247649	0.608858659	0.938540862	0.915249884	0.396903082	0.665326859	0.735759836	0.653933817	0.331229946	0.665904273	0.807409099	0.675177469	0.201255186	0.868814103	0.872066101	0.558125775	0.51687854	0.497954848	0.658403882	0.592563753	0.415958618	0.892585677	1.047968986	0.55952591	0.896355562	0.5395497	0.726541278	1.088128891	0.267749306	0.569268847	0.600197824	0.630238693	0.326530342	0.575878842	0.823423894	0.611990511
LINC01736	0	0.033076452	0	0.021004896	0.07872073	0.018874254	0.03184762	0.039565086	0.015571478	0.083462944	0.178663659	0	0.126215483	0.038768758	0	0	0.044947512	0.027613288	0.058469091	0.047250632	0.060660527	0	0.021382247	0	0	0.912110659	0.077715023	0.117428256	0.074553315	0.184938193	0.029694555	0.068709579	0	0.031569837	0.031049425	0.074992276	0	0	0	0	0	0.031933403	0.057031338	0.095444302	0.202370222	0.022717325	0.096155917	0.052880434	0
AC040977.1	2.495959298	1.765877538	4.277656355	2.72341026	3.152042274	2.879011597	2.550409426	2.64036392	3.4143756	3.381709233	3.671546864	2.584171572	2.550951069	2.882903654	2.534840132	3.635409299	1.756884231	3.211674942	3.065791862	1.621674741	2.371066152	2.812074641	1.91617352	2.99894808	2.985478604	3.70708532	3.358739067	3.358516583	3.198402402	3.251964692	1.811800728	2.48916978	3.593389521	2.949524745	3.196914006	2.716775575	2.672021693	2.695164342	3.883608842	2.980301976	2.17436785	1.887515513	2.899785802	3.184723149	2.546678798	1.992501475	2.200092228	3.327304715	2.011228856
AC015468.3	0.038019098	0.051875299	0	0	0	0	0.049948066	0.031025859	0	0	0	0	0.039589893	0	0	0	0	0	0	0	0.095136654	0	0	0	0	0	0	0	0	0	0	0.071840232	0	0.099024812	0	0	0	0.032601261	0	0	0.060627417	0.25041302	0	0	0.031738639	0	0	0.04146739	0
AC145543.1	0	0	0	0	0	0	0	0	0	0	0	0	0	0	0	0	0.025081632	0	0	0	0	0	0	0	0	0	0	0	0	0	0	0	0	0	0	0	0	0	0	0	0	0	0	0	0	0	0	0	0
AC021086.1	0.02776526	0.050512551	0.117332896	0.040096911	0.052595374	0.093677121	0.097271891	0.045316228	0.089174662	0.031865012	0.151580765	0.081700696	0.077099756	0.05920553	0.014928233	0.039886617	0.068641384	0.073796633	0.033484051	0.036079291	0.034739041	0.035191973	0.05714415	0.112179431	0.087676285	0.054983904	0.187913383	0.008966501	0.071158593	0.015690417	0.022673951	0.052464758	0.134909436	0.072317594	0.106688218	0.028631027	0.071337104	0.119043135	0.052340388	0.106881729	0.103310818	0.060958686	0.058063428	0.054658996	0.038631093	0.086731644	0.045888769	0.040378054	0.03775457
AC046143.1	0.277281258	0.511868309	0.434240356	0.325057243	0.291315293	0.317483596	0.642850112	0.319451437	0.366698686	0.393100163	0.414063445	0.191979824	0.356675607	0.404319861	0.42093932	0.228455523	0.226818462	0.445903463	0.137691101	0.413297192	0.489777591	0.372122532	0.316510056	0.337251126	0.238797335	1.178957848	0.644906764	0.426655995	0.338596304	0.995469781	0.599390094	0.693457793	0.269458003	0.169931467	0.14623896	0.53821617	0.398115349	0.279726873	0.316257795	0.502300143	0.455173433	0.214860554	0.319774476	0.369257509	0.095313876	0.183421365	0.388184997	0.907291143	0.310504146
AC097478.1	0.01306143	0.003564343	0.003311769	0.004527007	0.01696601	0.018305134	0.006863847	0	0.003355988	0.015739552	0.008556858	0	0.021761721	0.012533252	0.012640664	0	0.007265366	0.011902515	0.006300673	0.0280047	0.003268412	0.013244104	0.006912501	0.046563385	0.040495073	0.002586572	0.053039319	0.01771582	0.008033921	0.008857368	0.006399815	0.017276457	0.002538583	0.006803979	0.006691819	0.021549931	0.218131208	0.015680191	0.027436106	0.02765382	0.00208285	0.01376467	0.020485799	0.01028515	0.008723027	0.007344108	0	0.002849218	0.003552127
C15orf32	0	0	0.005623706	0	0	0	0	0	0	0.007636369	0	0	0	0	0.014310052	0	0	0	0	0	0	0	0.0156508	0	0	0	0	0	0	0	0	0	0	0	0	0	0	0	0	0	0	0	0	0	0	0	0	0	0
AC010997.3	0	0	0.05345512	0	0.045641274	0.021886103	0	0	0.036112576	0	0	0	0	0.089910525	0	0.030286248	0	0	0	0	0.035170199	0.106886259	0.024794308	0.04008414	0.048416982	0	0.150193927	0	0.04322506	0.023827734	0.034433048	0	0.054633537	0.073215153	0.01800206	0.028986376	0.036111247	0.048208248	0.045420002	0	0	0.111087478	0.022044028	0	0.023466334	0	0.027874986	0.0306594	0.019111577
AC096586.2	0.719000621	0.490521538	0.136728742	0.436101643	0.408598073	0.475836639	0.047229804	0.264036392	0.392570721	0.371324935	0.382715653	0.493662406	0.56153011	0.22997522	0.347919234	0.271134027	0.23329899	0.327602544	0.086709265	0.840868384	0.404816172	0.546792291	0.095129182	0.256320349	0.495368302	0.106788466	0.729922052	0.487606852	0.469888748	0.060947129	0.13211047	0.305687517	0.279485852	0.234089265	0.230230433	0.296568094	0.508014001	0.277443388	0.348528999	0.449763648	0.315303813	0.2367851	0.422885429	0.38924394	0.630238693	0.572723854	0.071299285	0.352895955	0.439956312
AL359313.1	0	0	0.008765427	0.00599093	0.0056131	0.005383237	0	0.011284591	0.004441233	0	0.005661968	0	0	0	0.01115223	0	0	0	0	0	0	0.008763461	0.006098556	0	0	0	0.007388519	0.006698481	0	0.011721624	0	0	0	0.009004219	0	0.007129663	0.008882138	0	0	0	0.01102557	0	0	0	0	0.006479342	0	0.015082339	0.014102394
AC018693.1	0	0	0	0	0	0	0	0	0	0	0	0	0	0	0	0	0	0	0	0	0	0	0	0	0	0	0	0	0	0	0	0	0	0	0	0	0	0	0.023288074	0	0	0	0	0	0	0	0	0	0
MED4-AS1	0.087752567	0.079822878	0.018541628	0.101381563	0.142481616	0.045548938	0.076857357	0.047740897	0.112735199	0.100709899	0.047907352	0.028690712	0.121837529	0.023390007	0.094361859	0.094546736	0.108471117	0.099958064	0.070551265	0.1140292	0.18298886	0.074149877	0.077402157	0.062566757	0.15114674	0.08688877	0.031258072	0	0.067469374	0.049589823	0.107492098	0.082907869	0.11370227	0.038093493	0.430853741	0.150814725	0	0.125412602	0.047263619	0.028150123	0.046645079	0.077064376	0.045877607	0.057583555	0.170931896	0.05482336	0.029006444	0.031903878	0.059661972
AL139042.1	0.051980209	0	0	0	0.042199473	0	0	0	0	0	0	0	0	0	0	0.056004733	0.048189627	0.059210132	0.062686534	0	0	0	0	0.037061401	0	0.102937079	0	0	0	0.044061777	0	0.049110454	0.151540894	0.067694011	0	0	0.066776207	0.044572872	0	0.050024154	0	0	0	0	0.086786967	0.097423807	0.051545877	0	0.035340753
AC106028.2	0.034168025	0	0.06497562	0.059212077	0.027738878	0.026602936	0.089777343	0.027883153	0.087790917	0.05881979	0.195862603	0.067027439	0.177898548	0.027321948	0.110224412	0.147253825	0	0	0	0.133197901	0.170999935	0	0	0.073084444	0.088277514	0	0.21907597	0.066205241	0.052540806	0.028963022	0	0	0.033204003	0	0.04376363	0.07046688	0.043893843	0.029298978	0	0.032882256	0.136215695	0.090019163	0.026794896	0.033631775	0.028523734	0	0.135530107	0.186335148	0
LINC01810	0	0	0	0	0	0	0	0	0	0	0	0	0	0	0	0	0	0	0	0	0	0	0	0	0	0	0	0	0	0	0	0	0	0	0	0	0	0	0	0	0	0	0	0	0	0	0	0	0
LINC01804	0	0	0	0.006179578	0	0	0	0	0.004581082	0	0	0	0.007426444	0	0	0	0	0	0	0	0	0	0.006290594	0.005084898	0	0	0	0	0	0	0	0	0	0.009287752	0	0	0	0	0	0	0	0.009394712	0.005592817	0	0	0	0	0	0
AC005225.3	0.030547136	0.041680154	0.019363319	0.07940579	0.14879583	0.142702453	0	0.074784874	0.039243724	0.052586479	0.025015207	0.149810846	0.222664541	0.073279676	0.049271799	0.065824446	0.084958592	0.034795935	0.073677815	0.029770629	0.191098193	0.232307708	0.026944104	0.043559643	0.078922479	0	0	0.029594636	0.070459346	0.10357489	0	0.057721342	0.089055824	0.159126576	0.039125865	0.157498229	0.235453678	0.026194077	0	0.117590496	0.048712202	0.2011989	0	0.270609424	0.076502963	0.028626456	0.090875678	0.166588649	0.020768651
AP000525.1	0	0.031170029	0	0	0.037091756	0	0.030012023	0.018642339	0.073369931	0	0	0	0	0.036534248	0	0	0.042356877	0.026021744	0	0.066790879	0	0.028954779	0.020149841	0	0	0.180955671	0	0.022132011	0.035128147	0.019364326	0.055966107	0	0.022199795	0.059500499	0.029259833	0.047113303	0.117387568	0	0.018455966	0.021984678	0	0	0	0.022485797	0	0	0	0.04983257	0.031063198
AC130343.2	0.074431754	0.355455396	0.141543134	0.12898781	0.090639713	0.057951935	0.293356953	0.121481532	0.047811016	0.096099939	0.091428821	0.036503206	0	0.267832057	0.060028319	0.160389143	0.10350589	0.042392231	0.179524816	0.072539702	0.139690088	0.094340924	0.131305068	0.079603714	0.096152034	0	0.03976966	0.036055436	0.114455089	0.094639733	0.136762247	0.07032248	0.397824491	0.145399107	0.023833714	0.076752658	0.239046281	0.191475014	0.030066762	0.14326166	0.148366391	0.098049041	0.087555152	0.073263584	0.062136209	0.174379467	0.110714735	0	0.075907955
AL445465.1	0	0.009670094	0	0.006140904	0.005753616	0	0	0.011567084	0	0	0	0.006951438	0.014759933	0	0.02286282	0	0	0	0	0	0	0	0	0.005053074	0	0	0.037867401	0	0	0	0	0	0	0	0	0	0	0.006077213	0	0	0	0	0	0.006975925	0	0	0.007027936	0	0.004818475
AL354674.1	0	0	0	0	0	0	0	0.007268418	0	0	0	0	0	0	0	0	0	0	0	0	0	0	0.007856174	0	0	0	0	0	0	0	0	0	0	0	0	0	0	0	0	0	0	0	0	0	0	0	0	0	0
AC106864.1	0.042675542	0.058228802	0.027051312	0	0.190550784	0.099680449	0.028032764	0.034825796	0.041118761	0.18366341	0.052420831	0.083716639	0.066658083	0.017062428	0.068834626	0	0.03956349	0.072916919	0.025732696	0.22874902	0.133485817	0.108180978	0.037641964	0.01521363	0.073505189	0	0.159613896	0.041344861	0.131245943	0.036174541	0.026137603	0.020159742	0	0.166729528	0.136650903	0.088012469	1.151282922	0.054891222	0.05171645	0.123208884	0	0.028108272	0.083666431	0.04200577	0.106877625	0.019996138	0.084637913	0.116365422	0.014507308
AC011461.1	0.044408862	0	0.084450105	0	0.144211084	0.06915273	0	0.036240289	0.0285259	0	0.036366646	0	0.092487312	0.071021759	0.07163043	0	0.04117041	0.050585687	0.160667167	0	0.222252016	0.112574884	0	0	0.076490694	0	0.332193627	0.086048268	0.13657666	0	0	0	0.043155904	0	0	0.091587205	0.057049701	0.15232186	0.179389926	0	0	0	0	0.174847545	0.074145729	0	0	0.193746799	0.060386161
AL360182.2	0	0	0	0	0	0	0	0	0	0.02903445	0.055246351	0	0	0	0	0.036343497	0	0	0	0	0	0	0	0	0	0.133599187	0	0	0	0	0	0.063739099	0	0	0	0	0	0	0	0	0.026895354	0	0	0	0	0	0	0.03679128	0
AC011131.1	0	0	0	0	0	0	0	0	0	0	0	0	0	0	0	0	0	0	0	0	0	0	0	0	0	0	0	0	0	0	0	0	0	0	0	0	0	0	0	0	0	0	0	0	0	0	0	0	0
AL117379.1	0.163925769	0.191716394	0.564081797	0.040582575	0.551335804	0.328194564	0.184593888	0.095552313	0.601698455	0.907058511	0.287656407	0.597207548	0.512095553	0.318339037	0.264408339	0.252310837	0.282233195	0.213401362	0.564826969	0.228226833	0.585996823	0.534273413	0.165246555	0.350632607	0.342852304	0.440561574	0.500498523	0.226877634	0.288081936	0.238206949	0.114742919	0.287626216	0.273086988	0.335470318	0.224959278	0.313926308	0.691927758	0.200808361	0.567582306	0.450734618	0.672185219	0.246788134	0.257104347	0.484059102	0.586485046	0.2194554	0.301889809	0.408671238	0.127372876
CU639417.6	0	0	0	0	0	0	0	0	0	0	0	0	0	0	0	0.004299382	0	0	0	0	0	0	0	0	0.003436594	0.003951146	0	0	0	0	0	0.00377012	0	0	0	0	0.005126288	0	0	0	0.00318168	0	0	0	0	0	0.003957083	0	0
AL662797.3	0.143567588	0.223875807	0.182010188	0.142170264	0.166505036	0.143717801	0.053889634	0.117159744	0.144917477	0.176535464	0.033590925	0.140818319	0.213570313	0.196802857	0.099244749	0.088390394	0.285210279	0.070087026	0.173138099	0.259847911	0.179627357	0.311947478	0.144724344	0.14623192	0.211957394	0.101538839	0.21917044	0.178831232	0.173459426	0.20862368	0.125616035	0.155018767	0.079723972	0.053419594	0.288964509	0.16919344	0.184433638	0.087934838	0.347965401	0.098689307	0.032705864	0.189121761	0.176922572	0.22206543	0.171216204	0.15376073	0.142367978	0.24606846	0.223108505
AC100818.1	0	0	0	0	0	0	0	0	0	0	0	0	0.021247085	0.01631581	0	0.02198384	0	0	0	0	0	0	0	0	0	0.020203223	0	0	0	0	0	0.019277591	0	0	0	0	0	0	0	0	0	0	0	0	0	0	0.020233581	0	0
LINC02236	0	0	0	0	0	0	0	0	0	0	0	0	0.029907582	0	0	0	0	0	0	0	0	0	0.025333315	0	0	0.056876466	0.153459013	0	0.022082368	0	0	0	0	0	0	0	0	0.024628127	0	0	0	0	0	0	0.047952944	0	0.028480964	0	0
AC012360.1	0.141133208	0.224664687	0.134192972	0.101908025	0.095481004	0.256398622	0.092707761	0.038391048	0.226641239	0.101232874	0.250411874	0.115358797	0.097976173	0.0752367	0.151762989	0.076030165	0.021806879	0.053587805	0.056734104	0.045848536	0.058860512	0.059627943	0.228225352	0.268337742	0.141802851	0	0.050272626	0.09115499	0.07234105	0.099694674	0.115253644	0.044447146	0.137151254	0.091899139	0.195832503	0.097022648	0.090653159	0.1210213	0.038007242	0.135822257	0.206304127	0.123943299	0.202909715	0.185224254	0.078546069	0.088172882	0.163279594	0.076966922	0.079962386
AC008781.1	0.127648661	0.313507244	0.226560186	0.154847685	0.124355935	0.178895105	0.134160023	0.104168947	0.081994737	0.285669063	0.188157863	0.050081693	0.159507104	0.061243401	0.041178847	0.082519052	0.260348148	0.087241982	0.246304578	0.174165372	0.287478151	0.161792405	0.22518502	0.145619676	0.175891643	0.101113717	0.054563205	0.296804171	0.058886314	0.08656259	0.156362633	0.192962168	0.223284892	0.199484765	0.179846671	0.184280537	0.131186751	0.065675005	0.165004067	0.098276115	0.346044896	0.067260695	0.080082651	0.050258111	0.127874517	0.143547155	0.101265651	0.083535757	0.069429499
AC007599.2	0	0	0	0	0	0	0	0	0	0	0	0	0	0	0.051870312	0.034647959	0	0	0	0	0	0	0	0	0	0	0	0	0.024725085	0	0	0	0	0.041879662	0	0	0	0	0	0	0	0	0	0.031653435	0.026845867	0	0	0	0
AC015726.2	0.129950522	0.177311474	0.658987707	0	0.316496048	0.202356758	0.341448256	0.106047403	0.417366654	0.671124166	0.638502911	0.254924029	0.676597755	0.519564919	0.419214159	0.140011834	0.240948137	0.14802533	0.62686534	0.126647185	0.325180204	0.329419946	0.458491467	0.555921019	0.223829325	0	0.972074795	0.251796981	0.099913663	0.550772215	0.318364575	0.245552268	0.505136314	0.507705079	0.49933584	0.268005183	0.166940517	0.334296541	0.524936094	0.125060384	0.10361325	0.342367965	0.203816912	0.255822023	0.325451128	0.121779759	0.386594075	0.425210699	0
FANK1-AS1	0	0	0.023480286	0	0	0	0	0	0	0	0	0	0	0	0	0	0	0	0	0	0	0.046950039	0	0	0	0	0	0	0	0	0	0	0	0	0	0	0	0	0	0	0	0	0	0	0	0	0	0	0
AL109811.1	0.011822493	0	0.00374704	0	0.028793824	0.009204894	0	0.038591449	0.02278243	0.010176131	0.009681501	0.017394145	0.024621902	0	0.019069399	0	0	0.040400649	0.014257564	0.028804915	0.022187911	0.0974012	0.005214016	0.01264399	0.020363294	0.005853059	0.025267524	0.062996187	0.031814418	0.015032262	0	0.04467916	0.011488932	0.007698238	0.011357005	0.018286707	0.060750912	0.020275505	0.023878525	0.017066406	0.018852821	0.015573785	0.009271314	0.02327389	0.019739019	0.022158286	0.005861854	0.064473907	0.008037979
AL512310.10	0	0	0	0	0	0	0	0	0	0	0	0	0	0	0	0	0	0	0	0	0	0	0	0	0	0	0	0	0	0	0	0	0	0	0	0	0	0	0	0	0	0	0	0	0	0	0	0	0
SPATA8-AS1	0	0	0	0	0	0	0	0	0	0	0	0	0	0	0	0	0	0	0.03049345	0	0	0	0	0	0	0	0	0	0	0	0	0	0	0	0	0	0	0	0	0	0	0	0	0.024888586	0	0	0	0	0
AC026271.4	0.640039996	0.731687938	0.751112966	0.269797743	0.983042826	0.929317614	0.306800479	0.458786639	1.088933053	0.677470494	0.502883453	1.018027219	1.305948094	0.401139265	0.79520329	0.465942272	0.825901334	0.2364529	0.604978062	0.775498093	0.768333586	0.383694263	0.282273661	0.77701563	0.752325407	0.419638473	1.053668167	0.66198017	0.498750693	0.410570188	0.614497472	0.563845878	0.706033408	0.664568314	0.891794378	0.535133099	0.377779196	1.023498195	0.922375435	0.541041377	0.806860627	0.569679374	0.529056665	0.595941102	0.555971613	0.429584244	0.883422649	0.650922653	0.411633975
AC103724.4	0.054294396	0	0.03441631	0.047045211	0	0	0	0	0.104627531	0.046733532	0	0	0.056537621	0	0.087575561	0	0.100670112	0	0.130954746	0.10582847	0	0	0.191561503	0.038711395	0.046758866	0.107519894	0	0.105202848	0.04174475	0.092046863	0.066507668	0.153890633	0	0.14141557	0.034771103	0.111974768	0	0.093114562	0	0.104502513	0.259742804	0	0.127734572	0	0.135976156	0.152641752	0	0.118437683	0.036914143
NAALADL2-AS2	0	0.020840077	0.096816595	0.013234298	0.037198957	0.023783742	0	0	0.049054655	0.02629324	0.087553225	0.044943254	0.01590461	0.012213279	0.0246359	0	0.028319531	0.017397967	0.018419454	0.014885315	0.019109819	0	0.121248466	0.065339465	0.065768732	0	0.048964957	0.014797318	0	0	0.018709286	0	0	0.019890822	0.029344399	0	0.03924228	0.052388154	0.061697691	0.014698812	0.133958556	0	0	0	0	0	0.090875678	0.016658865	0.010384325
AC022390.1	0.219179221	0.697806446	2.222944708	0.22156777	1.512471898	1.478976119	1.00782308	0.149052802	1.267102081	1.257713491	3.79914136	1.970668474	0.570587047	0.730264056	0.589218057	0.196790826	0.541855719	0.166443228	0.616754609	1.281646166	1.416856603	0.463009602	0.966635235	0.677181825	1.384234811	0.036170287	2.927743376	0.212344919	0.337035952	0.247720591	0.626459324	0.138052427	0.70998422	0.618448737	1.754578699	0.30135145	0.328495857	0.877079098	1.357576664	0.421862677	2.592241168	0.240604215	0.057294155	0.467435172	1.982202339	0.718893414	0.724492736	0.278901642	0.397379895
KRT7-AS	0.028093261	0.600533959	0.98536762	0.129825888	1.178369811	0.539538337	0.073815748	0.443231793	0.97446362	0.572285639	0.452445752	0.275552849	1.326179557	0.239619781	0.211464201	0.060536717	0.130223004	0.117336085	0.451728125	0.803121192	0.714704985	0.439161736	1.139864491	0.247039523	0.451624911	0.018544483	1.571101226	0.544345511	0.30959662	0.174633506	0.068825419	0.274270135	0.273006336	0.170734451	0.257877123	0.202784784	0.192479557	0.313168526	0.32531775	0.17122857	0.791451003	0.197372199	0.102811366	0.359480563	0.320517138	0.140409976	0.687176867	0.898811197	0.159169073
AC013356.3	0	0	0.03441631	0	0.088156433	0.042273158	0.035664972	0	0	0	0.044461961	0	0.02826881	0.021707849	0	0.029249047	0	0.0309231	0	0.026457117	0	0.068817181	0	0.019355698	0	0	0.05802012	0	0.020872375	0	0	0.025648439	0.026381263	0	0.017385551	0.027993692	0	0.046557281	0	0.026125628	0.021645234	0	0	0.080163408	0	0.050880584	0.026920364	0.029609421	0
AP001160.3	2.514193455	2.835124487	6.467018616	3.042709169	3.947282298	5.565208657	2.402220499	3.27259785	4.417850646	5.115086151	6.704141092	5.48237011	4.28411412	3.057193524	2.178485111	3.178984278	3.833380652	2.958566554	3.808843668	1.822524365	4.185576387	2.712641574	5.095084069	4.118527145	4.52733679	1.090418006	5.151395807	1.872141904	2.604040773	2.166418835	3.028844624	3.435478973	3.553829269	3.788380406	6.107865521	2.485458292	2.642604941	4.062382087	5.757922884	2.939492693	6.461229919	3.64040799	3.226344249	1.942973297	3.677356041	3.018158896	2.987701697	1.881032565	3.122075298
AP000755.1	0	0	0	0	0	0	0.041081546	0	0	0.05383113	0	0.030671333	0	0.050009404	0	0.067382421	0.028989815	0	0	0	0.039124245	0.039634352	0	0	0	0.030962336	0.167079635	0	0.048084682	0	0	0	0	0.081446443	0.040051921	0	0.080342182	0.053628111	0.025263197	0.060186851	0	0.041192201	0	0	0	0	0	0.034106315	0
AP005482.3	0.66058182	0.811199994	0.460604949	1.125687366	0.983189112	1.320096793	0.983560672	0.521105157	0.792069161	0.663356525	0.631112831	0.84231148	1.582111084	0.739514068	0.994469143	0.569381456	1.122751389	0.652133814	1.487063891	1.24466039	1.184649549	0.669820557	0.349599743	0.737882204	0.872312619	0.283434387	0.329425347	1.002641589	0.91421002	0.634611985	0.755231519	1.331438962	0.941517963	0.68822244	0.817893612	1.021769761	0.735465724	1.151775399	1.191896565	0.762868342	0.719824272	0.522111146	0.880658907	0.563519068	1.029389864	1.052380082	0.676897589	1.248859573	0.808419724
AC135782.3	0.052721019	0.020552969	0.004774139	0.01957796	0.030572065	0	0.0395788	0.006146215	0.029027306	0.019448254	0.01233529	0	0.04705649	0.018067531	0.012148249	0.0162294	0.01396469	0.034316561	0	0.007340122	0.018846549	0.038184545	0.006643226	0.010739883	0.012972531	0.007457437	0.040241983	0.014593459	0.046325765	0.03192124	0.009225767	0.042694599	0.007319077	0.019616792	0.014470065	0.031065684	0.019350825	0.025833209	0.01216954	0.028992621	0.030025692	0.009921352	0.011812667	0.051893589	0.031437084	0.007058019	0.014937285	0.024644041	0
LINC00930	0.019135744	0	0.036389484	0.008290405	0.031070222	0.037247321	0.012569912	0.015615912	0.006145894	0.032941922	0.00783518	0.046923252	0	0.01530161	0	0	0	0	0	0.065272599	0.04788411	0.012127107	0.008439342	0	0	0.01894738	0.112468693	0.046347664	0	0.008110345	0	0.018079286	0	0	0.006127436	0	0.012291336	0.008204421	0	0	0.038143683	0	0.015006435	0	0.023962002	0	0.018975851	0.010435668	0.006505087
AL139393.1	0	0	0	0	0	0	0	0	0	0.023815343	0.045315506	0.054277018	0	0	0	0	0	0	0	0.02696502	0	0	0.024404869	0.019727273	0.023828253	0	0	0	0	0.046906953	0	0	0	0	0.035438611	0.028531093	0	0.023725525	0.044706599	0	0.022060762	0	0.021697786	0.027234107	0.023097753	0.025928675	0.027437159	0	0.018811396
AC022098.4	0.135119009	0.061454545	0.142749468	0.117078424	0.109694653	0.140270025	0.059171431	0.073510132	0.028931098	0.155070357	0.221299304	0.176708702	0.140701579	0.072030591	0	0	0.167020868	0.205216935	0.217265828	0	0	0.057086979	0.158908974	0.064225724	0.193943023	0.089192639	0.192521307	0.087270545	0.13851667	0.038178529	0.165513401	0.085106184	0.131306741	0	0.086532631	0.09288816	0.231440263	0.038621381	0	0.173379169	0.359114105	0.118661624	0.176602722	0.132998382	0.037599467	0.042207757	0.178653322	0.098249442	0.122487837
AC093580.1	0	0	0	0	0	0	0	0	0	0	0	0	0	0	0	0	0	0	0	0	0	0	0	0	0	0	0.025248696	0	0	0	0	0	0	0	0	0	0	0	0	0	0	0	0	0	0	0	0	0	0
AC092078.2	6.439820017	1.265900163	1.660512914	2.033389588	5.471768165	0.828583006	0.394340413	1.959595391	0.666062584	1.432732657	0.8267935	0.749415218	0.483051203	3.403910339	0.44013879	4.41001128	5.464255862	1.24331086	6.9764394	0	2.287455239	3.700729755	1.323785603	1.634273838	3.877525224	0	3.1492642	0.449420773	1.846253167	1.064004705	5.314660947	0.824987997	4.640559509	5.721367276	2.166939926	0.168829427	2.313605932	7.557825308	1.89591377	1.024160596	0.522167979	8.12372592	2.846069891	1.826419541	6.651675839	5.267760579	2.191808748	0	0.519466489
AC087439.2	0	0	0.016314225	0	0	0.020038575	0	0	0	0	0	0	0	0	0	0	0	0	0	0.025082722	0	0	0	0.018350207	0	0	0	0.024934441	0	0	0	0.024316052	0	0	0	0	0	0.02206936	0.020792923	0	0	0	0	0	0.02148541	0	0	0	0
AL512288.1	0.064578263	0.044057026	0.122805245	0.111912031	0.13106761	0.050280091	0.169681007	0.158099184	0.103704138	0.055585301	0.079325209	0.063341612	0.100869563	0.129097597	0.052081596	0.139156364	0.089803481	0.183901123	0.116819101	0.031468343	0.08079834	0.081851799	0.113922523	0.207196632	0.389308031	0.127885169	0.138019348	0	0	0.054740701	0.039552422	0.030506494	0.062756243	0.084100502	0.144749765	0.066591919	0.124440386	0.083063499	0.130432186	0.031074067	0.154470263	0.212672565	0.025321449	0.03178237	0.026955219	0.121035687	0.064038665	0.035217723	0.043906027
AC135457.1	0	0	0	0	0	0	0	0	0	0	0	0	0	0	0	0	0	0	0	0	0	0	0	0	0	0	0	0	0	0	0	0	0	0	0	0	0	0	0	0	0	0	0	0	0	0	0	0	0
LINC00535	0.213829953	0.066688246	0.085198603	0.174692739	0.09919722	0.057080981	0.12039505	0.244297255	0.08241182	0.057845127	0.080048663	0.059924338	0.069980284	0.175871223	0.059126159	0.217220671	0.130269841	0.160061301	0.132620066	0.053587133	0.061151422	0.131641034	0.118554056	0.074051393	0.099968473	0.254070131	0.084872592	0.065108198	0.159707852	0.108753635	0.142190575	0.178936161	0.130615209	0.119344932	0.046951038	0.069299221	0.117726839	0.099537493	0.078973045	0.13522907	0.21433369	0.08047956	0.119776798	0.156352111	0.08160316	0.137406988	0.145401086	0.179915741	0.174456665
AC008700.1	0	0	0	0.024999457	0.01171141	0.033695438	0.018952087	0	0	0	0	0.014149559	0	0	0.069805451	0.03108543	0	0	0.017397082	0	0	0	0	0.010285466	0	0.014283808	0	0	0	0	0.017670827	0	0.014018797	0	0	0	0	0.024740175	0	0	0	0	0	0	0	0	0.014305271	0	0.019615887
AL139022.2	0.250514099	0	0.090740971	0.155047424	0.232430506	0.111456092	0.047016577	0.204434498	0.114940704	0.215628306	0.146533776	0.035102406	0.074532665	0.171702718	0.115449497	0.269909945	0.232245721	0.203827204	0.0431589	0.139512023	0.313435547	0.136080926	0.063133136	0.076548944	0.092462227	0.177177252	0.611896163	0.416061829	0.24764154	0.212351906	0.175352046	0.304307438	0.208668048	0.139819457	0.160433712	0.369036483	0.137923768	0.184127215	0.289129587	0.275528069	0.028534574	0.188572874	0.280650827	0.176130287	0.089627624	0.067075082	0.212932177	0.429370022	0.243316696
AC138894.2	0	0	0	0	0	0	0	0	0	0	0	0	0	0	0	0	0	0	0	0	0	0	0	0	0	0	0	0	0	0	0	0	0	0	0	0	0	0	0	0	0	0	0	0	0	0.040046174	0	0	0
C1orf220	0.079983961	0.093543783	0.130372703	0.034652401	0.435985187	0.217961928	0.045034257	0.083920756	0.311934573	0.142608847	0.112284476	0.34182786	0.237967355	0.077663253	0.101366739	0.129264979	0.047668658	0.045554462	0.213586011	0.033407474	0.450330639	0.282410829	0.110864063	0.105908797	0.162367002	0.079196635	0.250312387	0.099629941	0.083459413	0.067799563	0.062984559	0.113352236	0.061071435	0.126484124	0.109763914	0.135499558	0.176144805	0.259647019	0.156932246	0.093468554	0.373530433	0.120414823	0.049283297	0.123716452	0.324317424	0.042831367	0.107642651	0.130857635	0.050495887
AL591368.1	0.008410591	0.034427586	0.026656665	0.065588762	0.061452283	0.032742075	0	0.013727091	0.059427698	0.014478718	0.020662428	0.041247655	0.061306576	0	0.081396489	0.009061774	0.031189043	0	0.010142914	0.024590382	0.042092292	0.010660274	0.029674249	0.017990017	0.02172985	0.008327801	0.017975464	0.040741687	0.012933121	0	0.030907542	0.047677523	0.032693173	0.021906285	0.032317757	0.034691387	0.075632468	0.028848225	0.006794929	0.024282281	0.040236021	0.022158563	0.013191333	0.016557181	0.02106368	0.015763534	0.033361257	0	0
AC092718.4	3.011367404	1.903374287	1.221106062	3.204068007	1.527962765	1.672269463	1.425403406	1.843092021	1.152071864	1.924951577	1.650060362	0.760143578	2.005980048	3.063110943	2.500062092	3.101379441	2.648073871	2.522219308	2.510087893	3.711682303	1.440602803	2.048752821	0.839820612	1.815542805	1.639956199	1.512786886	0.922811627	1.844870059	2.672830039	1.726778586	2.658077413	2.552234602	2.883368875	1.759004282	1.063529547	2.671442727	4.409001655	2.449329129	1.359555158	2.514482243	1.483000817	3.325177131	2.448364887	2.288463771	2.550882306	3.008776441	1.712676544	2.898084096	2.182883798
AC053503.1	0	0.125040461	0	0.052937194	0	0	0.040131683	0.024928291	0	0	0	0	0	0	0	0.032912223	0	0	0	0	0	0.038717951	0.026944104	0	0	0	0	0.147973178	0	0	0	0	0	0	0	0.031499646	0	0	0	0	0	0	0	0	0	0	0	0	0
AC129507.3	1.597551653	1.990238758	2.135394448	1.324067639	2.17098494	2.433600439	0.752831698	0.807725786	2.855464476	1.883264089	1.308243277	3.287207661	1.970952233	1.402426929	0.952300291	2.132841819	1.545446102	1.087897003	2.052245896	0.626161438	2.411604777	0.880377512	1.255955266	1.200943654	2.602107836	0.412650283	2.430871441	0.521520363	1.415206456	0.721252202	1.467685099	1.460135006	0.91123714	1.967426692	1.768184852	1.145993686	1.271527227	1.578358114	1.066200978	1.286765877	3.489031494	1.692715216	1.402608606	2.068151539	1.377137121	1.057736568	1.721959735	1.155318739	0.885454243
AC010894.4	0	0	0	0	0	0	0	0	0	0.029860375	0	0	0	0	0.055956376	0	0	0	0.041836746	0	0.043404797	0	0	0.024734633	0	0	0	0.067219325	0	0.058813313	0	0	0	0	0	0.035773121	0.044566178	0	0	0	0	0	0	0.034146922	0	0	0.034401515	0.037837859	0
AC116407.1	0.2875328	0.595252028	1.150137551	0.403782666	0.982015255	0.694770857	0.312620542	0.469287946	0.369391675	1.066775436	0.885012686	0.291751703	0.443956451	0.38848769	0.223895492	1.057575313	0.266564887	0.587287488	0.99243878	0.193257743	0.694693919	0.414710664	0.752109516	0.791755764	0.78557234	0.068721283	0.911195278	0.172903743	0.465014061	0.56310345	0.340066725	0.281026047	0.472123966	0.658524286	0.946104534	0.337394893	0.509487008	0.731173507	0.584750576	0.448465442	0.703585158	0.705290854	0.365442831	0.341575998	0.99324672	0.8083617	0.678413367	0.30279753	0.350534298
AL353803.2	0.138934443	0.136911391	0.924716319	0.187264678	1.058993106	0.438702358	0.030421145	0.144872938	1.507234124	0.591290668	0.872268339	0.772218748	0.554586164	0.191333449	0.136948734	0.141375143	0.135958564	0.193427452	0.372334818	0.067701368	0.347661017	0.127181118	0.782940029	0.308183414	0.565021933	0.030570408	0.511390579	0.134602281	0.089017529	0.130855327	0.189096778	0.153141409	0.210022596	0.16083095	0.296587013	0.063674065	0.069409543	0.397119553	0.623585234	0.059424993	2.295532886	0.132180037	0.163430601	0.083571849	0.315733016	0.101265739	0.635289127	0.109442416	0.062973299
AL365184.2	0	0	0	0	0	0	0	0	0	0	0	0	0	0	0	0	0	0	0	0	0	0	0	0	0	0	0	0	0	0	0	0.103301299	0	0.047463617	0	0	0.093640198	0.031252244	0	0.070148813	0	0	0	0	0	0	0	0	0
AC017083.2	0.048582115	0.022096016	0.153976954	0.056127484	0.170910021	0.138693958	0.085100485	0.039645914	0.249652617	0.18120581	0.106091052	0.142955354	0.185494216	0.142442517	0.026120596	0.104687091	0.075065559	0.055339398	0.156236101	0.078911933	0.303922254	0.123153933	0.142839527	0.150100568	0.15341111	0.080173159	0.294189862	0.09413452	0.07470562	0.013727111	0.158694497	0.122399905	0.094422825	0.105447769	0.031112856	0.016698995	0.187232572	0.124977052	0.078499126	0.187015732	0.167855581	0.06399728	0.063497608	0.159398809	0.054075639	0.075879114	0.112411079	0.17662821	0.011010143
AL354836.1	0.768253747	1.905903069	0.98872348	1.391875068	1.738791798	1.359445179	0.672868664	1.025903514	1.1963285	1.743346035	1.906445304	1.02755721	2.012108331	1.210029311	1.088971875	0.601989205	1.122301749	1.37896137	2.498716544	1.111742836	2.534113572	2.242571028	1.416880017	0.979324398	1.22300869	1.636639089	1.219018906	2.390777208	1.664640858	1.519516648	1.368827423	1.1877374	1.108555391	1.576544797	0.939279311	1.968519716	1.614984037	1.257661878	1.01564728	1.277048325	1.18797688	1.288027497	1.07714694	1.787373256	1.39929648	1.112648544	1.454411189	2.209097584	0.854716889
AC139491.4	0	0	0	0	0	0	0.058837129	0	0	0	0	0	0	0	0	0	0	0	0	0	0	0.056764454	0	0	0	0	0	0.043388745	0	0	0	0	0	0	0	0	0	0	0	0	0	0	0	0.044082326	0	0	0	0	0
NKILA	0.353937603	0.965862964	1.141116608	0.613362357	0.926422997	0.584404447	0.617314265	0.453171005	1.90112278	0.913948152	1.39923399	0.957682265	1.594978942	0.619718156	1.968596127	0.769256702	0.543107118	0.312801794	0.522508428	1.058610573	0.778780304	0.394467072	1.302588728	0.896292471	0.872400209	0.277945961	1.636801626	0.81586874	0.708471712	0.729359787	0.598005822	0.737980025	1.025924465	0.723189862	1.457709566	0.805459766	0.862333235	1.19830341	1.395222755	0.828055706	1.289382744	0.635054358	0.775257399	0.420461909	0.611316977	0.640492157	0.931912943	0.638961728	0.54351031
AC092598.1	0.059676149	0.081425344	0.012609238	0.086180689	0	0	0.235200869	0.30842896	0.025555198	0.017121947	0.032579404	0	0.020713909	0.270408442	0.0962562	0.107160876	0.092207255	0.158611834	0	0.038772789	0	0.176489733	0.052637352	0.042548535	0	0.137873691	0.042514115	0.057815367	0.076470934	0.101170705	0.121833369	0.093969186	0.057992438	0.025905487	0	0.020512316	0.204434059	0.136458981	0.032141633	0.019143497	0.031720995	0.052407643	0.031199076	0.117479122	0	0	0.039451675	0.021696238	0.094670649
AC020922.3	0	0	0.073488574	0	0.047059741	0.067698879	0	0.023652254	0.018617452	0	0.023734721	0.028428457	0	0	0	0	0	0.03301479	0.034953186	0.141233607	0.072526481	0	0	0	0.049921714	0	0.061944698	0.028079736	0.022284217	0.049136534	0	0.027383342	0	0	0.018561539	0.029887233	0.074467068	0	0	0	0.023109354	0	0	0	0.072586906	0	0.057482605	0	0
AL137003.2	1.355520142	0.980173357	1.928343953	1.35856487	1.927076016	1.634162375	0.796039926	0.764644398	1.576915807	1.360317738	1.800621815	1.378578526	0.904156401	1.188816941	0.816129692	1.346055452	1.239297472	0.932127984	1.22038678	1.065373285	1.203602378	1.353892615	1.785190178	2.841520121	1.603140058	0.791698887	1.341732417	1.07723074	1.287146232	0.868388532	1.316107612	1.52265626	1.566161408	2.041889274	1.592182232	0.998419625	1.805562334	2.222935893	2.159973452	1.328557159	2.20641517	1.670426519	1.415716446	1.180530945	1.710435033	1.328829251	1.387554883	1.090112011	1.066001317
PKNOX2-AS1	0	0.036914675	0.051448272	0.023442324	0	0	0.035543249	0	0	0.023287016	0	0	0.02817233	0.021633761	0	0	0	0	0	0.05273364	0	0	0.023863464	0	0	0	0	0	0.041602276	0	0.03314034	0	0	0.035233231	0	0	0.034755534	0	0.043714815	0	0.021571359	0	0	0	0.022585346	0	0	0	0.055182234
AC062028.1	0.011721969	0.039985212	0.014860721	0.010156896	0.057097993	0.018253253	0.030799769	0.019131657	0.048942219	0.030268816	0.009599181	0.040241242	0.048825095	0.004686648	0.018907256	0.012629533	0.021734324	0.013352377	0.021204502	0.011423997	0.021999252	0.007428694	0.056866502	0.041788271	0.02019015	0.034819751	0.02505268	0.017034694	0.027037635	0.024840743	0.021538158	0.016612224	0.011391244	0.022898344	0.030027836	0.036262439	0.052705065	0.025128884	0.033145688	0.067685176	0.065423819	0.038603412	0.009192482	0.011537999	0.03424957	0.027462349	0.017436036	0.03196285	0.023908901
AC022239.3	0	0.039764706	0	0	0	0	0	0.02378269	0	0	0	0.028585231	0	0	0	0	0	0	0	0	0	0.036938634	0	0	0	0	0	0.084703764	0.022407108	0.049407508	0	0	0	0	0	0.030052052	0.224633196	0	0	0	0	0	0.02285447	0.200801478	0	0	0.057799604	0.031786584	0
AC098679.1	0.073098609	0.23784075	0.055246753	0.077955392	0.196292282	0.105071925	0.166213063	0.137660399	0.088491501	0.072598996	0.128931013	0.102032902	0.196152156	0.130393381	0.331044627	0.151458093	0.151174767	0.083265889	0.077982982	0.394562466	0.165329251	0.153230807	0.111594172	0.228520114	0.104114971	0.253326709	0.270397012	0.400401406	0.28965926	0.316965063	0.199747094	0.148750939	0.090161323	0.20870019	0.122435719	0.165251644	0.151694132	0.091611915	0.170355214	0.154224137	0.206234282	0.111107178	0.046300668	0.163274244	0.157252321	0.110657827	0.340135143	0.141058252	0.101309323
AC137894.1	0	0.039546618	0.220465723	0.050227429	0.094119483	0.15796405	0	0.047304509	0.130322165	0.199578667	0.094938885	0	0.181085761	0.023176205	0.046749659	0.031227502	0.188089314	0	0.209719118	0.169480328	0.398895643	0.183680226	0.153389284	0.103324748	0.149765142	0	0.216806444	0.056159473	0.08913687	0	0.035503179	0.027383342	0	0.075490578	0.111369237	0.059774465	0.148934136	0.099412987	0.117078983	0.111571238	0.18487483	0.114539922	0.022729125	0.171171592	0.072586906	0.027161116	0.287413023	0.063224504	0.019705539
AL158151.1	0.083150159	0.113454545	0.16690707	0.084056304	0.135008804	0.086320016	0.100136268	0.147020264	0.129077205	0.131213379	0.090789458	0.081557862	0.137093846	0.110816294	0.145295816	0.089587991	0.064238795	0.047357754	0.200553072	0.114801688	0.052017463	0.087826122	0.20169216	0.118570567	0.12531703	0.480268057	0.185116641	0.147688614	0.063930771	0.058736198	0.0763908	0.170212367	0.114472543	0.054143374	0.110939271	0.128614376	0.071212389	0.154485523	0.20153141	0.093358014	0.248617457	0.136917259	0.092376808	0.081845158	0.098337069	0.038961007	0.158039478	0.12092239	0.098932484
AC079150.1	0	0	0	0	0	0	0	0	0	0	0	0	0	0	0	0	0	0	0	0	0	0	0	0	0	0	0	0	0	0	0	0	0	0	0	0	0	0	0	0	0	0	0	0	0	0	0	0	0
AL031600.2	0	0	0.065469463	0	0.041924558	0.040207695	0	0	0	0	0	0	0.161325588	0	0.083296624	0	0	0	0	0.050328849	0.064612353	0.130909555	0.045550455	0	0.044474231	0.051133239	0	0	0.039705104	0	0	0	0	0.067253007	0	0	0	0.044282495	0	0	0	0	0	0	0	0	0.102420146	0.056325413	0
AC092490.2	0	0	0	0	0	0.050589189	0	0	0	0	0	0	0	0	0	0	0	0	0	0	0	0	0	0	0	0	0.034716957	0	0	0	0	0	0	0	0	0.033500648	0	0	0	0	0	0	0	0	0	0	0	0	0
LINC00280	0	0	0	0	0	0	0	0	0	0	0	0	0	0	0	0	0	0	0	0	0	0	0	0	0	0	0	0	0	0	0	0	0	0	0	0	0	0	0	0	0	0	0	0	0	0	0	0	0
AL049637.1	0.031518814	0.086011928	0	0	0	0.024540283	0	0	0.06073805	0.081388815	0	0	0.065642088	0	0	0.033959133	0	0	0	0.030717607	0	0	0	0	0.027144312	0.031208558	0	0	0	0.02671738	0	0.029778704	0	0	0	0.065003245	0.040490543	0	0	0.030332737	0	0	0.024717359	0.062048284	0	0	0.031255452	0.068755077	0
AC027682.4	0.026780344	0.03654054	0.042439031	0	0.195671543	0.031276425	0.052774519	0.021854364	0.094612508	0.149831493	0.021930562	0.078802529	0.041830199	0.03212175	0.06479408	0.014426895	0.012413713	0.06101044	0.080740679	0.026099589	0.117273604	0.169718047	0.023621604	0.047735335	0.092253978	0.066291826	0.057236064	0.09080854	0.010295158	0	0.049206687	0	0.039037139	0.139504549	0.034301223	0.124269295	0.103209847	0.045928128	0.054089699	0.051545158	0.064058192	0.01763889	0.052503512	0.092260139	0.0558911	0	0.013278287	0.160651114	0.009103826
AC012508.1	0.017709968	0.009665773	0.015716474	0.00920724	0.008626568	0.008273299	0.027920032	0.028904788	0.020476702	0.015243735	0.014502784	0.006948331	0	0.008496906	0.039992057	0.015264918	0.019702194	0.004034649	0.034172284	0.010355869	0.004431634	0.008978828	0.006248432	0.012627041	0.006100799	0.021042767	0.015140192	0.010294649	0.068082367	0.012009689	0.004338749	0.010039335	0.013768237	0.009225502	0.031756986	0.003652439	0.018200843	0.048595982	0.020031073	0.006817411	0.008472397	0.01866349	0.024998991	0.034864038	0.01478442	0.023235012	0	0.027042742	0.012040806
AL034346.1	0	0	0	0	0	0	0	0	0	0	0	0	0	0	0	0	0	0	0.014972117	0.024198836	0	0	0	0	0	0	0.013266934	0	0	0	0	0.023459183	0	0	0	0.012802127	0.031897797	0	0.010030102	0	0	0	0	0	0	0	0	0	0
IL12A-AS1	0	0.017591759	0.019069379	0.007447656	0.006977956	0.020076599	0.011292135	0	0.016563426	0.018495787	0	0	0.044751925	0.006873073	0.013863954	0	0	0	0.015548436	0.050260634	0.016131195	0.005447172	0.003790726	0.030641712	0	0.008510656	0.013777616	0.008327252	0.009912822	0.01092885	0	0.012181096	0	0.005596821	0.008256841	0.008863278	0.005520939	0.011055619	0.006944126	0.008271817	0.023986369	0.005661276	0	0.004230183	0.003587697	0	0	0.004687423	0.002921911
AC066613.1	0.112973613	0.102764845	0.087525881	0.065259866	0.336292713	0.263880903	0.082455834	0.327798149	0.096757685	0.172873367	0.123352898	0.049248981	0.261424944	0.240900409	0.121482488	0.189343002	0.221107594	0.157284238	0.166518861	0.20797012	0.251287315	0.461396583	0.04428817	0.098448932	0.248640176	0.18643592	0.201209917	0.158095808	0.347443238	0.22344868	0.15376278	0.177894161	0.256167703	0.245209896	0.064311399	0.28476877	0.274136685	0.226040575	0.192684381	0.205364399	0.070059949	0.198427039	0.216565555	0.271823559	0.146706394	0.141160385	0.211611536	0.287513806	0.162153336
AC118754.2	0.05904642	0.161132215	0.056142807	0	0.119840217	0.068959565	0.077572974	0.048185412	0.151713167	0.12705951	0.411004046	0.028957851	0.184457935	0	0.04762023	0.06361804	0	0.033629591	0	0.057545462	0.406323868	0.037420143	0.182286645	0.315746575	0.152554065	0	0.094647346	0.028602637	0.045398387	0.07507733	0	0.027893274	0.028690238	0.038448181	0.302515071	0.030443792	0.037926896	0.22784457	0	0.056824457	0.800349647	0.038890961	0.06945716	0.029059857	0.073938618	0.05533382	0.087829566	0.032200934	0
AC108134.2	0.14836597	0.49163636	0.618021225	0.220382916	0.292519075	0.412558898	0.222763034	0.051889505	0.353980488	0.839204282	0.538061054	0.207892591	0.617983404	0.203380492	0.307685258	0.296870011	0.176845625	0.096572675	0.306728228	0.330501745	0.477336717	0.080593383	0.336513122	0.347574505	0.310308837	0.12591902	0.611538269	0.246410949	0.146664709	0.179663664	0.207703092	0.380474703	0.370748444	0.165615026	0.352917398	0.327840565	0.136141331	0.327145813	0.479460347	0.142782845	0.625281029	0.111681529	0.132971461	0.208624912	0.283101873	0.29793711	0.231198417	0.231175157	0.23056534
LINC00533	0.05904642	0	0.018714269	0.051162763	0.119840217	0.022986522	0.077572974	0	0.056892438	0	0.048353417	0	0	0	0.04762023	0.06361804	0	0.067259182	0.071208167	0	0.036938533	0	0.026040949	0.168398173	0.127128388	0.029232597	0	0	0	0.025025777	0	0	0.172141425	0.115344543	0.170164728	0	0	0.050632127	0.023851845	0	0	0.038890961	0.046304773	0.058119715	0.073938618	0.02766691	0.058553044	0	0.020072495
AC010547.2	0	0.052889975	0	0	0	0	0	0.031632722	0	0	0	0	0.040364267	0	0	0.083527842	0	0	0	0.1133322	0	0	0	0	0	0	0.082845355	0.037554073	0	0	0	0.03662271	0	0.100961727	0	0.079942866	0	0.033238939	0	0.074608151	0	0	0.030398121	0	0.032359444	0	0	0	0
AC098859.2	0	0	0	0	0	0	0	0.022980077	0	0	0	0	0	0	0	0	0	0	0	0	0	0	0	0	0	0	0	0	0.043301836	0.023870057	0	0	0	0	0	0	0	0	0.022750339	0	0	0	0	0	0	0	0	0	0
CDRT7	0	0	0	0	0	0	0	0	0	0	0	0	0	0	0	0	0	0	0	0	0	0.026198979	0	0	0	0	0	0	0	0	0	0	0	0	0	0	0	0	0	0	0	0	0	0	0	0	0	0	0
AC007879.3	0.014478506	0.019755251	0.018355365	0.025090779	0.035262573	0.022545684	0.038042637	0.011815327	0.009300225	0.062311376	0.071139137	0.028402495	0.075383494	0.01157752	0.070060448	0.07799746	0.013422682	0.01649232	0	0.028220925	0.054345185	0.036702496	0.038312301	0.051615194	0.037407093	0.057343943	0.046416096	0.042081139	0.022263867	0.012272915	0.017735378	0.027358335	0.042210021	0.056566228	0.027816882	0.044789907	0.055799296	0.02483055	0.046788824	0.027867337	0.023088249	0.019072553	0.056770921	0.014251273	0	0	0.014357527	0.078958456	0.019687543
LINC01539	0.041262485	0.006255639	0.005812355	0.023835515	0	0.007139249	0.018069702	0.033672657	0.002944982	0	0	0	0	0.014664412	0.014790089	0.03951751	0.029752705	0.031334454	0.005529032	0	0.005736262	0.127843137	0.004043953	0	0.011845219	0.009079181	0	0.013325288	0.00705001	0.027204134	0.016848096	0.047647649	0.008910733	0.029853489	0	0.028366078	0.005889746	0.003931384	0	0.02206097	0.007311056	0.03019729	0.046739969	0.094768078	0.015309442	0.012889356	0.009092824	0	0.052990689
AP002449.1	0.100341542	0.319459913	0.318024131	0.144907191	0.244383024	0.260416925	0.307591573	0.21835921	0.472663333	0.0863683	0.575191441	0.426486825	0.452778076	0.320946431	0.323697009	0.180184005	0.217056655	0.342894119	0.161345088	0.912714734	0.251088512	0.720693004	0.354025056	0.357712892	0.403270556	0.033117942	0.393165876	0.324042528	0.360026449	0.226815899	0.327767748	0.537210341	0.065006994	0.174233529	0.299882424	0.24143083	0.214839063	0.200765996	0.486396482	0.096565613	0.266683892	0.176240049	0.052459205	0.131688974	0.335063609	0.062688315	0.099503116	0.364808054	0.159182505
AL049833.1	0	0	0	0	0	0	0	0	0	0	0	0	0	0	0	0	0	0.042997834	0	0	0	0	0	0	0	0	0	0	0	0	0	0	0	0	0	0	0	0	0	0	0	0	0	0	0	0	0	0	0
AC105180.1	0	0	0	0	0	0	0	0	0	0	0	0	0	0	0	0	0	0	0.044881204	0	0	0	0	0	0	0	0	0	0	0	0	0	0	0	0	0	0	0	0	0	0	0	0	0	0	0	0.036904912	0	0.025302652
ISX-AS1	0.235454906	0.214178216	0.04975031	0.068005949	0	0	0	0	0	0	0	0	0	0.125518654	0.379783124	0.253684807	0.072761566	0.625810058	0	0	0.294593947	0.099478301	0	0	0	0.077712399	0	0.076037702	0.060343896	0.266115684	0.288419392	0.444911534	0	0.408845014	0	0.080932258	0.504127305	0.067300624	0	0.151063038	0	0.310165037	0.061548671	0.077253185	0.065519864	0.367750757	0	0.171206948	0.160083114
AC007100.1	0.099501864	0	0	0.028738916	0	0	0	0	0	0	0	0.032532146	0	0	0	0	0	0.037780524	0	0.064648354	0.041497892	0	0.058510417	0	0.028563993	0	0	0.064266175	0	0.112458929	0	0.031336168	0.032231501	0	0.021240925	0.034201498	0	0.056881699	0	0.031919177	0	0.043691309	0.026010108	0	0	0.031081863	0	0.036175527	0.045100124
CCDC13-AS1	0.446900085	0.599778184	0.95665891	0.279314638	1.040848833	0.484852028	0.375372182	0.286974859	0.527070052	0.340524184	1.133903275	0.962915441	1.022275425	0.363215254	0.472681399	0.552542079	0.529774139	0.183595187	0.715651952	0.221339951	0.641644857	0.566437902	0.607437632	0.652941739	0.441659527	0.050778804	0.563685305	0.468454087	0.456260084	0.298088918	0.332046601	0.228418075	0.412932597	0.658327381	1.492008105	0.445725811	0.404699609	0.848099821	0.899668663	0.282021568	0.718493728	0.299176442	0.344718067	0.454308704	0.41588764	0.542381384	0.777356601	0.175795674	0.313804329
LINC00944	0.034223343	0.081718294	0.021693605	0.022240478	0.027783787	0.019984504	0.056201683	0.055856592	0.016487447	0.014728755	0	0.058743961	0.026727985	0.047890819	0.082802149	0.036873057	0.015863828	0.058475198	0.030954225	0.02501504	0	0.021688739	0.045280053	0.030501153	0.00736837	1.084366852	0.036571776	0.339851187	0.171034075	0.166806998	0	0.412257477	0.058201081	0.077996067	0.038355172	0.114694069	0	0.014673207	0.013824545	0.065870985	0.04775268	0.045082452	0.114062675	0.092637117	0.014284957	0.040089397	0.127265184	0.522583108	0.104706278
AL627309.3	0	0	0	0	0	0	0	0	0	0	0	0	0	0	0	0	0	0	0	0	0	0	0	0	0	0	0	0	0	0	0	0	0	0	0	0	0	0	0	0	0	0	0	0	0	0	0	0	0
SLC12A5-AS1	0	0	0.004478415	0.006121748	0.011471336	0	0.009281793	0.005765501	0	0.00608119	0.005785603	0.006929753	0.007356945	0	0	0	0	0	0	0	0.017679138	0.00895482	0.006231724	0	0	0.104932517	0	0.013689497	0.010864053	0.011977578	0.008654295	0	0	0	0.013573746	0.029141384	0.054456532	0.006058256	0.022831445	0.006799183	0	0	0.005540478	0.006954164	0	0.006620825	0.007006013	0.007705839	0.014410334
AC093305.1	0	0	0	0	0	0	0	0	0	0	0	0	0	0	0	0	0	0	0	0	0	0	0	0	0	0.030072614	0	0	0	0	0	0	0	0	0	0	0	0	0	0	0	0	0	0	0	0	0	0	0
AP001150.1	0	0	0	0	0	0	0	0	0	0	0	0	0	0	0	0	0	0	0	0.005942676	0.015258456	0	0	0	0	0	0.006516106	0	0	0	0	0	0	0	0	0	0	0	0.009852647	0	0	0.008032479	0	0	0	0	0	0.006650731	0
LINC00882	0.228702207	0.373349817	1.900149124	0.208782819	1.210163921	1.965081158	0.236076023	0.269953745	0.873567114	1.051059047	1.953119328	1.618327608	1.275810295	0.241660592	0.322779784	0.347613099	0.609570236	0.218644318	0.354610069	0.246769528	1.440945355	0.248465122	0.76728228	0.812400809	0.706947798	0.283063708	2.38722453	0.395662438	0.254339727	0.183477235	0.180094953	0.18906639	0.253999507	0.468033808	1.255414167	0.235833515	0.29380155	1.362274194	1.356071388	0.216165682	2.289153526	0.306649514	0.176147795	0.257271813	0.559129845	0.229631075	0.858566817	0.200447084	0.169375247
LINC00710	0	0	0	0	0	0	0	0	0	0	0	0	0	0	0.006611185	0.004416092	0	0	0	0	0	0.010390184	0	0	0	0	0	0.003970945	0	0	0	0	0	0	0	0	0	0	0	0	0.00326805	0	0	0.004034422	0	0	0	0	0.005573387
ARRDC1-AS1	2.145299653	3.416532861	4.391157822	2.422857955	4.076394848	3.78018022	2.137806532	2.292703099	4.93188554	5.842650853	4.351199839	4.592797601	3.997567431	3.393736233	2.18546334	2.819475833	2.413720929	3.101896523	3.908782458	1.831847804	4.321204889	2.904332955	4.551973197	3.423793421	4.066904755	1.394200149	4.762462558	2.297185946	2.257119557	3.107767409	2.261762236	3.275607585	2.730212045	2.871678051	4.415158037	2.917629951	3.131376091	3.365933421	4.759567198	2.614270228	5.740529982	2.922247554	2.927210463	2.621559495	3.470933327	2.427432308	3.372184373	3.187447332	2.09527581
LINC02430	0	0	0.021112526	0	0	0	0.043757024	0.027180217	0.04278885	0	0	0	0	0	0	0	0.030877807	0	0	0.032459993	0	0	0	0	0	0.032978791	0.071184349	0	0	0	0	0	0	0.043375364	0.021330172	0.103035606	0	0.057120698	0	0	0	0.131624659	0	0	0.027804648	0.062424918	0.066056691	0	0
LINC00399	0	0	0	0	0	0	0	0	0	0	0	0	0	0	0	0	0.03550202	0	0	0	0	0	0	0	0.032979683	0	0	0	0	0	0	0.036180407	0	0	0	0	0	0	0	0	0	0	0	0.037693583	0.031968629	0	0	0	0
AP001652.1	0.715031022	0	0	0.470013124	0.120101144	0	0.129569789	0.301814538	0.047513591	0	0	0.024184084	0.051349876	0.453467858	0.079539856	0.371913237	0.182865771	0.730227599	0.178408021	0	0	0.093754044	0	0.140637355	0.063702592	0	0.026348173	0.09554971	0.208528983	0.062700663	0.422835687	0.093180021	0.359408808	0.513758587	0.047370896	0.12712532	0.221721931	0.211426532	0	0.474568175	0	0.357276678	0.309370616	0.364039116	0.041166446	0.34658936	0.17115155	0.080677613	0.234688981
AC008708.1	0	0	0	0	0	0	0.175766613	0.081884704	0	0	0	0	0	0.160473215	0	0.036036801	0.062016187	0.076198693	0.121008816	0	0	0	0.029502088	0	0.057610079	0	0	0.064808506	0.1028647	0.028351987	0	0	0.032503497	0.130675147	0	0.137960474	0	0	0	0	0	0	0.052459205	0.098766731	0	0.188064944	0.033167705	0.072961611	0.090961432
AL031963.3	0.09325861	0.81438117	1.702514123	0.274744035	0.393696261	0.508272562	0.269543271	0.730604228	0.970451123	1.717814679	0.76369956	0.750076467	0.213645691	0.372864236	0.180508685	0.422012138	0.276665155	0.361181805	0.674802102	0.109065576	1.003467853	0.42553306	0.888394642	0.837805676	1.33323279	0.055404369	0.578016912	0.252981908	0.602303072	0.474312072	0.753962222	0.299573766	0.435011508	0.461513872	0.716693793	0.269266384	0.622982731	0.607764222	0.391787598	0.287197493	1.204595453	0.737098088	0.438805822	0.514051784	0.529400502	0.402016474	0.425405088	0.284807794	0.380432811
IL21-AS1	0	0.005771611	0.00804394	0.003665209	0.003434055	0.016467132	0.022228755	0	0	0	0.006927904	0.012446931	0.074880669	0.00338244	0	0	0	0	0	0.012367361	0.010584841	0	0.007462108	0.003015936	0.0072858	0.004188342	0.022601221	0.008196166	0.006504518	0.014342414	0	0.007992897	0	0	0.005417909	0.008723755	0	0.003627195	0.01025222	0.008141604	0.010118049	0	0.013268764	0	0.00353122	0	0.004194635	0	0
AC010754.1	0.029884946	0.122329877	0.047358919	0.02589482	0.036392571	0.034902249	0.058892583	0.060969761	0.047991265	0.025723264	0.036709404	0	0.015559835	0.011948524	0.024101851	0.032198763	0.041558444	0.01702082	0	0.072813179	0	0.075757273	0	0.042615372	0	0.088772316	0.031935674	0.115812372	0.034465976	0.088663425	0.07321485	0.225880314	0.014520884	0.077838542	0.047847135	0.092450421	0.095978997	0.064065627	0.024144092	0.028760352	0	0.059051213	0.035154095	0.058831832	0.037422279	0.056011802	0.118540942	0.130381917	0.020318435
AC007991.3	0	0.043091633	0	0	0.025639122	0	0	0	0	0	0	0	0.065772849	0.025253753	0	0.03402678	0	0	0	0	0	0	0	0	0	0.062541452	0	0	0	0	0.038685735	0	0	0	0	0	0	0	0	0	0	0	0	0	0	0.059191755	0	0	0
AC092384.2	0.06223342	0	0	0.008987374	0.012630853	0.016151472	0.040879968	0.021160915	0.013325151	0	0	0.010173612	0	0.20320308	0.008365085	0.011175298	0.048079282	0	0.012508599	0.005054287	0.006488712	0.013146625	0	0	0.004466336	0	0.022167975	0.010048816	0.035886556	0.013188265	0.006352712	0.024499	0	0.0067539	0.003321283	0	0.01998699	0.008894162	0.025139236	0.009981921	0.00413504	0.01366336	0.004067004	0.025523624	0	0.019440145	0.025713923	0.016969482	0.010577949
AC012317.1	0	0	0	0	0	0	0	0	0	0	0	0	0	0	0	0	0.027524038	0.033818521	0	0.028934376	0	0	0	0	0	0	0	0	0	0	0	0	0	0	0	0	0	0	0	0	0	0.039109449	0	0	0	0	0.058881994	0.064763677	0
AP001625.2	0.027572111	0.489071301	1.205947504	0.215017071	1.275891895	0.794294265	0.144892825	0.202504433	0.371928128	1.186625337	0.677368305	0.757235203	0.488091737	0.308666741	0.31131208	0.178241152	0.511229091	0.219849794	0.631771243	0.161227373	1.31090037	0.279577276	0.656639518	0.176927907	0.831088015	0.354909145	0.795531522	0.400685631	0.50877775	0.28046279	0.202645973	0.442848176	0.616266303	0.251350804	0.847568312	0.511773376	0.212522537	0.354645027	0.423235432	0.238810959	1.736738265	0.435849304	0.216223159	0.515648218	0.276208957	0.413415807	0.628859695	0.601457453	0.262443505
AC013286.1	0	0	0	0	0	0	0	0	0	0.035816775	0	0	0	0	0	0	0	0	0	0	0	0	0	0	0.071672382	0	0.044466864	0	0	0	0	0	0	0	0	0	0	0	0	0	0	0	0	0	0	0	0	0	0
AC009065.7	0	0	0	0	0	0	0	0	0	0	0	0	0	0	0	0	0	0	0	0	0	0	0	0	0	0	0	0	0	0	0	0	0	0	0	0	0	0	0	0	0	0	0	0	0	0	0	0	0
LINC00862	0.036093258	0.012311895	0.028598641	0	0.014650927	0.007025477	0.059272463	0.058908518	0.023184397	0.02330027	0.029556955	0.008850521	0.009396121	0.028861432	0.043663171	0.048609686	0.008365302	0.0308351	0.03264552	0.026381827	0.05644847	0.045747562	0	0.012867077	0	0.02680348	0	0.017483911	0.055501272	0.038243717	0.022106134	0.042625749	0.017537459	0.117510946	0.028893461	0	0.011591772	0.023212395	0.058319593	0.017367521	0.021583637	0.023772847	0.035380853	0.035526792	0.060261867	0.01691193	0.026843755	0.049208599	0.055213641
AC087301.1	0.049389295	0.134778815	0.031307048	0.042795021	0.521248943	0.115362264	0.064885806	0.161218482	0.317250665	0	0.080890296	0.048443507	0.308579163	0.118480224	0.1593275	0.10642644	0.137362957	0.225035392	0.059561972	0.144401463	0.556149321	0.187800156	0.087127662	0.035214104	0.212672723	0.048903129	0.211113707	0.047849271	0	0.167462206	0.060499187	0.093325161	0.047995818	0.192959563	0	0.050929334	0.31723899	0.254107028	0.039901684	0.142592213	0.039379491	0.130121158	0.038731563	0.437527386	0.164922275	0.046283896	0.244883059	0.161606559	0.06715844
AL160408.1	0.036015365	0.049141299	0.068488613	0.049930765	0.040934064	0.084123777	0.028389383	0.029390693	0.041641852	0.074399953	0.017695901	0.02119541	0.060005398	0.028799146	0	0.069846885	0.033388997	0.057434635	0.043433423	0	0.07209811	0.118686968	0.044474297	0.01540717	0.031016785	0	0.007697353	0.027913886	0.027690747	0.042740524	0.105880449	0.034027007	0.041999067	0.093805876	0.023064884	0.051993736	0.240588515	0.030883067	0.01745812	0.131708301	0.074661797	0.018977234	0.050838476	0.04963017	0.030065908	0.060751556	0.035714431	0.023569153	0.058767449
AC092368.3	1.10609049	1.42763041	1.33909947	1.554177445	1.415711424	1.474113653	1.217495889	0.691207777	1.472194633	1.629652018	1.199550723	1.436771697	1.940402411	1.593637211	1.350127812	0.934057575	1.616669619	0.646994434	1.418031653	1.077973714	1.58338846	1.300908561	1.520572108	1.214919787	1.313010113	2.022671542	1.735716924	1.554304305	1.210519029	1.283911999	1.391519329	1.252146793	1.471911974	1.245808063	1.104020766	1.28443716	1.139308698	1.102275083	1.529606369	1.07405725	1.573150009	1.785219757	1.406605715	1.157389645	1.098065151	1.662205682	1.521753505	1.782446192	0.860417389
MIR137HG	0	0.004557943	0.044467091	0.00289448	0.008135802	0.007802631	0	0	0.004291507	0.002875304	0.035562074	0	0.017392526	0	0	0	0.006193778	0.003805118	0	0.035811319	0.087769878	0	0.014732395	0.004763476	0.005753725	0	0.0214183	0	0	0	0	0	0	0	0.025671712	0	0.008582698	0.00572892	0.024289078	0	0.002663467	0	0	0	0	0	0.003312577	0	0.002271161
LINC01975	0.115511575	0.157610199	0.347799068	0.175155578	0.445438882	0.314777179	0.07587739	0.117830448	0.519389614	0.770549968	0.543909887	0.53817295	0.150355057	0.138550645	0	0.186682445	0.107088061	0.164472589	0.383084375	0.197006732	0.397442472	0.109806649	0.433019718	0.164717339	0.3979188	0	0.308595173	0.223819539	0.066609109	0.024478765	0.176869208	0.109134341	0.056126257	0.150431135	0.33289056	0.059556707	0.111293678	0.272389775	0.139982958	0.250120768	0.828905999	0.114122655	0.045292647	0.284246693	0.385719856	0.135310843	0.45818557	0.220479622	0.098168758
AC104640.1	0	0	0	0	0	0	0	0	0	0	0	0	0	0	0	0	0	0.008562869	0	0	0	0	0	0	0	0	0	0	0	0	0	0	0	0	0	0	0	0	0	0	0	0	0	0	0	0	0	0	0
LINC00244	0.02586291	0	0.032788132	0.044819582	0.083985901	0	0	0	0.066451852	0.022261324	0	0	0.053862921	0.020680887	0	0	0	0.08838054	0.062379748	0.050410951	0.032358878	0.065561555	0.022812381	0	0	0.025608327	0	0.050112939	0	0	0.031680651	0	0.02513321	0	0.033126141	0.026669358	0	0.044354734	0.020894683	0.024889669	0.020621234	0.034069243	0	0	0.021590559	0	0.051293613	0	0.017583898
MIR31HG	0.085121953	1.016268449	1.510806716	0.129074379	0.777433246	1.988257003	0.419362624	0.243126127	1.230251237	2.564384956	1.672963331	1.335870349	1.440381261	0.170166228	0.343249177	0.229281123	0.591859183	0.121201948	0.076990844	1.617684043	1.118270715	0.134863199	1.651800129	1.320032593	1.117944856	1.053550638	3.229189598	0.680358822	0.245425509	0.559200139	0.391011525	0.321689951	0.248160927	0.526559451	2.507626606	0.30721668	0.164027461	0.656926358	0.979974658	0.184317183	1.119857568	0.168196879	0.233637104	0.230411514	0.408597703	0.159539657	0.907414996	0.139263638	0.477455944
AL138830.2	0	0	0.085256098	0	0.013648822	0.445056114	0	0.027439625	0	0.159181448	0.206514727	0.18139345	0.245096281	0.013443673	0.027117777	0.054341815	0.015586253	0.019150679	0	0.114694269	0.084139947	0	0.074146287	0.035960957	0.028957771	0	0.287454931	0.032576068	0.025852528	0.014251158	0.082376412	0.015884081	0.16337919	0.109473347	0.032300622	0	0	0.115331716	0.122243867	0.016179604	0.227883224	0.022146814	0.026368678	0	0	0.047265527	0.133374273	0.018337117	0.022860932
AC005821.1	0.032587798	0.044464542	0.191075958	0.042355196	0.175270936	0.237867977	0.032109471	0.009972598	0.081114115	0.192841862	0.280206313	0.247719085	0.415693872	0.045602101	0.006570417	0.048277462	0.056646337	0.02320027	0.039299883	0.099248179	0.127415162	0.067119737	0.190429459	0.098747875	0.066654211	0.004033377	0.104471994	0.078929167	0.043847003	0.027623519	0.019959136	0.042334422	0.047502541	0.021219602	0.247828982	0.063007385	0.104659523	0.048901892	0.065819325	0.01176056	0.246840199	0.021463973	0.028750125	0.032076348	0.085014212	0.007634702	0.100985948	0.035543477	0.072007238
AL691447.2	0.087996098	0.070038852	0.069724069	0.095308985	0.053578887	0.176991965	0.134873641	0.089762603	0.108337727	0.08205388	0.072060458	0.17981459	0.427614788	0.158320707	0.189247465	0.063206082	0.101973888	0.091882513	0.07074706	0.350183567	0.018349669	0.158005774	0.045276562	0.120252419	0.063152585	0.137955682	0.164560303	0.177608879	0.112761026	0.149182335	0.143720548	0.193988563	0.042756682	0.076398421	0.056354276	0.143671604	0.084782927	0.100608518	0.189579141	0.134084167	0.058468161	0.154556491	0.103511087	0.230973446	0.030608262	0.123694889	0.269054217	0.103975358	0.054841918
AL078605.1	0.221955492	0.043264	0.241189501	0.164846421	0.128708393	0.049375049	0	0.077626699	0.101837464	0.054584766	0.15579471	0.093302195	0.03301797	0.228192912	0	0.13665155	0.176374036	0.072236361	0	0.092705739	0.119015955	0.1205677	0.055935959	0	0.054614355	0.031395809	0.03388375	0.061438463	0.170652537	0.026877684	0.116521434	0.35948852	0.06162663	0.206466732	0	0.196179794	0	0.13594726	0	0.061029467	0.126408165	0.083537783	0.07459699	0.218472008	0.026470025	0.178285567	0.031442985	0.034583804	0.021557859
AL163953.1	0.021837416	0.029796143	0.013842373	0.056765297	0.017728429	0	0.057378357	0.053461914	0.056108795	0	0.035765544	0	0	0.034923923	0	0.094112637	0	0.02487478	0.052670504	0.021282309	0	0.055357071	0.057785082	0.046709617	0.018806596	0.064867374	0	0.042312991	0.033579799	0.055532405	0.026749641	0.020631802	0.063663874	0	0.041955215	0.067555026	0.112213461	0.074902072	0.01764248	0	0.034823186	0	0.034250225	0	0.018230045	0.081857469	0.021654948	0.119090233	0.044541032
AP000851.1	0	0.015451428	0.007178259	0.019624574	0	0	0.014877388	0	0	0.00974728	0.027820484	0	0.011792132	0.009055274	0.054797279	0.012201031	0.020996909	0.01289935	0.027313418	0.04414559	0	0	0.019977128	0.008074091	0.009752563	0.022425578	0	0.032913463	0	0.019198346	0	0.042796252	0	0	0.007252259	0.046709475	0.014547674	0.019421037	0	0	0.009029155	0	0	0.011146531	0	0.021224472	0.011229637	0.024702717	0.053894648
AC136475.8	0	0	0	0	0	0	0	0	0	0	0	0	0.042769392	0	0	0.044252445	0	0	0.049532106	0	0	0	0.108683858	0	0	0	0	0	0.06315786	0	0	0	0	0	0	0	0	0.035219497	0	0.039526857	0.032748229	0	0	0	0	0	0.040729255	0	0
AC021028.1	0.026511645	0.072347826	0.252079328	0.045943819	0.236754569	0.185775686	0.17415003	0.086540356	0.22138579	0.34229577	0.151973658	0.130019781	0.138034993	0.063598916	0.171050593	0.142821436	0	0.030199148	0.191833373	0.1291886	0	0.067206076	0.140307589	0.245733204	0.251152972	0.157504059	0.141654473	0	0.142686068	0.13483788	0.129901265	0.100191895	0.025763641	0.069052419	0.254677978	0.054676643	0.102174297	0.045467311	0.14993158	0.102055965	0.507323738	0.069847645	0.103953442	0.313146691	0.044264256	0.1739129	0.052580242	0.086748671	0.108149796
AC096644.4	0	0	0	0	0	0	0	0	0	0	0	0	0	0	0	0	0.005047334	0	0	0	0	0	0	0	0	0	0.005817952	0	0	0	0	0	0	0	0	0	0	0	0	0	0	0	0	0	0	0	0.005398864	0.005938153	0
FAM239A	0.633290035	0.518456969	0.103225363	0.003135632	0.008813631	0.755108029	0.565755054	0.307128385	0.276618538	0.003114858	0.062232537	0.152628562	0.030146515	0.292265644	0.525333424	0.003898983	0.674335793	0	0.36222543	0.045848536	0	0	0.411763222	0.438629001	0.875749477	0	0.491124886	0.45226899	0.033388177	0.076688211	0	0.006838023	0.439587354	0.014138329	0.083431599	0.36196911	0.371910397	0.865767761	0.651970389	0.348262197	0	0.066738699	0.312168792	0.017810024	0.030210026	0.26112738	0.007177125	0.213139168	0.898039106
TTTY6B	0	0	0	0	0	0	0	0	0	0	0	0	0	0	0	0	0	0	0	0	0	0	0	0	0	0	0	0	0	0	0	0	0	0	0	0	0	0	0	0	0	0	0	0	0	0	0	0	0
AL499606.1	0	0.052377724	0.072999244	0	0.03116426	0	0	0	0.024657981	0	0	0.037652217	0	0	0	0	0	0.043726611	0	0	0	0	0.067719079	0.0547396	0	0	0.041021489	0	0.029514448	0.032539569	0	0.03626801	0.111912767	0	0.024583928	0.079168601	0	0.032917012	0.031013174	0	0	0	0.030103709	0	0	0.035973682	0	0	0.026099103
AL356756.1	0	0	0	0.024931401	0	0.022402472	0	0.02348055	0	0	0	0	0	0	0	0.031000805	0	0	0	0.028041663	0	0	0	0	0	0	0.030747505	0	0.088489778	0	0	0	0	0.037471276	0	0	0	0.024672824	0	0	0	0	0	0.028321494	0.048039973	0	0	0	0
TBC1D8-AS1	0.518228837	0.488858753	1.386985628	0.532191835	0.955703966	1.070988248	0.327806861	0.412463629	1.623317115	0.969221018	1.514146868	1.468436478	1.29913322	0.516713392	0.495342638	0.641071131	0.842248896	0.364388423	0.447507985	0.342938907	1.008609785	0.454115632	0.942423844	0.967066265	1.338911252	0.19004727	0.834103612	0.402895492	0.452554866	0.379628306	0.5329202	0.562154162	0.714998233	1.041498851	1.483230295	0.435427307	0.435608307	1.420917691	1.467956884	0.504884617	2.071094226	0.606811986	0.416434635	0.459715686	0.817173898	0.503631545	0.774020206	0.341930261	0.356687745
LINC00620	0	0	0	0	0	0	0	0	0	0	0	0	0	0	0	0	0	0	0	0	0	0	0	0	0	0	0.016593413	0	0	0	0	0	0	0	0	0	0	0	0	0	0.012380819	0	0	0	0	0	0	0	0
LINC01447	0.137810622	0.03133937	0.058237233	0.029852666	0.041954927	0.017883031	0.015087536	0.154634859	0.044261121	0.064252259	0.056426914	0.078850098	0.02989675	0.151522518	0.018523769	0.129920434	0.085173988	0.032703894	0.062323265	0.02238458	0.021553052	0.029112085	0.010129656	0.03684663	0.054396768	0	0.055225235	0.02225225	0.013244622	0.029204293	0.05627016	0.07052624	0.351546334	0.186949232	0.025741447	0.071053891	0.03688291	0.167410607	0.060307761	0.022104117	0.036626777	0.052948613	0.004503018	0.039563928	0.028761346	0.016143206	0.034164779	0.031314563	0.070271906
RRM1-AS1	0	0	0	0	0	0	0	0	0	0.039439859	0.037522811	0	0.04771383	0	0	0	0	0	0	0	0	0.116153854	0.040416155	0	0	0	0	0	0	0	0.056127859	0	0	0	0.029344399	0	0.058863419	0	0	0	0	0	0	0.045101571	0	0.042939684	0	0	0
AC011477.3	3.815966446	3.435354813	1.745581581	2.045240956	3.25763178	4.808860221	2.635844977	2.632501795	2.425904839	2.505752262	2.480602293	3.357026855	3.80976582	3.271582972	2.474715841	2.67030013	3.172982045	1.926900448	3.036330384	3.718964731	3.49467857	2.941891776	1.14509097	4.2634406	3.930065268	3.622593347	2.480324132	2.058112296	3.054928437	2.267596176	3.421431695	3.307948538	2.981933723	4.610919576	3.804286534	3.123623687	2.173126438	3.440848769	4.099972334	2.915179271	2.728910755	2.798412098	2.807413593	4.491803072	3.382645886	2.728108342	2.145613104	2.574476691	2.915392883
AC079015.1	0	0	0.050585046	0.023048996	0.151167576	0.02071101	0.314521968	0.08683076	0.153781405	0.183170354	0.06535013	0	0.110798559	0.042541557	0.085812294	0.057320281	0.049321599	0.090901461	0	0	0.066563733	0.0337158	0.04692614	0.037931971	0	0.421420255	0.085277894	0.025771168	0.14316488	0.022548393	0.032584294	0.050264055	0.103400386	0.173210346	0.102213041	0.109720243	0	0.022809943	0.214906723	0	0	0.035041017	0.020860456	0.104732506	0.044412794	0.099712286	0.079135029	0.116053032	0.036170905
AC096588.1	0	0	0	0	0	0	0	0	0	0	0	0	0	0	0	0	0	0	0	0	0	0	0	0	0.024468797	0	0	0	0.021844923	0	0	0	0	0	0	0	0	0	0	0	0	0	0	0	0	0	0	0.092967214	0
AC097512.1	0	0	0.009240977	0	0	0	0	0.005948406	0.004682182	0	0.005969146	0	0	0	0.011757271	0	0	0	0	0	0	0	0.006429421	0.005197116	0.006277512	0.014434855	0	0.007061892	0.016813058	0.006178778	0.017857691	0	0	0	0	0.007516467	0.028092059	0	0	0	0	0	0	0.014349557	0.006085063	0	0.007228272	0.023850899	0
AC079305.1	0.349486173	0.606909815	0.865994367	0.412941936	0.619038363	0.296843981	0.250441006	0.570403268	0.693882517	1.230618461	0.962659365	0.623261153	0.463177942	0.711356217	0.307479724	0.376544851	0.47127331	0.506667863	0.344838749	0.185783045	0.477017854	0.322158184	1.345153321	0.611624528	0.711409437	0.188752359	0.916694639	0.246246346	0.366416842	0.18852083	0.700529665	0.390226349	0.216125457	0.455137085	0.651104582	0.262097253	0.163260466	0.435903039	0.59036901	0.519790052	0.810633522	0.753346744	0.224239448	0.562910985	0.450892211	0.387059514	0.504095948	0.415837317	0.15120743
AC136777.1	0	0	0	0	0	0	0	0	0	0	0	0	0	0	0	0	0	0	0	0	0	0	0	0	0	0	0	0.041624975	0	0	0	0	0	0	0	0	0.055194426	0	0	0	0	0	0	0	0	0	0	0	0.029211191
AL356441.1	0.09667051	0	0.08170376	0.055842284	0.20928194	0	0	0	0.062096014	0.027736161	0.18471595	0.063212869	0.100664544	0	0	0	0	0	0	0.031404383	0.040317058	0.040842717	0.08526823	0	0	0	0	0.031218731	0	0	0	0	0.156571723	0	0	0	0.041395819	0.027631557	0.104133664	0.155054541	0.077078149	0	0.025269983	0.031717771	0.107601728	0.03019742	0.063908506	0.035146142	0
AC069148.1	0.041286364	0.168999999	0.314048829	0.089434907	0.067035621	0.032145214	0.027120239	0.016846072	0.371282419	0.230990219	0.25357212	0.121487233	0.107480373	0.049521031	0.133187832	0.088965853	0.095689039	0.141086643	0.124475214	0	0.077484345	0.026164866	0.1820832	0.08831037	0.088890552	0.02043998	0.264716797	0.279992997	0.047615105	0.017498492	0.075860309	0.156028003	0.080243008	0	0.066101316	0.04257374	0.07955759	0.141611729	0.050032971	0.139064541	0.411484912	0.217546311	0.097131497	0.14223438	0.086165446	0.116071333	0.122824159	0.090061988	0.154385711
AC008556.1	0.272004279	3.287215661	3.202066493	0.781135002	2.542621683	1.851564334	0.316509144	0.558100452	3.095060166	5.665845145	4.722208946	2.561236716	2.654385859	0.52200993	0.902543424	0.979671035	1.887663298	0.309837333	2.502391128	0.833139815	3.092081175	0.610718743	4.866976818	2.526715532	2.831111799	1.462059733	3.728873469	0.594808653	0.501919227	0.566539419	0.771097727	0.668166979	0.611734933	1.335961208	5.305524888	0.729263124	0.738793623	1.899263194	2.743768915	0.725472835	7.386202573	1.105647133	0.499751075	0.535470608	2.29017619	0.808402692	1.94977332	0.686590218	0.501959959
LINC00449	0.109086906	0.223266053	0.080673094	0.063014687	0.147601368	0.141556906	0.071657146	0.148369074	0.081750257	0.140843718	0.104220467	0.285327812	0.208255548	0.145382844	0.087977283	0.039177623	0.117987219	0.124259795	0	0.053156961	0.318467769	0.161309997	0.096220113	0.103703921	0.078288927	0.054006552	0.116572534	0.088071192	0.153766211	0.077057581	0.178167331	0.03435479	0.159013668	0.071032133	0.116435345	0.037496138	0.210207211	0.140312539	0.161574367	0.174969803	0.130467143	0.119750263	0.071289172	0.21474968	0.060711067	0.170379938	0.198321578	0.07932065	0.135972736
AC112196.1	0	0	0.012078801	0	0	0.014836253	0	0	0.01224008	0	0	0	0.039685061	0	0	0.020530581	0	0.021705637	0.045960079	0.018570861	0.047682674	0.048304367	0	0	0.032821127	0	0.081451322	0	0	0	0	0	0	0.024815713	0	0.039298837	0	0	0	0.036676363	0.015193289	0	0.014943307	0.037512364	0	0	0	0.020783536	0
AC104971.2	0.48519161	0.268387095	0.423926955	0.409048191	0.383250798	0.336926512	0.499604604	0.53506134	0.294814824	0.485348411	0.848344507	0.34727864	1.406472686	0.419433714	0.676845358	0.409728591	0.376867599	0.716986213	0.411169739	1.022395802	0.246104125	0.415521437	0.38169699	0.841468539	0.22586582	0.376541961	0.826774711	0.343018716	0.362961794	0.300123023	0.353387311	0.545130096	0.496988954	0.426936998	0.562664896	0.486798497	0.336918828	0.550985587	0.381392775	0.429074005	1.06647087	0.466402016	0.514178314	0.438854323	0.339359296	0.442395947	0.416118905	0.686527118	0.552765623
AL139300.2	0.086007036	0.078235081	0.163555267	0	0.18619659	0.178571605	0.150657097	0.070186889	0.220985454	0.197413257	0.211294815	0.056240021	0.238827996	0.068774235	0.184969719	0.030888687	0.053156732	0.130626331	0.034573947	0.223521976	0.107609362	0.036337462	0.303450048	0.204407367	0.172830238	0	0.091908906	0.166650443	0.088169743	0.121508518	0.035117973	0.216689885	0.055720281	0.074671513	0.110160891	0.118251835	0.036829554	0.073750774	0.023161737	0.05518035	0.32002067	0	0.089930066	0.028219066	0.04786623	0.214931364	0.199006233	0.437769665	0.097458677
AL109761.1	0	0.047647577	0.088542401	0.090774461	0.056699733	0.027188904	0	0.02849732	0.022431159	0.060115381	0.02859668	0.102755721	0.072726807	0.055847507	0	0.037624325	0.064748178	0	0.0842264	0	0	0.177045081	0	0.099592312	0	0.103730646	0.186584526	0.067663506	0.080547138	0	0.042775857	0	0	0	0.044727586	0.072019014	0.044860668	0.02994433	0.056424849	0.06721307	0.083529624	0	0.027385092	0	0	0.032724957	0	0.038087889	0.047484272
AC087190.2	0	0	0	0	0	0	0	0	0	0	0	0	0	0	0	0	0	0	0	0	0	0	0	0	0	0	0	0	0	0	0	0	0	0	0	0	0	0	0	0	0	0	0	0	0	0	0	0	0
AC007876.1	0	0	0	0	0	0	0	0	0	0	0.013207419	0	0	0	0	0	0	0	0	0	0	0	0	0	0	0	0	0	0	0	0	0.01523773	0	0	0	0	0	0	0	0	0	0	0	0	0	0	0	0	0
AL359091.4	0.116288242	0.793349627	1.130268647	0.201523742	0.53497376	0.93559078	0.305550273	0.221429052	1.07066282	1.734968097	1.90458081	0.608327268	1.251292278	0.154980245	0.312616915	0.167055684	0.934336786	0	1.075173683	0.491106199	1.697456566	0.196524369	0.923148466	0.994949109	0.801188586	0.537336584	0.621340159	1.051514043	0.298030976	0.032857805	0.569786965	0.366227098	0.64037452	0.403846909	1.191569143	0.679514364	0.547760818	0.398867267	1.190026275	0.149216302	1.112639104	0.153186644	0.243184971	0.305235079	0.194156663	0.254278518	1.345359984	0.676455815	0.184480459
AC011008.1	0	0.049275626	0.045783884	0	0.293185405	0.028117909	0.094889948	0	0.115987999	0.031084718	0.236590297	0.070844491	0.112817667	0.028877868	0.058250715	0.077819789	0.06696053	0.04113688	0	0.035195801	0.180737972	0	0.031854191	0.180241667	0.093304707	0	0.231551822	0.104963206	0.055532879	0	0	0.034120019	0	0.094062293	0.046255864	0	0.046393492	0.247739882	0.087529208	0	0.345534847	0.04757277	0.028320801	0.035547024	0.090444277	0.101529366	0.143248222	0.039389298	0
AL121757.1	0	0.022028513	0	0	0.072087185	0.025140045	0	0	0	0.013896325	0	0	0.050434782	0	0	0	0	0	0	0.18881006	0	0	0.028480631	0.023021848	0	0	0.163897976	0.007820578	0.00620645	0	0.148321581	0	0.039222652	0	0	0.066591919	0	0.006921958	0	0.054379617	0	0	0.012660725	0.03178237	0.040432829	0.045388383	0	0.008804431	0
RGPD4-AS1	0	0	0	0	0	0	0	0	0	0	0	0	0	0.010141907	0	0	0	0	0	0	0	0	0	0.004521491	0	0	0	0	0.009751574	0	0	0	0	0	0	0	0	0	0	0	0	0	0	0	0	0	0	0	0.004311572
HID1-AS1	0.233432594	0.345050304	0.16029977	0.539374793	0.300056376	0.181748646	0.281118749	0.111122064	0.212421703	0.083718965	0.063719718	0.248042644	0.101282118	0.202215941	0.407897948	0.398217706	0.324614791	0.398851073	0.234593778	0.189582289	0.146031846	0.468463457	0.120107887	0.457696937	0.234540176	0.423747115	0.166300614	0.961153874	0.314084424	0.527660056	0.500398798	0.606499036	0.26465424	0.709333558	0.074747205	0.702074928	0.249898689	0.383654845	0.361465198	0.673945038	0.465306128	0.486876651	0.274590146	0.593569873	0.178632071	0.328132945	0.443674018	0.97598464	0.330642014
LAMP5-AS1	0	0	0	0.014250209	0	0.006402366	0	0	0	0	0	0	0	0.013150813	0	0	0	0.009366748	0	0	0	0	0	0.005862929	0	0	0	0.007966606	0.012644675	0.020911061	0	0.038845146	0.007991005	0	0	0.008479417	0	0.014102413	0	0.015827144	0.00655644	0	0.006448564	0.016187908	0.013729266	0.007705981	0.008154301	0.008968829	0
LINC00917	0	0	0	0	0	0	0	0	0	0	0	0	0.005193138	0	0	0	0.004623415	0	0	0	0	0	0	0.003555749	0	0	0	0	0	0	0	0	0	0.006494707	0	0	0	0	0	0	0.00397635	0	0	0	0	0	0.004945421	0	0
AC099521.2	0.031147276	0.031874263	0.22211705	0.020241456	0.088502824	0.212196305	0	0.057190594	0.170062562	0.160858837	0.108403327	0.129840972	0.243256167	0.112079034	0.050239811	0.05872795	0.04331386	0.026609661	0.140859967	0.09865542	0.194852578	0.059217927	0.164840743	0.099934721	0.080473019	0.046261015	0.27459817	0.037720078	0.041908776	0.07260671	0.076307423	0.102996875	0.075671206	0.09126722	0.144617731	0.024088875	0.100033119	0.113511956	0.182438497	0.074937951	0.254554752	0.061545518	0.036638993	0.06131687	0.078005968	0.072972154	0.061774037	0.118903057	0.095295056
AC107208.1	0	0	0	0	0	0.023783742	0	0	0	0	0	0	0	0	0.197087196	0	0	0	0	0.059541258	0	0	0	0.021779822	0	0	0	0.088783907	0	0	0	0	0	0	0.019562933	0	0	0	0	0	0	0	0	0	0	0	0	0	0
TMEM108-AS1	0	0	0	0	0	0	0	0	0	0	0	0	0	0	0	0	0	0	0	0	0	0	0	0.004114935	0	0	0	0	0	0.004892189	0	0	0	0	0	0	0	0	0	0	0	0	0	0.005680795	0	0	0	0	0
RAET1E-AS1	0.209639189	0.035755372	0.282384402	0.034059178	0.276563489	0.040805826	0.034427014	0.160385742	0.260905898	0.270668259	0.128755959	0.411249343	0.013643789	0.178112007	0	0.268221017	0.085028805	0.07462434	0.205414965	0.025538771	0.114753675	0.016607121	0.288925408	0.280257704	0.112839577	0.272442971	0.042004649	0.025387795	0.130961215	0.299874988	0.208647196	0.086653569	0.038198325	0.153570297	0.218167119	0.162132061	0.117824134	0.022470622	0.021170976	0.100875153	0.167151292	0.207118471	0.030825202	0.167658566	0.17500843	0.061393102	0.181901565	0.157199107	0.160347714
AC008443.3	0.028877894	0.03940255	0.036610428	0	0.070332455	0.044968168	0	0.047132179	0.018549629	0.024856451	0	0	0.150355057	0.046183548	0	0.093341222	0	0.032894518	0	0.056287638	0.144524535	0.073204432	0.025471748	0	0.0994797	0.028593633	0.030859517	0	0	0	0	0.054567171	0.056126257	0.037607784	0.01849392	0.029778354	0.259685249	0.024762707	0.023330493	0	0	0	0.022646324	0.028424669	0	0.027062169	0.085909794	0.031497089	0
LINC02023	0	0	0	0	0	0	0	0	0	0	0	0	0	0	0	0	0	0	0	0	0	0.010315512	0	0	0	0	0	0	0	0	0	0	0	0	0	0	0	0	0	0	0	0	0	0	0	0	0	0	0
FAM225B	0.010702014	0.026284325	0.013567656	0.003709248	0.04691679	0.004999499	0.005623962	0.013973574	0.020623221	0.007369349	0.014022295	0.014695904	0.008915342	0.006846164	0.020714511	0.002306122	0.003968634	0.007314334	0.01032504	0.043805871	0.016068038	0.01085169	0.016991482	0.158713062	0.012903351	0.131398688	0.091491157	0.04769423	0.019748023	0.025400809	0	0.006066702	0.008320053	0.016724725	0.009595266	0.019864297	0.013748308	0.01835389	0.010375408	0.010299289	0.04607831	0.005639111	0.011749672	0.018961292	0.00357365	0.012034938	0.044572882	0.011672676	0.016007591
AC007750.1	0.003813799	0.010407505	0.007252511	0.003304595	0.006192369	0.008908176	0.010020853	0.003112288	0	0.006565404	0.00312314	0	0.01985685	0.003049647	0	0	0.003535684	0	0.004599325	0.05575279	0.004771709	0	0.006727924	0.002719203	0	0.026433806	0.052981567	0.00738976	0.0117291	0.003232822	0	0.003603245	0	0	0.002442425	0.00786544	0	0.009810964	0.003081174	0	0.003040851	0	0	0.011261831	0.003183789	0.007148006	0.003781932	0.029117949	0.012964794
AP000439.1	0	0.037232358	0.103782057	0	0.022152908	0.021245718	0.035849128	0.022268129	0.035055925	0.046974841	0.044691541	0.187353805	0.08524433	0.087279752	0	0.05880015	0.075892443	0.093248315	0.032907733	0	0.170705615	0.034586259	0.048137658	0.038911282	0.094000611	0	0.087479561	0.052873032	0.02098015	0.115652685	0.100276622	0.025780875	0.053034966	0	0.069901288	0.056276476	0	0.07019652	0	0.052521056	0.261083989	0.03594569	0	0.053718222	0	0.025571653	0.054118735	0.029762309	0.129866622
AL139339.2	0.048261685	0.065850837	0	0.020908983	0.097951593	0	0	0	0	0.020770459	0.039521743	0.047337491	0.050255663	0	0.038922471	0.051998307	0	0	0.029101055	0	0.030191769	0.030585414	0	0.051615194	0	0.071679929	0.05157344	0.116892054	0.018553222	0.061364576	0.029558964	0.022798612	0.023450012	0.031425682	0	0.074649846	0.092998827	0.020692125	0	0.023222781	0.057720623	0	0.01892364	0	0.040289231	0.022613593	0.023929212	0.026319485	0
AL512638.2	0.030371578	0.06630498	0.011551221	0.015789887	0	0	0.023940625	0.054527056	0	0.005228426	0	0	0.031626408	0.014571706	0.078381804	0.019633843	0.005631355	0	0.065928941	0.088798601	0	0.007699087	0	0.01732372	0.01046252	0.018043568	0.01947342	0.123583116	0.042032645	0.066936761	0.029762818	0.040172727	0.005902934	0.023731808	0.007780201	0.056373504	0.031213399	0.010417415	0.009814897	0.023382938	0	0.032006814	0.033344759	0.035873893	0.005070886	0	0.102400525	0.086128246	0.028909007
LINC02352	0.208495051	0.261723302	0.29075536	0.10116824	0.318216437	0.23375878	0.109565195	0.279036881	0.235710068	0.208174408	0.23903274	0.212682541	0.243162328	0.180057532	0.134519009	0.179710086	0.115974511	0.189995689	0.271553713	0.121917069	0.260862604	0.16912881	0.183903074	0.214063222	0.251381172	0.107350215	0.231714229	0.226233163	0.115418414	0.190872559	0.132805422	0.267898686	0.186403537	0.206358123	0.181592588	0.180596865	0.139278096	0.178783877	0.161705722	0.280908911	0.3457772	0.186762535	0.143883375	0.279103039	0.19493969	0.2422783	0.190212691	0.209212909	0.158763824
AC073964.1	0	0	0	0	0	0	0	0	0	0	0	0	0	0	0	0	0	0	0	0	0	0	0	0	0	0	0.055006088	0	0	0.043632604	0	0	0	0	0	0	0	0	0	0	0	0	0	0.05066605	0	0	0	0	0
AC117944.1	0	0	0.015677945	0	0.020079312	0.019257039	0	0.020183749	0.03177456	0	0.040508245	0.024259541	0.025755047	0	0	0	0	0.028173308	0.029827446	0	0	0	0.043631793	0	0	0	0	0.095847837	0.019016329	0.020965432	0.06059357	0.070103065	0.024035347	0.064420197	0	0.127521967	0	0	0	0.047604889	0.019720463	0	0.096979966	0	0	0.023178051	0	0.026976446	0.033631606
AL022157.1	0.286086563	0.260234585	0.302242482	0.247889355	0.251610392	0.464051211	0.219245723	0.155642505	0.352219799	0.205205885	0.370939786	0.420912156	0.422034209	0.190637354	0.307633849	0.256863815	0.375734163	0.32587832	0.460015468	0.162641648	0.1491428	0.332392156	0.252342672	0.220975122	0.390102538	0.141635229	0.331194549	0.161680167	0.219960306	0.141461495	0.204423569	0.247767777	0.347518592	0.465714433	0.351161997	0.245839341	0.245013451	0.633739108	0.520041953	0.252377496	0.399183678	0.408267362	0.243047836	0.117331905	0.258729569	0.379806345	0.11820671	0.208022879	0.243133752
AC073912.2	0	0	0.03170209	0	0	0.038939313	0	0.040813196	0.096376148	0	0	0	0.104157635	0	0.161337941	0	0.092730829	0	0	0.097482376	0.438018761	0.126779916	0.044113532	0	0.215356291	0.099040407	0	0.048453047	0.038452577	0	0	0	0	0.065131461	0	0.103143951	0	0	0.161620703	0	0	0	0.039220289	0	0.083501656	0.09373584	0.049594613	0.054548586	0
AC083949.1	0.01674125	0.091370643	0.031835995	0.029012042	0.027182343	0	0.021994027	0.013661862	0.010753692	0.014409917	0.013709496	0	0.034865861	0	0.135016176	0.036074855	0.031040837	0.057209367	0.040378866	0.048947064	0	0.021219236	0	0.035809062	0.014417728	0.04972937	0.035780095	0.081096177	0.038614996	0.042572889	0	0.015816989	0	0.043604378	0	0.034526539	0	0	0.054101122	0.032222528	0.02669655	0.022053269	0.091900551	0.065914017	0	0	0.132810918	0.036519328	0.102439669
AC005722.2	1.213745588	0.147636794	0.071569585	0.733737779	0.26734681	0.036628375	0.587149153	1.604745811	0.045328248	0.060739724	0.088607278	0.027686111	0.029392852	1.275262072	1.085105373	0.745095615	0.353271438	1.216443171	0.221263004	0.004584854	0.041202358	0.548577073	0.099589244	0.234795524	0.141802851	0.041923187	0.125681565	0.145847984	0.755963973	0.542339026	0.679996501	0.591147047	1.174929079	0.484002132	0.030128077	0.441453048	0.205480494	0.439710723	0.068413036	0.543289027	0.210055111	0.470984535	0.520186724	0.842770357	0.153164834	0.467316273	0.275242745	0.918471934	0.738852448
AC092115.3	0.053560688	0.03654054	0.135804899	0.139228396	0.021741283	0.083403799	0.070366026	0.043708727	0.068809097	0	0.043861123	0.078802529	0.055773599	0.128487	0	0.02885379	0.148964558	0.06101044	0.096888815	0	0.134026976	0.101830828	0.094486417	0.152753073	0.046126989	0.079550192	0.14309016	0.103781188	0.123541895	0.045401493	0.032804458	0.15181103	0	0.139504549	0.051451835	0.082846197	0.137613129	0.114820321	0.043271759	0.257725791	0.128116383	0.141111121	0.147009833	0.105440158	0.111782201	0.025096504	0.026556575	0.116837174	0.145661211
AC025871.1	0	0	0	0	0.035118252	0.016840058	0	0.017650455	0.027786484	0.03723381	0.035423991	0	0	0	0	0	0.020051619	0	0	0.042158135	0	0	0	0.015421183	0	0	0.092452251	0.020954455	0.016629559	0	0	0	0.021018632	0	0.013851517	0	0	0	0	0	0.017245316	0	0	0.021289418	0.036111903	0	0	0	0.014705225
AC012363.2	0	0.038976576	0	0	0	0.022241013	0	0.023311321	0	0	0	0	0	0	0	0	0	0	0	0	0.035740527	0	0	0	0.049202122	0	0	0.08302495	0	0.02421413	0	0	0	0	0	0	0.036696834	0	0	0.027490751	0.022776246	0	0	0	0.023846869	0	0	0	0.019421495
LINC01035	0	0	0	0	0	0	0	0	0	0	0	0	0	0	0	0	0	0	0	0	0	0	0	0	0	0	0	0	0	0	0	0	0	0	0	0	0	0	0	0	0	0	0	0	0	0	0	0	0
AC244197.2	0	0.231181678	0.153428436	0.062918481	0.235801636	0.075381754	0	0.059257022	0.373144905	0.02083388	0.05946363	0	0.10081823	0.077419139	0	0.07823562	0.089757779	0.05514226	0.029189913	0.047178493	0.060567916	0.214751629	0.064048808	0.017257599	0.125071043	0	0.12932729	0.070349386	0.279148098	0	0	0.022868226	0.047043229	0.189129831	0.015501011	0.249592613	0.124377057	0.290574297	0.039109743	0.186349519	0.135092695	0.0637693	0.037962845	0.40501899	0.040412252	0.045365284	0.168015949	0.0527997	0.049369143
AC004232.2	0	0	0	0	0	0	0	0	0	0	0	0	0	0	0	0	0	0	0	0	0	0	0	0	0	0	0	0	0	0	0	0	0	0	0	0	0	0	0	0	0	0	0	0	0	0	0	0	0
RBM26-AS1	0.710826234	0.392574323	0.96016637	0.491269025	1.071711198	1.475848806	0.511397816	0.687114721	1.051804067	0.823068922	1.046392725	1.506480592	1.16316309	0.656368428	0.696117026	0.647335203	0.949259781	0.867530356	0.602105247	0.622656643	1.011122113	0.563099748	1.130811019	0.929156134	1.140531972	0.322588376	1.966830965	0.491901228	0.751472341	0.362242606	0.839626028	1.063338963	1.278748467	1.311424666	1.354838814	0.811525703	0.668564026	1.375073702	1.24084974	0.851024731	1.359554055	0.858341249	0.524256044	0.599717282	0.681707345	0.634411767	0.83495516	0.39687845	0.909031697
AC005746.1	0.011929243	0.0162769	0.03024699	0.02067299	0.077476835	0.055728046	0.015672192	0.038939904	0.045976282	0.030804044	0	0.023401604	0.086954775	0.03815616	0.038483166	0.012852855	0.02211864	0.054353921	0.0287726	0.081382013	0.194031529	0.10584072	0.031566568	0.059538067	0.061641485	0.03543545	0.191217551	0.069343638	0.064203362	0.050559978	0.058450682	0.033811938	0.023185339	0.093212972	0.007639701	0.024602432	0.153248632	0.020458579	0.06746357	0.045921345	0.009511525	0.015714406	0.018710055	0.164388268	0.079669	0.033537541	0.094636523	0	0
WAC-AS1	7.083915137	10.19489765	12.71988462	8.770710871	16.04590871	12.95193264	4.635598059	6.475485786	13.06619988	12.47771016	14.59307117	12.55970759	14.34368849	8.554972701	10.07068359	9.942410141	9.848499259	5.946061315	14.31843082	13.33517828	15.48865465	6.17245447	8.956785811	10.58164082	13.6303921	6.070069767	8.514112514	10.44850524	9.344015425	5.981951435	8.578427039	11.14622067	11.48562919	10.24967365	10.26700997	8.332475116	7.674725834	14.98976756	11.72039783	9.362828576	15.90088434	10.19030385	8.81662236	11.06093415	10.69863909	9.950188359	10.34210304	10.04728238	9.595921061
AC108879.1	0	0	0	0	0	0	0	0	0.012299211	0	0	0	0	0	0	0	0	0	0	0	0	0	0.016888876	0	0	0	0	0	0	0	0	0	0	0	0	0	0	0	0	0	0.015266687	0	0	0	0	0	0	0	0
HMMR-AS1	0	0	0	0	0	0	0.021764204	0	0	0	0	0	0	0	0	0	0	0	0	0	0	0	0	0	0	0	0	0	0.012737165	0	0	0	0	0	0	0	0	0	0	0	0	0	0	0.016306315	0	0	0	0.018068863	0
AC073987.1	0	0	0.015751665	0	0	0	0	0	0	0	0.020349361	0	0.025876152	0	0	0	0	0	0	0	0	0	0	0	0	0	0.053109326	0	0	0	0	0	0	0	0	0	0	0	0	0	0	0	0	0	0	0	0	0	0
LINC00871	1.269257286	0.080177909	0.044697832	0.947042078	0.028623067	0.018300611	1.682942518	1.400234506	0.030196431	0	0.009624086	0.011527328	0	1.249882931	0.398082533	0.949672555	0.806256406	2.70417808	0.099211082	0	0.01470422	0.640525218	0.020732379	0.276518164	0.141697734	0.046546789	0.01255884	0.159402981	1.129491005	0.93643525	1.036513871	0.788352017	1.244867068	0.566291259	0.015052872	0.715011605	0.679394693	0.423260558	0.009494767	1.447696779	0.009370509	0.975329939	2.165837978	1.49226353	0.215841569	0.7709408	0.209775287	0.730643737	1.646004083
AC079145.1	0.380964007	0.199926061	1.226009477	0.558629276	1.046796541	1.574343056	0.269497977	0.334804002	1.392970851	1.135080613	1.295889457	1.494674714	0.762892108	0.421798359	0.472681399	0.41045983	0.760701328	0.63423792	1.130906788	0.31415993	1.503282237	0.408578159	1.085633214	1.48348363	1.009507491	0.087049378	1.847635167	0.141955784	0.51822133	0.099362973	0.430763158	0.47067967	0.484127872	0.877769841	1.370020021	0.241749592	0.338818278	0.929768693	1.562582415	0.62044745	1.238379434	0.424637531	0.45962409	0.374984962	0.782847322	0.576709319	0.842741736	0.351591348	0.49810211
AP001893.3	0.027862854	0	0	0.02414271	0.022620104	0	0	0.045475512	0	0	0.045634069	0	0	0	0	0	0	0.031738296	0	0	0	0.070631342	0.024576432	0	0.023995762	0.027588584	0	0	0	0	0	0.052649168	0	0	0	0.057463326	0.071587849	0.047784626	0.022510441	0	0	0	0	0	0	0	0	0	0
AC007128.2	0	0	0	0	0	0	0.022738366	0	0	0	0	0	0	0.013839939	0	0	0	0	0	0	0.021655014	0	0	0	0	0	0	0	0	0	0	0	0	0	0	0	0.022234436	0	0	0	0	0	0	0	0	0.03243915	0	0	0
AC087500.1	0.405398158	0.5037589	0.624082422	0.376361692	1.146033635	0.603097058	0.228255821	0.478520749	0.804469461	0.585726936	0.521687005	0.781068601	0.859371833	0.590453502	0.315272018	0.616179932	0.677845422	0.503015756	0.689694994	0.317485409	0.969155795	0.990967399	0.434206074	0.350983316	0.660858637	0.315391689	0.727185502	0.406784346	0.584426497	0.484780147	0.469987521	0.601883366	0.499485245	0.641083917	0.547065354	0.470294027	0.502193666	0.980806717	0.684286558	0.71758392	0.854265224	0.610321705	0.391719353	0.826573807	0.864204015	0.664839633	0.638909964	0.600084263	0.408516512
AC103987.2	0	0	0.02409967	0	0	0	0	0	0	0	0	0	0	0	0	0	0	0	0	0	0	0	0	0	0	0	0	0	0	0	0	0	0	0	0	0	0	0	0	0	0	0	0	0	0	0	0	0	0
LINC01613	0.011405729	0	0.003614951	0	0.004629798	0	0	0.004653879	0	0	0.004670105	0.005593657	0.005938484	0.00912042	0	0	0.005286991	0	0	0	0	0	0	0	0.004911363	0	0	0	0.0043847	0.004834116	0	0.005388017	0	0.007426861	0.01095665	0	0	0.004890189	0	0	0	0	0	0.005613361	0.009521592	0	0.005655213	0.012440217	0
AC079779.1	0	0	0	0	0	0	0.004361957	0	0	0	0	0	0	0	0	0.003577266	0	0	0	0	0	0	0	0	0	0	0.007096073	0.003216673	0	0	0	0	0	0	0.002126317	0.003423731	0.004265287	0	0	0.00639052	0	0	0	0	0	0	0	0	0.002257367
AC104261.1	0	0.026542331	0	0	0	0.015145721	0.02555625	0.015874581	0	0	0	0	0.081025694	0	0	0	0	0.022158393	0	0	0	0	0	0	0	0.038522465	0	0.018846154	0.014956401	0.016489377	0	0	0	0	0	0.020059284	0	0	0	0	0	0	0.015255008	0	0	0	0	0.021217057	0.013225681
AC099343.3	0.988101612	2.316170977	3.597446276	1.531234235	2.64307287	2.490451428	1.189953312	1.359423485	4.540575682	3.810902026	3.096598815	2.217930716	2.064447613	1.433359839	1.777682414	1.583258065	1.239010577	1.349200909	1.665212804	1.524724839	1.965372004	1.22028835	4.491860864	3.070928733	2.187410753	0.439014509	3.546760887	1.350026162	1.582731423	1.288582537	1.737967858	1.639696604	1.846583009	1.641505381	2.263469611	1.188730941	1.098485946	1.765196147	2.302756019	1.170361339	5.176522931	1.610346803	1.395775344	1.402779573	1.697338804	1.804461723	1.890598964	1.436961873	1.240244402
AC108516.2	0.09085366	0	0	0	0.036879196	0	0.059680068	0	0	0	0	0.044556922	0	0	0	0	0.042114144	0.051745244	0	0	0	0	0	0	0.039122031	0.089959338	0.048544054	0	0	0	0.055645384	0	0.088290301	0.059159522	0	0.046843313	0	0	0.146801613	0	0	0	0	0	0	0	0	0	0
LINC02072	0	0	0	0.010387298	0.004866102	0	0	0.014674234	0	0	0.004908466	0	0.006241582	0.014378885	0	0	0.011113676	0	0.007228504	0	0	0.007597209	0	0	0	0	0	0	0.004608494	0	0	0	0.005824823	0.023417777	0.003838625	0	0	0	0.004842511	0	0	0.007895821	0.004700503	0.005899865	0	0.011234125	0	0.013075162	0
AC008395.1	0	0	0.016556116	0	0	0	0	0	0	0	0	0	0.027197669	0	0	0	0	0.059502769	0.031498176	0	0.032678735	0	0	0	0.022493557	0	0	0	0.020081494	0	0	0	0	0	0	0.053865951	0	0	0.02110122	0	0	0	0	0	0.021803975	0	0	0	0
AC138649.1	0.154672816	0.092331707	1.323600919	0.443946154	0.698478474	0.504287847	0.050800838	0.197222305	0.4346721	0.391079875	0.221659141	0.701662846	0.362392359	0.162332356	0.046778165	0.510360208	0.322635432	0.28630265	0.384719491	0.376852599	0.54428028	0.232803486	0.443394796	0.344625835	0.541148337	0.229725432	0.464868521	0.355893538	0.267573664	0.122916238	0.189465747	0.438400634	0.206674675	0.377683047	0.408602864	0.10965334	0.310468645	0.406183887	0.507651613	0.446557078	0.624333009	0.687658583	0.363887755	0.447220574	0.661750627	0.452961298	0.354692206	0.347946804	0.262900723
AC013652.2	0	0	0	0	0	0	0	0	0.009158045	0	0	0.027968284	0	0	0	0	0	0	0	0	0	0	0	0	0	0	0	0.013812604	0.010961751	0	0	0	0	0	0	0	0	0	0	0	0	0	0	0	0	0	0.014138033	0	0
AL390718.1	0	0	0	0	0	0	0	0	0	0	0	0	0	0	0	0	0	0	0	0	0	0	0	0	0	0	0	0	0.024089856	0	0	0	0	0	0	0	0	0	0	0	0	0	0	0	0	0	0	0	0
AL353615.1	0	0	0	0	0	0	0	0	0	0	0	0	0	0	0	0	0	0	0	0	0	0	0	0	0	0	0	0	0	0	0	0	0	0	0	0	0	0	0	0	0	0	0	0	0	0	0	0	0
AL603962.1	0	0	0	0	0	0	0	0	0	0	0	0	0	0	0	0	0	0	0	0	0	0	0	0	0	0	0	0	0	0	0	0	0	0	0	0	0	0	0	0	0	0	0	0	0	0	0	0	0
AC009054.2	0.339122218	0.98327272	1.209171963	1.395758467	0.550624141	0.72610366	0.891052134	0.588081055	0.789648781	1.386511423	1.076122107	0.332628145	0.485558389	0.372864236	0.205123506	0.319706165	0.785980554	0.627722388	1.329155655	0.289189027	0.424299304	0.32237353	0.373903469	1.42052189	0.54760383	0.419730067	0.634187834	0.862438322	0.358513733	0.323394595	1.142367003	0.6407995	0.535525531	1.380125215	1.574554546	0.786817356	0.599021857	1.781127206	0.58220185	0.938287265	0.304190771	0.446726114	0.199457192	0.458974807	0.77853015	0.317799584	0.71461329	0.462350315	0.864620025
AL157778.1	0	0	0	0	0	0	0	0	0	0	0	0	0	0	0	0	0	0.024772415	0	0	0	0	0	0	0	0	0	0	0	0	0	0	0	0	0	0	0.419068789	0	0	0	0	0	0	0	0	0	0	0	0
AC026746.1	0	0.006228621	0	0	0	0	0	0.003725247	0.002932262	0	0	0	0	0	0	0	0	0	0	0	0	0.005785954	0	0	0.003931353	0.004519984	0	0	0	0	0	0	0	0	0	0.004707261	0	0.003914404	0	0	0	0	0	0.004493275	0.00381083	0.004277895	0	0	0
AC096536.2	0.046221468	0.12613411	0.029299016	0.040050151	0.300194502	0.07197529	0	0.188597423	0.11876089	0.039784815	0.037850999	0.090672687	0	0.073920607	0	0.099600255	0.042850835	0.052650409	0.05574167	0.045046521	0.057830882	0.117169777	0	0.065910947	0.119419144	0.091532971	0.049393222	0.044780221	0.035537804	0	0	0.043669645	0.179669476	0	0.029601056	0.047662729	0	0.118904309	0.037342393	0.133446357	0.073707385	0.060887597	0.072494645	0.227480225	0.192930212	0.043315249	0.091670509	0.100827416	0.031425451
AL354813.1	0.006505525	0.008876487	0.008247487	0	0.010562855	0.005065147	0.017093429	0.047780078	0.004178804	0	0.021309631	0	0	0.005202045	0.020986511	0.021027629	0	0.022231133	0.007845463	0.006340155	0.032558051	0.041228184	0	0.009276756	0	0.032207436	0.041711633	0.012605347	0.010003666	0.038601516	0.007968912	0.012292727	0.012643954	0.033888672	0	0.02683351	0.016714602	0	0.010511646	0	0.00518704	0	0.005101695	0.012806847	0.005430863	0.012192967	0.012902333	0.035477845	0.004423032
AC093799.2	0.46629305	0.598809684	0.886726106	0.166367495	0.757108193	0.32033985	0.396387163	0.402906744	0.352378767	0.89715445	0.853546567	0.349748711	0.685494196	0.350931045	0.398180922	0.443290061	0.48314687	0.968567124	0.363863878	0.267317588	0.652048195	0.417189274	0.483875077	0.33246257	0.519686772	1.982607316	0.527601644	0.611195786	0.168712345	0.186004734	0.369589325	0.829269942	0.453136987	0.785859534	0.649942901	0.480832829	0.105709739	0.987852064	1.085836668	0.527936569	0.240569172	0.541983889	0.709832948	0.431976289	0.297673292	0.257043781	0.652795531	0.329084636	0.261081341
AL050403.1	0	0	0	0	0	0	0	0	0	0	0	0	0	0	0	0	0	0	0	0.007702371	0.009888331	0	0	0	0.006806375	0	0	0	0	0	0	0	0	0	0.005061397	0	0	0	0	0	0	0.01041099	0	0	0	0	0.007837234	0	0
AC013472.3	0	0	0.091498293	0.020845526	0.136716047	0.037462101	0.031605984	0.09816224	0.046359999	0.08282969	0.118205395	0.117984566	0.100206284	0.057711915	0.077608691	0.051840497	0.044606484	0.027403779	0.087038207	0.023446065	0.060200281	0.182955539	0.021220015	0.017152849	0.145030534	0.071462388	0.257084598	0.186459676	0.055490745	0.04078556	0.088407765	0.159105946	0.070136529	0.219312159	0.184883073	0.074423291	0.154527641	0.020629326	0.097180885	0.115761509	0.038363631	0	0.037732418	0.189440284	0.040166958	0.090179852	0.119282947	0.157437649	0
AC026150.3	0.127085881	0.216753505	0.181254635	0.082588387	0.10317306	0.098947994	0.125220503	0.155564528	0.183674784	0.246123692	0.286196028	0.186978346	0.132336555	0.203244634	0.051246621	0.03423135	0.176727491	0.144762246	0.153261666	0.061927682	0.318011903	0.080539546	0.11209611	0.02265276	0.136809507	0.031458726	0.40741984	0.09234238	0.073283368	0.053863094	0.116754944	0.090052234	0.092625196	0.124128296	0.284858255	0.09828647	0	0.08173182	0.385023268	0.214031198	0.253322976	0.125557791	0.024915494	0.12509133	0.106092285	0.119095235	0.157529984	0.138612439	0.043202123
AC239804.1	0	0	0	0	0	0	0	0	0.011718926	0	0	0	0	0.014588474	0	0	0	0	0	0	0.022826228	0	0	0.013007742	0	0	0.019495829	0.017675047	0.014027005	0.030929441	0.022347801	0	0	0	0	0	0	0	0	0.017557384	0	0.024032734	0	0	0	0	0	0	0
LINC01218	0	0	0	0	0	0	0	0	0	0.02837046	0	0	0.034322215	0	0	0	0	0	0	0	0	0	0	0	0	0	0	0	0	0	0	0	0	0	0	0	0	0	0	0	0	0	0	0	0	0	0	0	0.022409417
LINC00380	0.089824157	0.490243622	0.654787361	0.194577929	1.130300334	1.118981278	0	0.036650944	0.952021614	0.618524255	0.919468309	0.660780415	0.701514953	0.107739808	0.507094747	0.193557436	0.124910791	0	1.083251721	0.350163322	0.842889197	0.11385052	0.475376421	0.672459702	0.966968047	0.088939969	0.911885623	0.04351166	0.172655339	0.038070374	0.110029683	0.042432545	0.349159378	0.292445796	1.035449957	0.231562552	0.115392312	0.423631689	0.87082883	0.129666007	1.110100031	0.29581368	0.070440972	0.132621616	0.862337928	0.168352754	0.222684028	0.244927787	0.122140846
LINC02290	0.065296391	0.017818781	0	0	0	0.010167844	0.034313581	0.04262861	0.008388588	0	0	0	0	0	0.021064303	0.014070382	0.012106949	0.059502769	0	0	0.016339368	0.016552403	0.011518937	0	0.022493557	0	0	0	0.010040747	0.022139773	0.015996902	0.074029761	0.012690822	0.068028577	0	0.013466488	0.033553119	0	0	0.037703542	0	0.017203003	0.040964849	0.025708638	0.010901987	0.036714491	0	0.014243741	0.035515419
AC118658.2	0.069080452	0.04712854	0.218944717	0.029928544	0.168246265	0.026892728	0	0.056373783	0.022186811	0.029730264	0.084855507	0.067757585	0.17983644	0.027619573	0	0.111643423	0.03202143	0.078688846	0.041654451	0	0.04321567	0.087558243	0.060932417	0.098507428	0.059492762	0	0.147641612	0.033463215	0.026556573	0.029278523	0.084619778	0	0.033565703	0.044981859	0.066360536	0.035617247	0.266231936	0.029618139	0.0279051	0	0.110159621	0.045499882	0	0.033998134	0.0576689	0.097105429	0.034251617	0.037672989	0.046967014
AC079922.2	0.274425682	0.310251234	0.87970948	0.251373128	0.318270012	0.311341184	0.257521558	0.300729877	0.740361382	0.553406376	0.558611103	0.407601081	0.269434477	0.263328451	0.2402914	0.23653829	0.268951506	0.312595528	0.340404621	0.236884102	0.255062217	0.397519618	0.788414851	0.346602917	0.459171137	0.520158062	0.301635757	0.296253718	0.229079992	0.312376645	0.326551992	0.303722167	0.243824452	0.388018587	0.451921161	0.250641841	0.423048077	0.228595789	0.46875599	0.301827237	0.493879576	0.402815721	0.393521871	0.401319218	0.340366297	0.404125708	0.225481345	0.735461698	0.245217984
AC044839.1	0	0	0	0	0	0	0	0	0	0	0	0	0.011642444	0	0	0	0	0	0	0	0	0	0	0	0	0	0	0	0	0	0	0	0	0	0	0	0	0	0	0	0	0	0	0	0	0	0	0	0
LINC00504	0.087126788	0.089160353	0.404349425	0.075493945	0.103572995	0.2568084	0.024527981	0.043168266	0.09993863	0.297296809	0.188564092	0.112927092	0.385587682	0.072157829	0.030114305	0.067051791	0.08365795	0.063800515	0.056288693	0.094009746	0.389322717	0.031551901	0.107041335	0.135334126	0.171507298	0.117079563	0.309243253	0.039190384	0.083735298	0.031651836	0.064797657	0.076436879	0.054429801	0.125622546	0.137501115	0.054547866	0.095937554	0.218796376	0.228767047	0.098821022	0.456508387	0.049188096	0.034162835	0.052068192	0.080527064	0.142885063	0.052456402	0.105210786	0.040196205
AC066595.1	0	0	0	0	0	0	0	0	0	0	0	0	0	0	0	0	0	0	0	0	0	0	0	0	0	0	0	0	0	0	0	0	0	0	0	0.040973224	0	0	0	0	0	0	0	0	0	0	0.078804473	0	0
AL358154.1	0	0	0	0	0.057976754	0	0	0	0	0	0	0	0	0	0	0	0	0	0	0	0	0	0	0	0	0	0	0	0	0	0	0	0	0	0.022867482	0	0	0	0	0	0.028470307	0	0	0	0	0	0	0	0
AC114776.1	0	0	0	0.003125643	0	0	0	0	0.002317121	0.003104935	0	0	0	0.002884501	0	0	0	0	0	0	0	0	0	0	0	0	0.003854807	0	0	0	0	0	0	0	0	0	0	0	0	0	0	0.004751865	0	0	0.003011379	0	0	0	0
AC007327.2	0	0	0	0	0	0	0	0	0.022283909	0.029860375	0	0	0	0	0	0	0	0	0	0	0	0	0.03059954	0	0	0	0	0	0	0	0	0	0	0.045178716	0	0.035773121	0	0	0	0	0	0	0	0	0	0	0	0	0
ARHGEF19-AS1	0	0	0	0	0	0	0	0	0	0	0	0	0	0	0	0	0	0	0	0	0	0	0	0	0	0	0	0	0	0	0	0	0	0	0	0	0	0	0	0	0	0	0	0	0	0	0	0	0
LINC02257	0	0	0	0	0	0	0	0	0	0	0	0	0.016542069	0	0	0.017115675	0	0	0	0.01548192	0	0	0	0	0	0.251669812	0	0	0	0	0	0	0	0	0	0	0.020407558	0	0	0	0.012666149	0	0	0.015636416	0	0	0	0.086632774	0.010800531
CTD-2350J17.1	0	0	0.015901207	0.021736079	0.020365252	0	0.06591248	0.061413528	0.016113523	0	0.020542551	0	0	0	0	0.027027601	0.04651214	0	0	0	0	0	0	0.017885645	0	0	0	0	0	0	0.030728226	0	0	0.032668787	0	0	0	0.064531927	0.02026652	0	0	0	0	0	0	0.023508118	0	0	0
AC022398.1	0.435206846	0.21207843	0.039410049	0.215485518	0.126184699	0.096813821	0.122519668	0.177577417	0.179713171	0.053514476	0.101826608	0.18294548	0.129482237	0.323149004	0.401130411	0.468902376	0.259373583	0.141639924	0.187445028	0.242367946	0.155576411	0.275808465	0.137097939	0.421119255	0.214173942	0.030780205	0.132877451	0.120467575	0.21510824	0.184454695	0.228473401	0.587399542	0.181254795	0.242902038	0.258806092	0.064111044	0.119804371	0.293219581	0.150687538	0.418829678	0.198287317	0.163799575	0.292537215	0.336581525	0.25951005	0.233053028	0.154132278	0.406868277	0.27475703
AC234582.2	0	0	0	0	0	0	0	0	0	0	0	0	0	0	0	0	0	0	0	0	0	0	0	0	0	0	0	0	0	0	0	0	0	0	0	0	0	0	0	0	0	0	0	0	0	0	0	0	0
LINC01708	0	0	0.045473134	0	0.029119546	0	0	0	0	0.030873736	0.02937306	0	0	0	0	0	0	0	0	0	0	0	0	0	0	0.035515621	0	0	0	0	0	0	0	0	0.022970955	0	0	0	0	0	0.114396529	0	0	0	0	0	0	0	0
AC016650.1	0	0	0	0	0	0	0	0	0	0	0	0	0	0	0	0	0	0.02550719	0	0	0	0	0	0	0	0	0	0	0	0	0	0	0	0	0	0	0	0	0	0	0	0	0	0	0	0	0	0	0
AC104809.1	0	0	0	0	0.005488631	0	0	0.005517178	0	0.005819271	0.005536415	0	0.014080158	0	0	0.029136791	0	0	0	0.006588894	0	0	0.011926644	0.028922117	0.005822426	0.006694202	0.028898721	0.006549943	0	0.005730849	0	0.012775001	0	0	0.008659413	0	0.008685178	0.011594649	0	0.00650634	0	0	0.005301847	0.013309291	0	0.006335663	0.006704261	0.007373945	0
AL354707.2	0.112705903	0.051260663	0.047628258	0.032552611	0.060999238	0.087751864	0.049356265	0	0.072396301	0.064673893	0.030765148	0	0	0.090123583	0	0	0	0.042794053	0	0.036613641	0.047004721	0.09523515	0	0.053572168	0.064708952	0.074397652	0	0	0	0.031845597	0.092039048	0.035494522	0	0.048925766	0.048119252	0	0.048262424	0.032214991	0.091055266	0.072309795	0.059909083	0	0.088385059	0.036979013	0.031362589	0	0	0.081952141	0.229882386
LINC00266-4P	0	0	0	0	0	0	0	0	0	0	0	0	0	0	0	0	0	0	0	0	0	0	0	0	0	0	0	0	0	0	0	0	0	0.017321035	0	0	0.017086194	0	0	0	0	0	0	0	0	0	0	0	0
AC025162.2	0.056621299	0.115885713	0.305076005	0.073592152	0.344754624	0.330636488	0.111580412	0.138619106	0.145482091	0.316786585	0.20865363	0.111074041	0.353763969	0.226381857	0.136993198	0.274523202	0.183722955	0.064496751	0.307275957	0.027590994	0.460478396	0.287065953	0.099885641	0.302778412	0.268195495	0.028031972	0.211773438	0.164567313	0.087067621	0.143987593	0.20807399	0.133738289	0.302630774	0.110607178	0.199437112	0.058386843	0.109107552	0.169934075	0.503188742	0.054490596	0.248301752	0.11188096	0.111007425	0.195064293	0.307241363	0.238775313	0.084222281	0.123513584	0.134736621
LINC02200	0.23363736	0	0.021156974	0.347045097	0	0	0.065773717	0.367705418	0	0	0.013666203	0	0	0.333615369	0.026917962	0.269707006	0.123771254	0.342172236	0.040251353	0	0	0.148065597	0	0.035695981	0.028744398	0	0	0.016168017	0.166803232	0.183899944	0.061327071	0.315340807	0.11352274	0.130400041	0.021375078	0.086043769	0.171509416	0.042930714	0	0.256966178	0	0.15388539	0.078523147	0.344955802	0.083589553	0.172029933	0.066195757	0.054606006	0.170193626
AC005244.2	0	0	0	0	0	0	0	0	0.014183491	0	0.018082023	0	0	0	0	0	0.040941048	0	0	0	0	0	0	0	0	0	0	0	0	0	0	0	0	0	0.014140894	0	0	0	0	0.042499629	0	0.029086972	0	0	0	0	0	0	0.030024874
AC022364.1	1.237864467	1.530416411	2.475552061	1.606366334	2.099532068	2.529385294	1.137618476	1.147706575	2.538470499	1.550703565	1.651416314	1.989397968	1.089302544	1.68690997	1.387340699	2.072565199	1.589392129	1.24454141	1.310603544	1.993671815	1.214300124	1.347989317	1.968420842	2.473726263	1.756748415	0.736558569	2.285414223	1.503305509	1.595175841	1.206934128	1.630218015	2.311593762	1.903241789	2.15700215	1.23937059	1.689965235	1.6499451	2.431901135	1.760691079	1.644305663	3.206541425	2.204809531	1.558661443	1.84767644	1.300213842	1.405109855	1.475330663	1.451556271	1.58839066
AC093515.1	0	0	0	0	0	0	0	0	0	0	0	0	0	0	0	0	0	0.040582225	0	0	0.044575264	0	0	0	0	0.14110476	0	0	0	0	0	0	0	0	0	0.036737789	0.320375735	0	0	0	0	0	0	0	0	0	0	0	0
CADM3-AS1	0.003044156	0.053996927	0.003859279	0.007913135	0.024713593	0.007110462	0.047991575	0.032294774	0.027375662	0.002620236	0.0099715	0	0.012679712	0.017039495	0.054011655	0.006559694	0.014110826	0.006935135	0.033040425	0.059335471	0.02666128	0.03472572	0.018795685	0.015193182	0.010486627	0.078368955	0	0.401095959	0.070215823	0.134181987	0.018644623	0.05176966	0.020707873	0.003964415	0.005848596	0.069059707	0.01564266	0.010441418	0.004918756	0.011718408	0.009708768	0.00401007	0.038196103	0.059927586	0.01016514	0.002852752	0.051318235	0.043163349	0.060020922
AC244100.3	0.743541809	0	0	0.085902252	0.026828222	0	0.16280623	0.303387308	0	0	0.006765447	0.024310108	0.068823284	0.297281022	0.159908684	0.142419541	0.130204908	0.592872687	0.039852825	0.016103133	0	0.136128201	0	0.047123408	0.071149499	0.147244545	0.008828491	0	0.266783539	0.112048709	0.161919659	0.163914776	0.232825987	0.129108952	0.015872583	0.085191851	0.127358477	0.113348419	0.040047235	0.143112352	0.013174379	0.076180886	0.317461568	0.227693599	0.041380967	0.309684848	0.049155265	0.018021784	0.213444151
CECR3	0	0.056480417	0.01574344	0.007173474	0.053768519	0.012891658	0.021752839	0.033780113	0.037225182	0.021377845	0	0.016240591	0.00862088	0.006620044	0.013353558	0.026759442	0.023025331	0.028291003	0.029952052	0	0.051791103	0.052466362	0.007302345	0.011805459	0.007129811	0	0.061928525	0.008020687	0.012730514	0	0	0.023465308	0	0.064689316	0.010603825	0	0.02127075	0.049693515	0.013376962	0.007967293	0.059408537	0.021811432	0	0.0407445	0.096757272	0.031033171	0.016419313	0.036118855	0.005628684
CU634019.1	0	0	0	0	0	0	0	0	0	0	0	0.005085143	0.005398622	0	0.016724698	0	0	0.005905523	0	0	0	0	0	0	0.008929751	0	0	0	0	0	0	0.004898198	0	0	0	0.005346081	0	0	0	0	0.004133688	0	0	0	0	0	0	0	0
FAM41AY1	0	0	0	0	0	0	0	0	0	0	0	0	0	0	0	0	0	0	0	0	0	0	0	0	0	0	0	0	0	0	0	0	0	0	0	0	0	0	0	0	0	0	0	0	0	0	0	0	0
AP003397.1	0	0	0.014491078	0	0.027838874	0.017799225	0	0	0.014684566	0	0	0.011211511	0.023805314	0	0	0	0	0	0.01378471	0	0	0	0	0	0	0.022635767	0	0	0	0	0	0	0	0	0.007320232	0	0	0	0	0	0.018227565	0	0	0	0	0	0	0.012467125	0
AC104461.1	0.656673052	0.426666663	0.396432447	0.189665507	0.558497957	0.9251735	0.451897002	0.306219721	0.461984549	1.291947112	1.254756871	0.674769324	1.432732445	0.250047022	0.857445922	0.202147263	0.260908338	0.106858522	0.113132502	0.243802076	1.095478873	0.198171762	0.496473008	0.579678327	0.565533265	0.030962336	1.269805227	0.242360802	0.168296388	0.159039551	0.191521095	0.236350112	0.455818271	0.162892885	0.781012467	0.096735599	0.361539819	0.455838939	0.656843113	0.240747406	1.097033383	0.288345406	0.220701153	0.369352507	0.156627367	0.23443204	0.558159493	0.06821263	0.063780649
LINCMD1	0.102947816	0.04682251	0.0652569	0.118936812	0.167153757	0.0267181	0.045082995	0.168023159	0.044085482	0.029537211	0	0.0336588	0.035733734	0.384163152	0.276753936	0.073945644	0.159067493	0.07817788	0.041383967	0	0.085870097	0.086989683	0.030268376	0.220202481	0.206872558	0.509672224	0.183353626	0.099737765	0.079152383	0.058176805	0.210175747	0.259371226	0.200086462	0	0.087906165	0	0.132251579	0.205980697	0.11089559	0.066049207	0.027361075	0.045204428	0.026910891	0.270218934	0.028647213	0.064316583	0.068058409	0.149713435	0.093324066
AC024603.1	0	0	0	0	0	0	0	0.021854364	0	0	0	0	0	0	0	0.02885379	0.024827426	0	0	0	0	0	0	0	0	0	0.114472128	0	0	0	0.065608916	0.050603677	0	0	0	0.027615399	0	0	0	0	0	0	0	0	0	0.050193009	0.026556575	0.029209294	0.036415303
AC022211.1	0	0.09051046	0.028032253	0.019159277	0.323117304	0.878008192	0.087147881	0.054132984	0.241455632	0.361614555	0.036214484	0.412073849	0.414451512	0.017681149	0.035665361	0.071470476	0.040998149	0.025187016	0.02666582	0.366340672	0.138326307	0.224207718	0.019503472	0.173418412	0.228511947	0.043787739	0.425319038	0.064266175	0.051001954	0	0.02708541	0.083563115	0.064463002	0.172775508	0.070803083	0.159606992	0.142027497	0.15168453	0.142911472	0.106397258	0.105780891	0	0.034680144	0.108822479	0.129212117	0.062163726	0.175414141	0.120585089	0
FO393408.1	0	0	0	0	0	0	0	0	0	0	0	0	0	0	0	0	0	0	0	0	0	0	0	0	0	0	0	0	0	0	0	0	0	0	0	0	0	0	0	0	0	0	0	0	0	0	0	0	0
LINC02348	0.032421194	0.176948874	0.143858768	0	0.026320735	0.025242868	0	0.052915269	0.083302629	0.251156896	0.132749412	0.190802034	0.033760706	0	0	0	0	0	0.039098963	0.063194096	0.040564402	0	0.257374044	0.092464028	0.083764349	5.489451268	0.069291922	0	0	0	0	0	0	0	0.186868014	0.100296418	0.041649781	0.222408606	0.104772521	0	0.077551021	0	0	0.031912359	0.054130931	0.03038268	0.192901747	0	0
Z98747.1	0	0	0	0	0	0	0	0	0	0	0	0	0	0	0	0	0	0	0	0	0	0	0	0	0	0	0	0	0	0	0	0	0	0	0	0	0	0	0	0	0	0	0	0	0	0	0	0	0
LINC01398	0	0	0.062309068	0	0.034200636	0.054666795	0	0.045838027	0.009020147	0.036260916	0.034498386	0.027547149	0.014622662	0.022457722	0	0	0.013018456	0.063982605	0	0	0.017569524	0.07119439	0.049544693	0.010012159	0.012093524	0.027808511	0.090036537	0	0.03239008	0.023806629	0	0	0.013646287	0	0.017986115	0.043441053	0	0.012041387	0.022689886	0.027028108	0.022392943	0.018498181	0.011012251	0.027644187	0	0.013159549	0	0.015316122	0.028641974
AL391807.1	0.026889355	0.029351424	0.098859333	0.004659838	0.030561694	0.066994639	0.021195736	0.013165994	0.089815945	0.046289659	0.03523173	0.03164932	0.095201068	0.021501669	0.034697508	0.011588496	0.01994279	0.024503515	0.038913283	0.047170492	0.06728627	0.09542898	0.047435515	0.053681202	0.041683277	0.015974801	0.149419522	0.104203635	0.04134826	0.013675891	0.013175196	0.010161932	0.020904556	0.028014482	0.013776339	0.033273371	0.006908665	0.041503573	0.02606874	0.025877488	0.132925818	0.021252828	0.012652135	0.02646734	0.071831818	0.010079464	0.058662285	0.029328192	0.003656353
AP003472.1	0.037837622	0.051627685	0.011992318	0	0.015358997	0.014730027	0.099419301	0.046316646	0.085067094	0.016284238	0	0.018556522	0.01970046	0.105897003	0.030515589	0.081534337	0	0.064650681	0	0.055313687	0.023670635	0.095917025	0	0.067444674	0.097758392	0.018732583	0.020217035	0.036657794	0.014545903	0.016036804	0.02317451	0	0.073540132	0.024638035	0.02423189	0.039017461	0.024303989	0.04866847	0	0.018206882	0.015084507	0.074765319	0.029672629	0.093109448	0.047380713	0.017729273	0.018760731	0	0
FLJ46284	0.04517918	0.075045966	0.064747522	0.083400184	0.111629135	0.14223391	0.098064312	0.075340827	0.099679837	0.054104587	0.064343415	0.075141155	0.110455359	0.08010737	0.057030993	0.063491923	0.061916297	0.046988093	0.080542604	0.132092182	0.108138232	0.109548152	0.067572246	0.077029489	0.099809409	0.062239245	0.094459717	0.072316367	0.092127058	0.056612641	0.098653178	0.124342971	0.089717867	0.097208968	0.077994802	0.052664629	0.052992393	0.053900537	0.106327038	0.075615744	0.083008707	0.075040135	0.044672546	0.098607647	0.05247434	0.114129859	0.058436968	0.077129038	0.097492487
PTGES2-AS1	0.007549507	0.020601905	0.038284048	0	0.049031769	0.035267892	0	0.030804246	0.038795224	0.045487305	0.01236466	0.007404936	0.078614215	0.042257947	0	0.024402062	0	0.017199134	0.081940255	0.014715197	0.122794239	0.057413191	0.033295214	0.026913637	0.032508545	0.022425578	0.145216071	0.014628206	0.058045081	0.019198346	0	0.035663544	0.014673007	0.019663498	0.019339356	0.015569825	0.096984491	0.045315753	0.006099257	0.043592477	0.090291546	0.009944974	0.005920396	0.052017145	0.037814322	0.028299296	0.007486425	0.057639673	0.015398471
AC079336.5	0.006392727	0.078503225	0.024313458	0.005539194	0.041518836	0.039818588	0.008398526	0.02608424	0.045169843	0.022009986	0	0.018810926	0.026627396	0.046006636	0.020622632	0.027550716	0	0.021845674	0.015418865	0.006230224	0.087982225	0.056718676	0.011277411	0.036463637	0.038538356	0.063298002	0.040988407	0.055740541	0.044235969	0.02709444	0.023492225	0.030198968	0.018637086	0.008325271	0.012282051	0.072512693	0.057486775	0.032890466	0.025823469	0.012304328	0.040776827	0.03368459	0.020052954	0.056631569	0.021346794	0.005990778	0.031696557	0.104588116	0.013039028
AL391839.2	0	0.056480417	0.262390667	0.035867368	0.168026623	0	0	0.033780113	0.053178832	0.071259485	0.033897892	0.040601477	0.1724176	0.033100219	0	0.089198139	0.038375552	0	0.099840172	0.040341923	0.051791103	0	0.109535168	0.029513649	0.035649057	0	0.044234661	0	0	0.03508836	0.050705585	0.039108847	0	0.053907763	0.026509562	0.042684899	0	0.070990736	0.033442404	0.039836467	0.099014228	0.054528579	0	0	0	0	0	0	0
AC090458.1	0	0	0	0	0.023594572	0	0	0	0.018668646	0	0	0	0	0	0	0	0.013471894	0	0.01752465	0	0	0	0	0	0.012514747	0	0	0	0.089381976	0	0	0	0	0	0	0	0	0	0	0	0	0.01914248	0	0.014303523	0	0	0	0	0
AC089999.3	0.137382701	0.112471403	1.062432088	0.119039877	0.37921017	0.29950203	0.252683545	0.493295027	0.28239158	0.804108331	0.315009524	0.431205983	0.486399911	0.15379842	0.088638002	0.266434997	0.203782827	0.28168425	0.099407589	0.187446613	0.309400229	0.487564357	0.266592525	0.176314638	0.189304524	0.054412147	0.469792028	0.159718709	0.190130333	0.023290887	0.302915341	0.129797992	0.133506565	0.071565592	0.105578808	0.31166634	0.176488242	0.188488402	0.266380049	0.105770307	0.657234826	0.10858464	0.064642106	0.216362474	0.298189191	0.102995706	0.245222585	0.089905902	0.056042962
AC022898.2	0.036251441	0	0.068937548	0.010470428	0.068670636	0.056450132	0.015875262	0.078888922	0.015524004	0.041604242	0.009895497	0.094819304	0.075498408	0.028987921	0	0	0.067215715	0.027529101	0.058290832	0	0.030237793	0.091896113	0.053292644	0.043078229	0.020813398	0.023929732	0.012913014	0.011707024	0.037163009	0.03072906	0.044406034	0.045666733	0.046971517	0.031473587	0.023216072	0.049842427	0.015523432	0.020723668	0.068337717	0.011629091	0.028904306	0.047754068	0.037904974	0.047576657	0.030262986	0	0.035948534	0.03953941	0
AL161669.3	0.285657003	0.473286998	1.888334787	0.459674705	1.325182938	0.74666258	0.187642736	0.54948114	1.140265036	1.563077262	1.403555948	0.600400223	0.509930045	0.652632382	0.098733837	0.747450561	0.472903358	0.650778027	1.131907429	0.159083208	0.791397382	1.267228081	1.799741278	0.785587231	0.720459642	0.343454796	1.72253298	0.434892598	0.658890104	0.121070649	0.649840689	0.443384596	0.555194867	0.664307375	0.58802097	0.399765775	0.524240492	1.032289363	0.857192943	0.471270018	1.496724732	0.510687865	0.400026758	0.723018228	1.141243038	0.363301777	0.809343237	0.823423894	0.291322423
AL133343.2	0	0	0	0	0.034786052	0	0	0	0	0	0.035088899	0	0	0	0	0	0	0	0	0	0	0	0.037794567	0	0	0	0	0	0	0	0	0	0	0	0	0	0	0	0	0	0.068328738	0	0	0	0	0	0	0	0
LINC00161	0	0.024864368	0.011551221	0	0.014794068	0	0	0	0	0	0	0.035747967	0	0.029143412	0	0	0	0	0	0.03551944	0.022799991	0	0	0	0	0.090217842	0	0.035309462	0.014010882	0.015446945	0.022322114	0	0	0	0	0	0.046820099	0	0	0	0	0.02400511	0.014290611	0	0.030425316	0.017077162	0.018070681	0.059627248	0
HLX-AS1	0.112639174	0.115268205	0.071400089	0.024400003	0.22861171	0.109624887	0.4069481	0.206820691	0.018088359	0.096953402	0.092240799	0.193343802	0.175939452	0.22517556	0.136263217	0.182040252	0.052212563	0.096229611	0.067919691	0	0.24662868	0.10707611	0.124191738	0.281087359	0	0.139413006	0.300921403	0.327380799	0.194858264	0.167090398	0.310447871	0.079815391	0.082095866	0.073345198	0.072136143	0.406530065	0.036175387	0.048293876	0.18200271	0.108400475	0.179620838	0.111284791	0.022083182	0.30489623	0	0.052778439	0.167546988	0.092141573	0.153164187
AP000708.1	0	0.006319603	0.011743573	0.004013205	0.011280315	0.010818372	0	0.007559324	0.002975094	0	0	0	0.014468874	0.007407177	0	0	0.008587693	0.005275808	0.011171132	0.004513864	0.005794915	0.005870469	0	0	0.003988779	0.004586008	0	0.008974359	0.010683144	0.011778126	0	0	0.004500922	0	0.002966159	0	0	0	0.007483752	0.004457308	0.003692906	0	0.003632145	0	0	0.004340383	0.009185797	0.00505168	0
LURAP1L-AS1	0.019842257	0.027073842	0.138354428	0.034385987	0.03221737	0.030898028	0	0.01619247	0.063728075	0.017079088	0.04874678	0	0.020662059	0.015866563	0.064010172	0.021378528	0.036790579	0.113010577	0.023929153	0.058013604	0	0.100598832	0.105011187	0.04244203	0.017088346	0.058940818	0	0.019223549	0.030511807	0.067278308	0	0.093733969	0.057847275	0.077521927	0.088951357	0.020460971	0.076470875	0.034029352	0.016030589	0.019095578	0.015820797	0.02613823	0.03112098	0	0.016564471	0.018594657	0	0.064925789	0.02698105
AL353052.1	0	0	0	0	0	0	0	0	0	0	0	0	0	0	0	0	0	0	0	0	0	0	0	0	0	0	0	0	0	0	0	0	0	0	0	0	0	0	0	0	0	0	0	0	0	0	0	0	0
AL133351.2	0	0	0	0	0	0	0	0	0	0	0	0	0	0	0	0	0	0	0	0	0	0	0	0	0	0	0	0	0	0	0	0	0	0	0	0	0	0	0	0	0	0	0	0	0	0	0	0	0
LINC01639	0	0	0	0	0	0	0	0	0	0	0	0	0	0	0	0	0	0	0	0	0	0	0	0	0	0	0	0	0	0	0	0	0	0	0	0	0	0	0	0	0	0	0	0	0	0	0	0	0
LINC02453	0.29757179	0.406022937	0.848816022	0.193380838	0.825397931	0.74654662	0.304063411	0.364254585	0.621219147	0.313051314	1.022115105	0.964803716	1.170605834	0.36353291	0.399980141	0.356234488	0.490438753	0.386038947	0.488451643	0.507513172	0.579153064	0.366690086	0.976983641	0.571669216	1.02508696	0.122767762	1.263132495	0.288293102	0.330475641	0.364348168	0.232880865	0.39828629	0.409666077	0.764292908	0.995200454	0.136378029	0.286705977	0.715884947	0.313866899	0.238644945	0.830418601	0.511766921	0.272251787	0.268493083	0.324319911	0.317592468	0.549186647	0.189327392	0.269754235
AC012467.2	2.123682321	2.688297308	1.73134159	2.270919531	2.561212309	2.872087145	1.314370892	1.69298131	1.821483088	2.350969865	1.613437282	2.131176727	2.236989867	1.899398999	2.217631539	2.307945741	2.213495295	1.475210237	3.286492621	2.811440025	3.002660877	2.909557355	1.169392869	1.999923892	2.315242703	1.039234096	1.659424845	2.289373634	2.147196072	1.805372895	2.180359786	2.916871942	2.773556241	2.749692445	2.067581592	2.348132134	1.860840642	1.831577489	2.514084179	2.622636807	1.874344837	2.069848291	2.526998298	2.622002419	2.956485574	2.599854051	1.813784254	3.628420736	1.965495883
AP000487.1	0.216330889	0.140558803	0.264462172	0.165132055	0.238348876	0.164423084	0.196238455	0.23538527	0.244833408	0.128570354	0.198244298	0.308178139	0.176996918	0.234766371	0.166160258	0.260827763	0.339033912	0.28162324	0.211195373	0.075297059	0.335110983	0.176268568	0.190814675	0.224017989	0.275023556	0.107100713	0.258696597	0.134733472	0.170288199	0.135348961	0.201899821	0.257917635	0.205221884	0.207942453	0.217709128	0.143406282	0.191889393	0.234087225	0.262161067	0.133836551	0.254623334	0.244262524	0.149452492	0.243355063	0.227893328	0.149633219	0.22984638	0.219098171	0.126069353
AC004771.5	0.234006844	0.199557194	0.129791398	0.152072344	0.308710167	0.204970221	0	0.143222692	0.206681199	0.176242324	0.143722057	0.172144271	0.243675059	0.070170022	0.141542788	0	0.189824455	0.133277419	0.070551265	0.1425365	0.402575492	0.444899263	0.025800719	0.291978198	0.176337863	0.115851694	0.343838792	0.113355098	0.269877497	0.074384735	0.107492098	0.165815738	0.056851135	0	0.056198314	0.150814725	0.300616135	0.250825203	0.070895428	0.140750617	0.279870476	0.038532188	0.091755215	0.259125998	0.122094212	0.1370584	0.319070879	0.350942656	0.139211269
AL159174.1	0	0	0	0	0.010991323	0	0	0.011048491	0	0	0.022174027	0	0	0	0	0	0.012551526	0.015421939	0	0	0	0.017160219	0	0	0.011659768	0	0	0	0.020818902	0	0.01658432	0	0	0	0	0.013960987	0	0.011609501	0	0	0	0	0	0	0	0	0	0	0.009204893
IGBP1-AS2	0	0.042167641	0	0	0.025089355	0.024061915	0	0.02521985	0	0	0	0.030312604	0.032181258	0	0	0	0	0.035202905	0.037269772	0	0	0	0	0.044069113	0.026615183	0.122400815	0.033025097	0.089822315	0	0	0	0.029198223	0.030032471	0	0	0.063736125	0	0.026500441	0	0	0	0	0.024235539	0.030419383	0.025799245	0	0	0	0
AC023469.1	0	0	0	0	0	0	0	0	0	0	0	0	0	0	0	0	0	0	0	0	0	0	0	0	0	0	0	0	0	0	0	0	0	0	0	0	0	0	0	0	0	0	0	0	0	0	0	0	0
AP002852.2	0	0	0.008163739	0.011159384	0	0.020054853	0	0	0.033090971	0.022170904	0.010546623	0	0.040233108	0	0	0	0	0	0.015531595	0.062757744	0	0	0.011359862	0	0	0	0.041288079	0.024954697	0.01980417	0	0	0	0	0	0	0	0.330897533	0	0	0	0.020537476	0	0	0.025353604	0	0	0	0.056188145	0
AC015911.9	0	0	0	0	0	0	0	0	0	0	0	0	0.089237758	0	0	0	0	0	0	0	0	0	0	0	0	0	0	0.08302495	0	0	0	0	0	0	0	0	0	0	0	0	0	0	0.067204495	0.084352127	0	0	0	0	0
AC008572.1	0	0	0	0	0	0	0	0	0	0	0	0	0	0	0	0	0	0	0	0	0	0	0	0.025574044	0	0	0.038330034	0	0	0	0	0	0	0	0	0	0	0	0	0	0	0	0	0	0	0	0	0	0
AP005057.1	0	0	0	0	0	0	0	0	0	0	0.045236559	0	0	0	0	0	0	0	0	0	0	0	0	0	0	0	0	0	0	0	0	0	0	0	0	0	0	0	0	0	0.022022328	0	0	0	0	0	0	0	0
AC100793.3	0.044100038	0	0.013977138	0.019105983	0.071604113	0.051503876	0	0.03598827	0.042491292	0	0	0	0.114805182	0.035263933	0	0.023757223	0.020442053	0.025116954	0.026591645	0.042979017	0.08276492	0.027948007	0.019449221	0.015721457	0.056969077	0.021832969	0.023563108	0.06408741	0.135626892	0.018691018	0.027010068	0.020832668	0	0	0.028242454	0.045475149	0.113305942	0.018907825	0	0.106101299	0.035162216	0.029046517	0.034583676	0.108519774	0.018407528	0.061990809	0	0.048099866	0.014991557
AC024600.1	0.172593695	0	0.011721885	0.080115873	0.040033715	0.004799285	0.153864125	0.337026234	0.011878398	0	0	0.006046021	0.006418735	0.098579969	0.089482338	0.086337002	0.114291107	0.379156638	0.037168338	0	0.007712283	0	0.01631103	0.039554256	0.026542747	0.04272369	0	0.023887427	0.085307311	0.041800442	0.241620393	0.058237513	0.137773376	0.072247301	0.011842724	0.019068798	0.071267764	0.052856633	0.004979954	0.059321022	0	0.146158641	0.077342654	0.097077098	0.066895476	0.109753297	0.036675332	0.053785076	0.113153616
AC022695.2	0.020643182	0	0	0	0	0	0	0	0	0	0	0	0	0	0	0	0	0	0	0	0	0.026164866	0	0.014718395	0	0	0	0	0	0	0	0	0	0	0	0	0	0	0.050032971	0	0	0	0	0	0	0	0.040941386	0	0
LINC01215	0.006116498	0.141876542	0.015508584	0.047698617	0.009931203	0.009524508	0.506244464	0.009982857	0.027502401	0.026323672	0.010017664	0.00599937	0.019107622	0.014672898	0.187449541	0.032950316	0.005670462	0.055737933	0.036881545	0.304011877	0.01530555	0.062020422	0.032370347	0.039249053	0	0.090844355	0.04575352	0.296288886	0.192811784	0.119248984	0	0.161806818	0.071327118	0.023896613	0.03133692	0.094608311	0.212153574	0.036714152	0.034590696	0.035317979	0.024384291	0.008057271	0.163084983	0.216738103	0.015318302	0.022927671	0.163765546	0.086726359	0.182975658
AL133163.2	0	0	0.032210136	0	0	0.01978167	0	0.041467254	0.065280425	0	0	0.049840916	0.026456707	0	0	0	0	0.02894085	0	0.024761148	0.031788449	0	0	0	0.043761503	0.025156898	0	0	0	0	0.031122178	0	0	0	0	0	0	0.04357284	0.020526347	0	0.020257719	0	0	0	0	0	0.025194699	0.027711381	0
AP003352.1	0.29492039	0.413281043	0.383995351	0.359142529	0.679456071	0.285476653	0.261794163	0.448822042	0.317442068	0.384206494	0.385113453	0.304909133	0.556109608	0.305939886	0.449986038	0.317754357	0.310361552	0.363179291	0.365277491	0.613688069	0.518588038	0.909258675	0.309349195	0.255740438	0.391279318	0.639281179	0.54513826	0.633226998	0.643486188	0.3040462	0.214804052	0.609991832	0.464755884	0.373695443	0.357325965	0.641110438	0.860133948	0.430602182	0.457214324	0.590657238	0.349544951	0.524998638	0.381298506	0.486434838	0.538982411	0.485527143	0.221318143	0.573788596	0.455218748
AC092535.4	0.239606504	1.198750621	0.101255038	0.31142271	0.421463251	0.279833401	0.419714733	0.619188617	0.487383327	0.34373278	0.2943225	0.195848435	0.415843456	0.287396615	1.030612139	0.344210452	0.148089031	0.181955569	1.107672636	0.622708577	0.799435464	1.265404075	0.140896622	0.256255784	0.206351468	3.084223051	0.512096977	1.470189929	0.767598673	0.778572713	0.293504872	1.622376821	0.426884719	0.624080802	0.153448293	0.864772392	0.82082592	0.547898278	0.322630748	0.538043163	0.318408476	0	0.313169562	0.943383986	0.533401009	0.374235027	0.435608101	7.099697706	0.597321039
AL357568.2	0	0	0.006624629	0	0	0.016273912	0	0	0.013426165	0.017991024	0.008558268	0	0.010882653	0.025070634	0	0	0	0	0.012603423	0	0.013075803	0	0	0.007451369	0.009000388	0	0	0	0.008035245	0.008858828	0	0.009873888	0	0.0272204	0	0	0.013425671	0.008961586	0	0	0	0	0	0	0	0	0	0	0
AC073071.1	0	0	0	0	0	0	0	0	0	0	0	0	0	0	0	0	0	0	0	0	0.051123692	0	0	0	0	0	0	0	0	0	0	0	0	0	0	0	0	0	0	0	0	0	0	0	0	0	0	0	0.027780747
SUCLG2-AS1	1.155582446	0.849013186	1.047381847	0.946924527	0.946634948	1.095142493	0.7419067	1.186247933	1.393883488	0.616599017	0.715086758	1.261672157	1.12165269	1.400700411	1.138597822	1.35772689	1.381557838	1.256750673	0.599057495	0.611515431	0.935536583	0.815183989	0.996220904	1.308577939	1.089765334	0.227806002	1.044897964	0.557241999	1.049291184	0.824414452	1.274613316	1.121425544	1.062002451	1.716016375	1.138547198	0.722517931	0.853092473	1.744178239	1.056104939	0.870555561	1.042283681	1.102081575	1.201457674	1.101418435	0.890482374	1.082924095	1.208148986	1.07218916	0.689680855
LINC00517	0	0	0.087705273	0.003330231	0.006240407	0.008977282	0.005049295	0.003136432	0.039500592	0.029773508	0.053505254	0.075395713	0.288156833	0	0.006199288	0.004140956	0.024941783	0.004377961	0	0.078659415	0.072130882	0.004871422	0.006780116	0.046585058	0.006619922	0.034249973	0.065713939	0.022341259	0.008865067	0	0	0	0.011204842	0	0.034459217	0	0.009874785	0.009887073	0.027945689	0	0.039837725	0	0.00301402	0	0.016042439	0.003601729	0.026678896	0.016767905	0
AC003687.1	0	0	0	0	0	0	0	0	0	0	0	0.036417718	0.038662729	0	0	0	0	0	0	0	0	0	0.03274939	0	0	0	0	0	0	0	0	0	0.036081165	0	0	0	0	0	0	0	0	0	0	0	0	0	0	0	0
FAM181A-AS1	0	0.007778497	0	0	0	0	0	0	0	0	0	0	0	0	0.009195276	0	0	0	0	0	0	0	0	0	0	0.011289396	0.006092008	0.01104611	0.004383124	0	0	0	0	0	0	0	0.007323532	0	0	0	0	0.007509689	0	0	0	0	0	0.012435744	0
AC023669.1	0	0.123847327	0.882213505	0	0.294752045	1.248510301	0	0	1.574205066	0.546889349	0.148659075	0.207733894	1.449262061	0	0	0.06519635	0.028049306	0	0.036487391	0.914083308	0.605679159	0.038348505	0.426992053	0.086287995	0.703524615	0.029957833	1.131613788	0	0.069787024	0	0.037061525	0	0	0	0.503782851	0.031199077	0.077735661	0.103776534	0.977743565	0	1.013195214	0	0	0.059561616	0.10103063	0	0.630059809	0.032999813	0.020570476
AC025521.1	0	0	0	0	0	0	0	0	0	0	0.090789458	0	0	0.044326518	0	0	0	0	0	0	0	0	0	0	0.047739821	0	0	0	0	0	0	0	0	0	0	0.057161945	0	0	0	0	0	0	0	0	0	0	0	0	0
AC130456.5	0	0	0	0	0	0	0	0	0	0	0	0	0	0	0	0	0	0	0	0	0	0	0	0	0	0	0	0	0	0	0	0	0	0	0	0	0	0	0	0	0	0	0	0	0	0	0	0	0
AC104248.1	0	0	0	0.015435058	0	0.013869396	0.093610533	0	0	0	0	0	0	0	0	0.019192633	0	0.020291113	0	0.069442501	0	0.022578221	0	0	0	0.052914285	0.076143258	0.017257995	0.01369603	0	0	0	0	0	0.011408047	0.036737789	0	0	0.028783013	0.017143109	0	0	0.013969474	0	0	0	0.017664598	0	0.024222314
AL357552.2	0.044912078	0.122560906	0	0	0	0	0	0	0.02884914	0.038657766	0	0.044052028	0	0	0	0.048389359	0	0	0.054162586	0	0.112385226	0.11385052	0	0	0	0	0.143981941	0.04351166	0.069062136	0	0	0	0.043644922	0	0	0	0.057696156	0	0	0	0.035809678	0	0	0.132621616	0.074985907	0	0	0	0
AL121694.1	0	0	0	0	0	0	0	0	0	0	0	0	0	0	0	0	0	0	0	0	0	0	0	0	0	0	0	0	0	0	0	0.022322933	0	0	0	0	0	0.020260396	0	0	0.018838773	0	0	0	0	0	0	0	0
AC139720.1	0	0.084499999	0.019628052	0.026830472	0.025138358	0	0.040680359	0.025269108	0	0	0.025357212	0	0.032244112	0	0	0	0	0	0	0	0	0.039247298	0.08193744	0	0	0.03065997	0	0.059998499	0.119037763	0.026247738	0.037930154	0.117021003	0	0	0.059491184	0	0	0	0	0.059599089	0	0	0.097131497	0.060957592	0	0	0.122824159	0.033773246	0.021052597
AC100800.1	0	0.010531645	0.014678037	0	0.031331157	0.018028864	0	0	0.004958007	0.006643715	0.006320785	0.015141544	0.016074961	0	0	0	0.007155714	0	0	0	0.00965725	0	0	0.011006551	0.013294634	0.007642602	0.008248235	0.007477904	0.005934502	0.006542766	0	0	0	0	0.004943117	0	0.009915649	0.013237318	0.012471705	0.007428124	0.024616975	0	0	0.007597441	0.012887062	0	0.007654086	0.008418647	0
AC012181.2	0.385575655	0.216629469	0.215655848	0.373400334	0.570809754	0.406160989	0.387365475	0.795886521	0.262242395	0.312359173	0.297176367	0.378192015	0.779394152	0.435274988	0.256086475	0.464302475	0.546700637	0.3100273	0.410287401	0.508400574	0.510798089	1.52362616	0.100028539	0.145541554	0.312528499	0.538983846	0.896780222	0.461447686	0.767291194	0.403742036	0.250045996	0.235716125	0.374696965	0.738436095	0.203353747	0.514539279	0.524465488	0.33062996	0.494746637	0.414720987	0.162757294	0.268898444	0.177865975	0.759048464	0.492289451	0.340077381	0.449828108	0.470023081	0.277569004
AL009176.2	0.341469987	0.465919996	0.262834712	0.61289054	0.49503228	0.227884841	0.352479662	0.179138537	0.329013344	0.545847655	0.559263062	1.004792866	0.533367215	0.370569687	0.157366546	0.525582883	0.587913455	0.19448251	0.705946814	0.09508281	0.518787495	0.587381104	0.430276607	0.486929795	0.189049691	0.362259335	0.651610577	1.276029623	0.375060521	0.351477407	0.597545817	0.714368212	0.355538252	0.60351814	0.531088478	0.553327624	0.376001412	0.313724447	0.413811161	0.445984569	0.388948199	0.514078667	0.267784066	0.624205737	0.244338693	0.274285487	0.798168075	0.345838036	0.364825311
AC083880.1	0.533404386	0.485203735	0.788937619	0.693279341	0.553325801	0.346086791	0.311451868	0.435289902	0.552016157	0.663179394	0.752279754	0.552255981	0.493726661	0.473920898	0.0955965	0.351207253	0.384616279	0.405063706	0.821955208	0.057760585	0.963992156	0.413160344	1.306914928	0.760624646	0.612497442	0.234735021	0.633341122	0.258386061	0.273408604	0.376789964	0.653391221	0.475958321	0.547152325	0.733246338	0.512402572	0.213903202	0.456824145	0.406571245	0.478820213	0.42777664	1.701193994	0.702654253	0.697168129	0.437527386	0.519505165	0.694258438	0.49956144	0.614104923	0.261917917
AL121885.2	0	0.026412698	0	0	0	0	0	0	0	0	0	0	0	0	0	0	0	0	0	0	0	0	0	0.013801865	0	0.019167161	0	0.01875411	0.014883354	0	0.047424271	0.018288997	0.037623095	0.025209613	0	0.039922628	0.049735636	0	0	0.037258527	0	0	0.015180503	0.057161698	0	0.018140575	0	0	0.026322173
AC009950.1	0.05519591	0.185384037	0.094197828	0.091973766	0.099960991	0.171900277	0.083670368	0.090086332	0.106364785	0.073091545	0.100831249	0.112442388	0.168007884	0.081482918	0.13696874	0.123513385	0.122022744	0.082218675	0.102407032	0.132413125	0.212490546	0.134538141	0.052430599	0.096871793	0.127979542	0.222814392	0.149727337	0.172764827	0.202396077	0.122367603	0.062411052	0.17249159	0.086646976	0.116116802	0.062539563	0.161994563	0.098179265	0.178398922	0.130348352	0.122581951	0.067706569	0.095081837	0.093229589	0.267468982	0.12051163	0.063662048	0.138941952	0.20839196	0.101034424
LINC01932	0.027668348	0	0	0.047948348	0	0	0	0	0	0	0	0	0	0	0	0.059621095	0	0	0	0.05393004	0	0	0.024404869	0	0	0	0.029566972	0	0	0	0	0.026140817	0	0	0	0	0	0	0	0	0.022060762	0	0	0.027234107	0	0.025928675	0	0	0
AC007598.2	0	0.04013358	0.037289657	0.02548646	0.143274649	0	0	0.096013233	0	0.075952828	0	0	0.030628915	0	0.047443532	0.03169099	0.054537426	0.033504806	0.106415916	0.028665968	0.03680147	0.14912517	0.025944322	0.04194333	0.050662667	0	0	0.028496504	0.045229933	0	0	0.055579549	0.02858378	0.038305516	0	0	0	0	0.047526682	0	0.02345235	0.116239958	0.023066478	0	0.024554754	0.055128499	0	0	0
AC100872.1	0.189867829	0.043177644	0.060177021	0.082258693	0.411044768	0.394211967	0.04157354	0.025823919	0.20326839	0.163427442	0.3627954	0.186231925	0.197712398	0.050608319	0	0.034094698	0.264032989	0.036046088	0.343462148	0.030840233	0.395927993	0	0.334945862	0.248185631	0.054505345	0.375997713	0.169080589	0	0.07299082	0	0.116288857	0.029897581	0.061503623	0.329687397	0.486379022	0.03263137	0	0.352757362	0.12782875	0	0.428929901	0	0.049632062	0.031147991	0.317006288	0.029654951	0.125520897	0	0
KLF7-IT1	0.242045247	0.264207632	0.613713742	0.125836963	0.216151499	0.169608947	0.063597996	0.177771067	0.295406383	0.08333552	0.17839089	0.023741016	0.352863806	0.096773924	0.195206593	0.1303927	0.067318335	0.165426781	0.116759651	0.188713973	0.181703748	0.214751629	0.853984106	0.276121585	0.145916216	0.263628931	0.336250954	0.398646518	0.279148098	0.205173161	0.08894766	0.297286944	0.094086458	0.063043277	0.015501011	0.224633352	0.062188529	0.166042455	0.15643897	0.232936898	0.366680173	0.127538601	0.037962845	0.33354505	0.060618378	0.090730568	0.408038734	0.07919955	0.164563811
AC108066.1	0	0	0	0	0	0	0	0	0	0.045792589	0	0	0	0	0	0	0	0	0	0.077773271	0.033281867	0	0	0	0	0	0.170555789	0	0	0	0	0	0	0	0	0	0	0	0	0	0	0	0	0	0.044412794	0	0	0.029013258	0
AF230666.2	0	0	0.013861466	0	0.088764409	0.017025879	0.02872875	0.035690436	0.014046547	0	0	0.02144878	0.045542028	0	0.035271812	0	0	0.02490909	0.026371576	0	0.054719979	0.166300276	0.019288262	0.046774044	0.037665073	0	0.023368103	0.021185677	0.016813058	0	0	0.02066026	0.021250562	0.02847817	0	0	0	0	0.053000444	0	0	0	0.0514462	0.021524336	0	0	0.021684817	0.023850899	0
AL132642.1	0	0.234705242	0	0.024841233	0	0	0	0.070186889	0.018415455	0	0	0	0	0.022924745	0.184969719	0.030888687	0.026578366	0	0.034573947	0.083820741	0	0	0.025287504	0.06132221	0	0.056773615	0	0.249975665	0.088169743	0.024301704	0.035117973	0.054172471	0.083580421	0	0	0.029562959	0.036829554	0	0	0	0	0	0.022482517	0.197533461	0.023933115	0.026866421	0.142147309	0.031269262	0
AC009093.2	0	0.035254237	0.006551214	0.04029818	0.037756699	0.012070172	0.081466794	0.025302053	0.026554749	0.048927023	0.063475681	0.010137135	0.021524101	0.004132133	0.116691295	0.016702846	0.023953449	0.029431373	0.006231875	0.075542486	0.051723579	0.019649234	0.004558015	0.058950338	0.022251612	0.035816601	0.082831853	0.100127874	0.047677185	0.017521306	0.006329935	0.029293393	0.025108634	0.02691874	0.013237499	0.042629247	0.033192215	0.017724545	0.025049102	0.014919198	0.02060107	0.013614371	0.028366956	0.071209911	0.017255557	0.019370444	0.076865184	0.084543196	0.024593386
AC105020.6	0.482002183	0.284397697	0.214698953	0.451510329	0.232669239	0.223141141	0.171144977	0.382711747	0.267773117	0.269111416	0.277366644	0.191664328	0.203479686	0.437510377	0.210123777	0.322821039	0.350236035	0.489687739	0.424177163	0.101567504	0.09779454	0.264185594	0.172358131	0.148611042	0.336571622	0.206381653	0.34802537	0.340763868	0.350559854	0.298150152	0.335106837	0.36923636	0.341807522	0.186617424	0.125141685	0.268665837	0.251028058	0.290437861	0.178918235	0.438790336	0.311605994	0.446175507	0.337126905	0.448792128	0.228377373	0.402863853	0.400465295	0.255755326	0.301136901
AC007278.1	0.011947222	0	0	0	0.009699201	0.009302006	0.078479064	0.038998593	0.007674263	0.02056698	0	0.011718437	0	0.02866025	0.019270583	0	0	0.068044801	0	0.023287048	0.014947997	0.106000239	0.010538048	0	0	0.059148095	0	0.023149383	0	0.05063618	0.043904082	0	0	0.046676729	0.007651215	0.012319756	0.01534796	0.020489414	0.038608713	0.011497639	0	0.01573809	0	0.035279149	0	0	0.047389578	0.117277405	0.024368341
AP003396.5	0	0	0	0	0	0	0	0	0	0	0	0	0	0	0	0	0	0	0	0	0	0	0	0	0	0	0	0	0	0	0	0	0	0	0	0	0	0	0	0	0	0	0	0	0	0	0	0	0
AL020996.3	0	0	0	0	0	0	0	0	0	0	0	0	0	0	0	0	0	0	0	0	0	0	0	0	0	0	0	0	0	0	0	0	0	0	0	0	0	0	0	0	0	0	0	0	0	0	0	0	0
AC106782.6	0.371577274	0.422499997	0.64772571	0.429287555	1.005534319	0.771485139	0.325442869	0.555920372	0.775715054	0.959497831	0.329643755	0.971897861	0.773858682	0.396168251	0.249727184	0.433708531	0.68896108	0.423259928	1.120276927	0.331954145	1.046038664	0.824193263	0.436999679	0.375319073	0.586677645	0.398579607	0.959598389	0.659983493	0.452343499	0.367468337	0.455161853	0.614360263	0.842551586	0.685534072	0.694063814	0.670536406	0.755797108	0.557596184	0.650428629	0.595990892	0.617227367	0.652638932	0.364243114	0.640054711	0.749639382	0.609374496	0.552708716	0.439052194	0.378946746
AL359921.1	0.096279132	0.087578947	0.061029732	0.222464806	0.260543305	0.149924238	0.126487917	0.130949223	0.164918969	0.248614823	0.105124636	0.314784732	0.334189984	0.282289928	0.103530622	0.172889106	0.148763526	0.182784314	0.193516122	0.21894068	0.642461294	0.610160426	0.113230686	0.068646118	0.110555375	0.222439942	0.445838816	0.093277019	0.271425377	0.108816535	0.039312225	0.363854777	0.187125396	0.25076931	0.061658879	0.397125089	0.123684675	0.082559065	0.233352159	0.092656074	0.127943487	0.169104825	0.176173728	0.410661669	0.267915234	0.150375815	0.09547465	0.105011549	0.130918174
AC009948.1	0.891562567	1.243529108	1.346304803	0.87552773	1.579500647	1.662906233	0.952658557	0.740502963	1.481364753	1.647365767	1.018902337	1.080480301	1.687621833	1.064634099	1.693725788	0.922167417	0.966141206	0.686073911	1.175548775	3.050801221	1.318763807	1.240532449	0.908732149	1.059459577	1.184152792	1.722414416	1.672592008	1.597000797	1.495883095	1.078197524	0.961061568	1.89433049	1.216821743	1.274613418	1.266290396	1.503669171	1.135162139	1.284380514	1.450193361	1.376633198	1.412258177	0.955224591	0.966411056	1.318305044	0.919603471	1.043452559	1.194534787	2.238741595	1.325476978
AC026992.1	1.256826113	0.514464322	0.648726007	1.33793811	1.28271105	0.964574851	0.495351321	1.010993252	1.222510887	0.41726746	0.544017014	1.056649996	0.916127153	1.22035973	0.231683476	2.398753134	1.597952765	2.331524675	1.364124294	0.069993008	1.864538361	2.753622448	0.69682395	0.755288692	1.314331879	0.088889606	0.786655578	0.243527318	1.463288216	0.4565858	1.781471533	1.102621451	1.169021582	2.034270181	0.482936361	0.944240232	1.037942742	1.955300345	0.754290959	1.313204846	0.773051065	1.750225359	1.534743655	1.714268304	1.603789742	1.598445531	0.801208558	0.587493832	0.732430101
AL049552.1	0.082429621	0.262433274	0.087084597	0.071423926	0.267677767	0.320895032	0.072195299	0.336337518	0.229443159	0.09460098	0.090002721	0.431205983	0.371952873	0.087884811	0	0.088811666	0.025472853	0.3129825	0.165679314	0.428449402	0.687556064	0.592042433	0.096942736	0.156724123	0.283956787	0.136030368	0.264258016	0.266197848	0.338009482	0.139745325	0.06731452	0.467272773	0.053402626	0.178913979	0.017596468	0.226666429	0.317678836	0.117805251	0.443966749	0.185098038	0.17526262	0.253364161	0.107736843	0.270453092	0.09175052	0.128744632	0.163481723	0.179811804	0.037361975
AL450998.3	0.103417898	0.098776255	0.072110364	0.071687941	0.151125315	0.056364211	0.040759968	0.160350868	0.112931303	0.026704875	0.03387578	0.020287496	0.118459777	0.082696569	0.066724237	0.044569977	0.038350519	0.094241828	0.087303164	0.050394509	0.142332627	0.340808894	0.018243953	0.036867995	0.071251605	0.081919919	0.088411611	0.110212508	0.143124856	0.04383184	0.088676891	0.117250006	0.170850084	0.161617794	0.033115336	0.138635427	0.199283201	0.124152749	0.100261767	0.089573582	0.057720623	0.068116262	0.10543171	0.142512725	0.094967474	0.058149239	0.06153226	0.135357352	0.028125061
AC011484.1	0	0	0	0	0	0	0	0	0	0	0	0	0	0	0.012818077	0	0	0	0	0	0	0	0	0	0	0.015737248	0	0	0.006110008	0	0	0.007508114	0.007722635	0	0	0	0	0	0	0.007647803	0	0	0.006231996	0.007822127	0	0	0.015760895	0	0.010805945
AL009178.2	0.536434226	0.342102241	0.887052228	0.550700622	0.544371651	0.431282608	0.260450049	0.866008291	1.00376757	0.993727802	0.997949443	0.480408505	0.437163272	0.517539399	0.225718841	0.427193149	0.616238818	0.445001488	0.583637223	0.244351281	0.415833604	0.827729706	0.833176291	0.83561942	0.903878627	0.063507521	0.52962831	0.355886649	0.425891636	0.721614909	0.621390511	0.242391426	0.526965485	0.508763187	0.182973498	0.372782495	0.456922152	0.679986296	0.334460938	0.23567834	1.022795008	0.775773825	0.29721738	0.545233036	0.404011049	0.36610068	0.797927896	0.50241274	0.344894034
AL121890.4	0.078098343	0.106561576	0.049505234	0	0.042268766	0.162151228	0.102602678	0.08497723	0.066888318	0.022407539	0.063955136	0.076602787	0.1084334	0.104083613	0.041990252	0.028048348	0.048268757	0.059307357	0.062789468	0	0.065142832	0.164980433	0.068886649	0.055683386	0.11209843	0.154659158	0.111276683	0.025221044	0.20015545	0.066201192	0.063777468	0.073786642	0.050596577	0.033902583	0.050015577	0.134222629	0.066885856	0.223230312	0.084127689	0.125265738	0.103783387	0.068586029	0.061245476	0.076872628	0.108661844	0.024395945	0.077445775	0.085181782	0.088496959
AP000365.1	0	0	0	0	0.023572966	0	0	0	0	0	0	0	0	0	0	0	0	0	0	0	0	0.036803327	0.025611703	0	0	0	0	0	0.022325031	0	0	0	0	0.03781442	0	0.029941971	0	0.074696297	0	0	0	0	0	0	0	0	0.057587884	0.0633403	0
AC073912.1	0.081025368	0.036851788	0.017120209	0	0.08770589	0.063085667	0	0.132243099	0.069395205	0	0	0.026491253	0.028124336	0.021596906	0.043563993	0	0	0.09229518	0.032571368	0.026321902	0.270337205	0.136930949	0.02382281	0.038513552	0.069779841	0.240683374	0.028861797	0.052332592	0.083062807	0	0.033083883	0.025517357	0.052492871	0	0	0.111402495	0.034696326	0	0.043640343	0.077976321	0.021534611	0.035578272	0.08472117	0.026584571	0.045093739	0.075930821	0.107131124	0.05891619	0.036725484
AC068389.3	0	0	0	0	0	0.023334144	0	0	0.019250938	0	0.02454233	0	0	0	0	0	0	0	0	0.029207857	0	0	0	0	0	0	0	0	0	0	0.036711227	0	0	0	0	0.030904189	0.03850046	0	0	0	0	0	0	0	0	0	0	0	0
AC104462.1	0.03546748	0	0.022482243	0	0.028793824	0	0	0	0.045564861	0	0.029044502	0	0	0	0.057208196	0	0.065762131	0	0	0.034565898	0.044375822	0.134863199	0.031284093	0.075863942	0	0.035118355	0	0	0.027269501	0.030064524	0	0.06701874	0	0.046189426	0.068142027	0.073146829	0.045563184	0.060826515	0.05730846	0.034132812	0.056558463	0	0	0.034910835	0.059217058	0	0.035171124	0	0.048227873
LINC01375	0	0	0	0	0	0	0	0	0	0	0	0	0	0	0	0	0	0	0	0	0	0	0.007518274	0	0	0	0	0	0	0	0	0	0	0	0	0	0	0	0	0	0	0	0	0	0	0	0.008452415	0	0
AL353622.1	1.018892268	0.26692442	0.403015875	1.066487128	0.688209401	0.393477253	0.503307019	0.61861894	0.638774836	0.308705615	0.353775477	0.495692894	0.551714159	0.677865264	0.170918678	0.588409628	0.332496041	1.522720206	0.43252097	0.111215112	0.856670111	1.859656045	0.215691358	0.569545133	0.37907136	0.209843454	0.270024743	0.078969747	0.983931264	0.255648923	1.527658908	0.485170881	0.625771696	0.806759467	0.381069836	0.420265197	1.00524799	0.657020178	0.493898742	0.886417713	0.480935948	0.429500171	2.26923148	1.211504708	0.850579212	0.5270653	0.363736328	0.684563721	0.53201915
AL355001.1	0.035707125	0	0.06790245	0.030939644	0.202918637	0.111205065	0	0.058278303	0.068809097	0	0.029240749	0	0.074364798	0.028552667	0.057594738	0.03847172	0.033103235	0	0.086123391	0.20879671	0.089351317	0.045258146	0.062990945	0.025458845	0.092253978	0.070711282	0.190786881	0.069187459	0.109815017	0.030267662	0.087478554	0	0	0	0.091469929	0.036820532	0.045871043	0.030618752	0.086543518	0.034363439	0.056940615	0.04703704	0.084005619	0.105440158	0.208660108	0.066924012	0.141635066	0	0.072830606
AL135818.2	0.089951567	0.092051063	0.128292288	0.019485393	0.109539058	0.017508883	0.0590875	0.091757328	0.101115212	0.096781499	0.184154504	0.022057256	0.046834001	0.053946315	0.145089723	0.024228998	0.020847995	0.076847193	0.054239412	0.262995005	0.112544638	0.085509007	0.059506339	0.128269247	0.019366793	0.066799594	0.120155142	0.087146757	0.069160096	0.076248749	0	0.169970931	0.065560245	0.029286061	0.057606593	0.092756404	0.462223958	0.057849898	0.072672004	0.151491586	0.251023306	0	0.229257888	0.088539821	0.018773067	0.10536972	0.200699903	0.147165121	0.030578524
AC096631.1	0	0	0	0	0	0	0	0	0	0	0	0	0	0	0	0.01583081	0	0	0	0.0143197	0	0	0	0.020952229	0	0	0	0	0	0	0	0	0	0	0.009409789	0	0	0	0	0	0	0	0	0	0	0.013769352	0	0	0.00998974
LINC01555	0.01649164	0.52504854	0.059238059	0.047632461	1.646789077	0.145522856	0.108330497	0.148039822	0.257771666	0.10409716	1.309993663	0.102446931	0.034346016	0.08351952	0.09753561	0.106610952	0.005096337	0.106450948	0.159107292	0.11786444	0.034389723	0.062708582	0.111522803	0.827006407	0.052076795	0	0.070493239	0.021303212	0.063398753	0.149113365	0.047136503	0.01558116	0.347237428	0.028636163	0.116176959	0.045349005	0.035309888	0.065993816	0.115471379	0.031742095	0.131492543	0.03620743	0.038798712	0.032465624	0.123906151	0.092728277	0.136282007	0.095932881	0.097174817
AC026347.1	0	0	0	0	0	0	0	0	0	0	0	0	0	0	0	0	0	0	0	0	0	0	0	0	0	0	0	0	0	0	0	0	0	0	0	0.034490119	0	0	0	0	0	0	0	0	0	0	0	0	0
AL591242.1	0	0	0	0	0.044768137	0.021467413	0	0.022500493	0.017710863	0.023732507	0	0	0	0.088190498	0	0.029706859	0	0.031407113	0.066502236	0	0.068994756	0.069894319	0	0	0.047490744	0	0.02946413	0	0.042398146	0	0	0	0.026794187	0.107721773	0	0.113727417	0.035420423	0.023643002	0.066826647	0	0	0	0	0.02713938	0.069052239	0	0	0	0
AC093833.1	0	0	0.127209652	0	0	0	0	0	0.018415455	0.024676657	0	0.02812001	0	0	0	0	0	0	0	0	0.035869787	0	0.050575008	0	0.024690034	0.028386807	0	0	0	0	0	0	0	0	0.018360148	0.029562959	0	0	0.046323475	0	0.068575858	0	0	0	0	0	0	0	0
AC012213.3	0.061212215	0	0.0388014	0.017679796	0.09938872	0.031772876	0.05361221	0.099905662	0.065532473	0.070250663	0.033417999	0.060040022	0.084988341	0.032631619	0.032911279	0.04396768	0.037832269	0.09296829	0.123033416	0.258510213	0.076586843	0.129308988	0	0.043643735	0.052716559	0	0.021804215	0.039535691	0.01568786	0.034591614	0.049987745	0.038555182	0.099141941	0.026572295	0.052268531	0.084161216	0.052424049	0.01749643	0.049453439	0.078545003	0.016268747	0.026878309	0.144009633	0.060251519	0.102200869	0.038242292	0.020233581	0.200292299	0.069362482
TSPEAR-AS2	0.026196239	0.007148711	0	0.022698615	0.063801252	0.024475404	0.013766255	0.025653238	0.013461661	0.009019294	0.004290447	0.035972426	0.032734273	0.029326401	0.016901562	0.039514245	0.004857183	0.053711769	0.044228602	0.061272795	0.013110372	0.046484573	0.013863836	0.014942138	0.022560457	0.025938375	0.067185228	0.081214096	0.040282442	0.013323373	0	0.014849988	0.01527428	0.013646182	0	0.005402616	0.249031558	0.008985278	0.02116398	0.055462999	0.06266102	0.041410005	0.012326006	0.041256162	0	0.02945895	0.00519547	0.085716631	0.010686315
AC078955.1	0	0.024526077	0.011394062	0	0.029185577	0	0.023614902	0	0.011546198	0.015471872	0	0	0	0	0	0	0	0	0	0	0	0	0	0	0	0	0	0	0	0	0	0	0	0.023408927	0	0	0	0.046240565	0	0	0	0	0	0	0	0	0	0	0
AC006504.7	0.034315939	0	0.03262845	0.029734203	0.01392948	0.0267181	0.045082995	0.02800386	0.022042741	0	0.042152248	0.0168294	0	0	0	0.036972822	0.031813499	0.01954447	0	0.016721814	0.021467524	0	0.030268376	0.024466942	0.029553223	0	0	0.033245922	0	0.043632604	0	0.048632105	0.033347744	0.044689769	0.054941353	0.017692983	0	0.014712907	0.027723898	0	0.013680537	0	0.026910891	0.033777367	0.04297082	0.016079146	0.017014602	0	0.011665508
FOXN3-AS1	1.76645835	1.245296184	1.464978011	1.454077066	1.350422321	0.85959347	1.605155545	1.381471745	1.588550963	1.634502031	2.145733397	1.689315502	1.302937552	1.54200307	0.973495461	1.776343262	1.746818064	1.995386945	1.810750301	0.645583143	1.528679083	0.988871574	2.194330793	2.078122582	1.521291233	2.46327378	1.714637303	1.525978547	1.211024105	1.185413179	1.514670456	1.154346454	1.85967083	1.687007653	1.451798477	1.25989809	1.569581875	1.767188155	1.331982691	1.331655044	1.690137023	1.531913854	1.4776253	1.811181921	1.511519538	1.614005827	1.284578764	0.979392765	1.771467547
LINC01919	0	0	0	0	0.011961747	0.011471898	0	0.012023962	0	0	0.02413177	0	0	0	0	0	0	0.016783541	0	0	0.018434937	0.037350589	0	0	0	0	0	0	0	0	0	0	0	0.038376716	0.009436024	0.015193602	0	0	0	0	0	0	0	0.014502921	0.012300198	0	0	0	0
AC097534.2	0.330423291	0.433507011	0.608209997	0.390918367	0.531341261	0.539266566	0.342269374	0.326685508	0.440819481	0.459430892	0.801348877	0.660656823	0.582280841	0.325191414	0.34847702	0.253311991	0.388800481	0.231619594	0.413806499	0.489228685	0.532669937	0.306050275	0.358707552	0.380566373	0.492514226	2.460072409	0.645081413	0.843393735	0.351760168	0.409359517	0.303562855	0.420243761	0.327275692	0.504788403	0.49239784	0.353831292	0.579574654	0.446800615	0.580101723	0.317989209	0.526911789	0.309709217	0.328884524	0.312728325	0.24931687	0.27391904	0.611216337	0.755437793	0.30241486
AC079848.1	0.860292603	1.710437196	1.791782467	0.979707412	2.055343328	3.387358006	1.097928192	0.962811774	2.636721924	2.517669417	1.48951015	1.952836632	2.047626074	0.963088088	0.713638987	1.19172863	1.230516533	1.567921014	0.800346679	0.718649142	1.845208599	1.028096669	1.864531964	1.980342936	1.248932931	0.121689182	2.757979651	0.476267158	1.228395892	0.916758217	1.324791502	1.091470312	0.859906469	1.536496611	1.904701722	0.988502839	1.01044307	1.538627906	1.628359903	1.088122286	2.880930268	1.036127546	1.137266769	0.991954854	1.292722155	1.266887102	1.121222712	0.402137251	0.601614678
AP003117.1	0.114469052	0.312375449	0.054420014	0.049592786	0.209093057	0.178249274	0	0.023353399	0.018382214	0.073896343	0.093739296	0.140346262	0.357595348	0.205950282	0.092317919	0.030832931	0.185712734	0.065195272	0.138046158	0.223118506	0.107415122	0.108815614	0.126209294	0	0.049290934	0.085006703	0.214067013	0.221799507	0.132015887	0.072773513	0.035054583	0.216298748	0.194668958	0.260878542	0.109962044	0.029509596	0.073526148	0.07361765	0.231199291	0.08262112	0.114086791	0.150790223	0.134651606	0.140840645	0.215009229	0.134089626	0.141890725	0.093638457	0.136195862
AL137246.1	0	0	0.041144575	0	0.039521513	0.025268705	0	0.026484715	0	0.069837213	0.013288529	0.047749332	0.016897631	0.012975828	0	0.017483566	0.03008769	0.018484227	0.019569491	0.015814695	0.040605921	0.020567673	0.014313193	0.034709501	0.027950028	0.128539648	0.034681423	0.015721204	0.024952849	0	0	0.030662617	0.015769353	0.084530904	0.020784365	0.033466359	0.020846206	0.027829531	0.01310997	0.046849642	0	0	0.012725519	0.015972511	0.027093168	0.030413778	0.016091599	0	0
AC023158.2	0.116787946	0.159351748	0.351642151	0.202389713	0.142219219	0.340987907	0	0	0.187545973	0.226179968	0.263005189	0.028637874	0.091209863	0.116734659	0.04709404	0.188745234	0.135339193	0	0.035210668	0.113819201	0.109591118	0.185033303	0.12876602	0.16653742	0.150868385	0	0.218403545	0	0.044896747	0	0.035764713	0.220680491	0.028373218	0.228140036	0.112189636	0	0.300062514	0.100145311	0.212294597	0.140491407	0.628548886	0.192306131	0.27475871	0.028738754	0.219364849	0.082083594	0.144765123	0.031845123	0.059552098
AC137579.1	0	0	0	0	0.030791482	0	0	0	0.012181515	0	0	0	0	0.015164335	0	0	0	0	0	0	0	0	0.01672726	0.013521205	0	0	0	0	0	0	0	0	0	0	0.012144931	0	0	0	0	0	0	0	0	0	0	0	0	0	0
AC008567.2	0	0.098926829	0	0	0.078480727	0.037633421	0.031750524	0.039444461	0.062096014	0.020802121	0	0	0.050332272	0.115951683	0	0.078116358	0	0	0	0	0	0.030632038	0.021317058	0.034462583	0.020813398	0.047859465	0.129130145	0.046828097	0	0.040972079	0.029604023	0.022833366	0.023485758	0.031473587	0.046432144	0.024921214	0	0.041447335	0.039050124	0.023258181	0.192695373	0.063672091	0.018952487	0.095153314	0.060525972	0.022648065	0.047931379	0.026359606	0.016431295
AC006482.1	0	0	0	0	0	0	0	0	0	0	0	0	0	0	0	0	0	0	0	0	0	0	0	0	0	0	0	0	0	0	0	0	0	0	0	0	0	0	0	0	0	0	0	0	0	0	0	0	0
Z95114.1	0.001087825	0	0.001379108	0.000942583	0	0.002540914	0.001429144	0.00088773	0.000698761	0.002809014	0.003563302	0.003200981	0	0	0.001754636	0.002344098	0.003025491	0.002478261	0.001311884	0.005300863	0.002722107	0.001378799	0.001919032	0.000775609	0.001873691	0.003231351	0.002324945	0	0.003345538	0	0.002665053	0.001027768	0	0.002833357	0.002786651	0.002243491	0.002794942	0.00279842	0.002636567	0.001046889	0.001734708	0.00429898	0	0.001070752	0.000908125	0	0.003236207	0.003559469	0
AC084882.1	0	0	0	0	0	0	0	0	0	0	0	0	0	0	0	0	0	0	0	0	0	0	0	0	0	0	0	0	0	0	0	0	0	0	0	0	0	0	0	0	0	0	0	0	0	0	0	0	0
AL023284.4	5.129223546	3.586053449	3.143847103	6.060530185	3.647884932	3.861551284	3.062991712	5.188950485	1.906048783	4.451431411	1.874535284	3.159967377	3.045775348	5.186202553	2.803354575	6.394123307	6.091349297	8.643254423	7.412598846	1.239381542	3.977805971	6.554928445	3.066008444	3.3246257	3.395143743	2.518380401	1.268375669	2.997999883	6.97472172	2.838685886	5.867612336	4.846046222	8.444825674	4.69242573	3.311994046	6.338250925	5.554566308	3.634953481	3.424716765	7.751068712	2.027938473	5.807439485	9.440973749	7.176696979	5.308160111	7.07104075	2.480128477	5.548203778	5.303002823
LINC00445	0	0	0	0	0	0	0	0	0	0	0	0	0	0	0	0	0.019441582	0	0	0	0.026238085	0	0	0.029904041	0.018060303	0	0	0	0	0	0	0	0	0	0	0	0	0	0	0	0	0	0	0	0	0	0	0	0
AC098850.2	0	0.031533527	0.014649508	0	0	0	0	0	0.029690223	0	0	0	0	0	0.037277061	0	0.042850835	0.078975613	0	0	0.028915441	0.087877333	0	0	0	0	0.024696611	0.067170332	0.106613413	0	0	0.021834823	0	0	0	0.023831365	0.02968913	0	0	0.044482119	0.018426846	0	0	0	0.019293021	0	0	0	0
LINC02472	0	0	0	0	0	0	0	0	0	0	0	0	0	0	0	0	0	0	0	0	0	0	0	0	0	0	0	0	0	0	0	0	0	0	0	0	0.070840846	0	0	0	0	0	0	0	0	0	0	0	0
AL160408.2	0	0	0	0	0	0	0	0	0	0	0	0	0	0	0	0	0	0	0	0	0	0	0	0	0	0	0	0	0	0	0	0	0	0	0	0	0	0	0	0	0	0	0	0	0	0	0	0	0
LINC00302	0.052496568	0	0	0	0	0	0	0	0	0.045186064	0.04298971	0	0	0	0	0	0	0	0	0	0.065682094	0	0.046304602	0.037429561	0	0	0.056098924	0	0	0	0.064305427	0	0	0	0	0.054133497	0	0	0	0	0	0.069153794	0	0.05167266	0	0	0	0	0.03569182
C17orf102	0.079329315	0	0.010057105	0.027495025	0.022540874	0	0.005210994	0.012947494	0.081531119	0.010242325	0.019488955	0	0.033042753	0.025373798	0.083171586	0.038462095	0.03677217	0.126508513	0.019133743	0.015462553	0.00496272	0.005027425	0.020991728	0.048076899	0.010247878	0.019637108	0.076295659	0.023056716	0.091489619	0	0.024293519	0.014989931	0.080945661	0.010331085	0.027942152	0.032721173	0.050955074	0.023808627	0.038454163	0.038172046	0.031625761	0.026125151	0.034215949	0.050754782	0.006622473	0.040887775	0.019666615	0.034609761	0.018877285
AC100863.1	0	0	0	0.024530717	0	0	0	0	0	0.048736398	0	0	0	0	0	0	0	0.032248375	0	0.137954969	0	0	0	0.040370455	0	0	0	0.027427885	0	0	0.034678998	0	0	0	0.018130647	0	0	0	0	0	0	0	0	0	0	0	0	0	0
PSMG3-AS1	2.497217569	2.072995736	2.360975116	1.761733978	3.655682913	2.080278417	1.075011285	1.058638437	2.605628886	3.2381521	2.882590298	4.693249655	3.964234689	2.004842004	1.211202387	1.943333405	2.893311298	1.639668776	2.32862472	0.921465387	3.992169054	1.492471925	2.501934905	2.51688029	2.853181109	0.612601151	3.332390834	1.442909623	1.375271092	0.867022067	2.001613939	1.169068357	2.007350507	2.225487199	3.212904631	0.869509185	1.560755925	3.046245452	2.85393423	1.644578486	3.582393468	1.248794558	1.25599967	1.763098817	1.913922349	2.015239425	3.084925413	1.371379779	1.333161087
C17orf82	0.103620678	0.410018298	1.096913035	0.27833546	0.33649253	0.274305827	0.204199447	0.152209214	0.306177995	1.382457296	0.560046344	0.508181888	0.388446711	0.140859822	0.083568836	0.156300792	0.163309293	0.11803327	0.249926704	0.222170617	0.324117524	0.131337364	0.941405845	0.487611769	0.330184828	0.410402732	1.417359477	0.250974115	0.103570634	0.404043617	0.190394501	0.283909779	0.130906241	0.107956461	0.471159809	0.288499697	0.226297146	0.151052511	0.812038397	0.149582028	1.701966141	0.17744954	0.243781012	0.214188243	0.112454355	0.145658143	0.400743923	0.226037932	0.169081249
PRKCA-AS1	0	0	0.003796586	0	0.004862425	0.004663303	0.00786866	0.004887716	0	0	0	0	0.006236866	0.00478934	0	0	0	0	0.007223042	0.005837158	0	0.030365873	0.005282958	0	0	0	0.038402437	0.00580265	0	0	0	0.022634965	0	0	0	0.006176168	0	0	0	0.005764022	0	0	0.004696952	0	0	0	0.011878725	0	0
FBXO36-IT1	0	0	0	0	0.044229688	0	0	0	0	0	0	0	0	0	0	0	0	0	0	0	0.034082461	0	0	0	0	0	0.029109751	0	0	0	0	0	0	0	0	0	0	0	0.04401526	0	0	0	0	0	0	0	0	0.029711171	0
AC024896.1	7.0033594	3.207883852	4.151506217	9.727598731	5.115009885	7.631922034	7.885190905	7.735261519	4.13502451	8.592442981	8.200257732	7.576914199	8.588040174	7.087199774	5.03616162	6.975983869	6.02559396	7.977456107	6.188112644	10.51077233	5.610729915	5.699650012	4.070663154	4.77603546	3.953059454	5.751997962	4.127463467	5.73650619	7.211344108	3.39002567	6.02644531	4.77155548	6.944782091	5.410740567	3.549026053	5.663226044	5.377331552	3.290681033	6.220811921	5.979642788	6.670026744	4.874949107	7.925991131	8.038271214	2.980344135	5.875240333	2.966668432	6.485311141	9.172027623
AC007598.1	0	0.048285714	0	0.061326794	0.114918208	0.027553041	0	0	0.022731577	0.030460249	0.028979671	0	0.073700827	0	0	0.076256445	0.03280767	0	0	0	0.177107075	0.08970811	0	0	0	0	0	0.034284857	0	0	0.043348748	0.033434572	0.034389861	0	0	0.072983554	0	0	0	0	0	0.046617067	0	0.034832909	0	0.033163238	0.035092617	0	0
AP003486.2	1.611594706	3.309251853	4.123994239	2.342272006	3.303107228	3.062761233	2.304989457	2.562290065	3.029116342	3.775423503	2.759758575	2.768229862	3.608498773	2.091736622	2.407385064	2.85260965	3.514380003	1.469505341	3.776965695	3.918832999	4.474769452	2.289196445	2.142764576	2.940554018	3.603125342	1.289161912	4.419988421	2.911174058	3.448697454	1.904452828	2.790990791	4.189082338	3.988603888	4.450872718	3.103908586	3.380998789	2.682250097	3.403787185	3.043367608	2.834493287	3.443467284	2.588332672	3.240505189	3.668810636	4.036115493	2.968450223	3.200193616	3.08258239	2.54225131
LINC00536	0	0.008035661	0	0	0	0.00458535	0	0.004806012	0	0	0.004822768	0.00577651	0	0	0.009499281	0	0	0	0	0.005739583	0	0	0	0	0	0	0.006293416	0	0	0	0	0	0	0	0	0	0	0.005050047	0	0	0	0	0	0	0	0	0	0	0
AC234778.2	0.044785208	0.061107344	0.028388595	0	0.072716606	0.104608154	0	0.03654741	0.028767645	0.077097126	0	0	0.046635551	0	0	0	0	0.051014379	0	0.13094031	0.056033877	0.056764454	0	0	0.03856946	0	0.287150424	0	0.13773409	0.037962831	0	0.042312679	0.087043263	0.116647871	0	0.046181684	0	0.115209543	0.072364072	0.043099906	0.035708521	0.05899561	0	0.044082326	0.112161123	0.041969295	0.088821991	0.14654154	0
AL512306.3	0.162485719	0.158360175	0.500271048	0.0603391	0.621870712	0.32531145	0.030495379	0.113655489	1.043722174	0.519474342	0.931422743	0.387051564	0.84599485	0.25985853	0.411848756	0.150056606	0.172156209	0.185085844	0.279932546	0.610799161	1.074570601	0.323632187	1.003243773	0.430302946	0.459784104	0.022983755	0.372076318	0.134930739	0.196316451	0.295142944	0.312771054	0.394753133	0.203015986	0.302293898	0.862201172	0.19148833	0.268375825	0.218948735	0.487583394	0.245726259	0.721803577	0.183465117	0.200235941	0.205631465	0.310044218	0.217527534	0.276219485	0.556986587	0.094690451
AL158152.1	0.011048058	0.030149129	0.077034974	0.028718889	0.116599938	0.137630798	0.058058101	0.036063507	0.070966874	0.085585869	0.054283871	0.021672984	0.115045193	0.026503242	0.035640507	0	0.010242395	0.025169464	0.039970856	0.355318165	0.096760939	0.056012869	0.097449406	0.063017295	0.09514696	0.021878613	0.330573171	0.074924955	0.110427227	0.02809514	0.013533268	0.041752441	0.053681734	0.071939628	0.070753743	0.091140439	0.113542819	0.066315737	0.178514853	0.085058491	0.096898245	0.014553621	0.034655977	0.09787198	0.119899068	0.031060203	0.043822975	0.060250529	0.030045797
AL359693.1	0	0.008987121	0	0.005707188	0	0	0	0	0	0	0	0	0	0	0	0	0	0	0	0	0.016481921	0.016696815	0.005809717	0	0	0	0	0	0	0	0	0	0	0	0	0	0	0	0	0	0	0	0	0	0	0	0.006531571	0	0
AL162586.1	0.317502611	0.7605376	0.254928823	0.391268764	1.237250239	0.626252289	0.203926818	0.627600521	0.707015768	0.449407282	0.173336349	0.609004089	0.874307629	0.598043038	0.398318749	0.402900096	0.497123081	0.458107763	0.595619716	0.43320439	0.856293399	1.833287239	0.242712772	0.196192865	0.516490899	0.447114325	1.070648086	0.704067838	0.829990405	0.526309791	0.544492684	0.63994396	0.651371815	0.569690138	0.284668096	0.953106106	0.752309604	0.611066902	0.54152286	0.658640224	0.399420548	0.650605789	0.403914868	1.062566509	0.459426337	0.416555063	0.587719341	0.777250592	0.297415949
AL355810.1	0.028720949	0	0.091028646	0	0.046633476	0.044723776	0	0.023438013	0.055346448	0.024721361	0.047039466	0.028170952	0.029907582	0.022966275	0	0	0	0	0	0	0.071869538	0.036403291	0.050666629	0.020477767	0.024734762	0.028438233	0	0	0.022082368	0	0	0	0.027910612	0	0	0.029616515	0	0	0	0.055280315	0	0.037834141	0.022523246	0	0.095905888	0.053830183	0	0.031325909	0.019527046
AC010761.4	0.060859745	0.041520153	0.096444938	0.05273398	0.345857486	0.308001745	0.079955254	0.124162987	0.273651534	0.209538447	0.049838359	0.119388605	0.126748447	0.121663954	0	0.03278588	0.112843273	0.207974168	0.073394982	0.118625386	0.228437533	0.192846609	0.080522014	0.065088641	0.157239027	0.06026067	0.065035988	0.058962057	0.187170318	0.025794323	0.149099724	0.114999526	0.118285279	0.079257863	0.019487835	0.251029807	0.15636655	0.156561144	0.172090374	0.204993412	0.097050414	0.120255926	0.047726801	0.089856872	0.025403095	0.028516565	0.150878046	0.199138984	0.041377849
LINC02367	0.010839082	0.014789426	0.006870713	0.006261259	0.032265094	0.016878435	0.0237333	0.011793786	0.116040865	0.015549443	0.041422173	0.024806873	0.06395915	0	0.058277265	0.015571052	0.006699105	0.004115563	0.021785999	0.021127106	0.013561526	0.013738343	0	0.007728164	0.009334723	0.014309849	0.050192428	0.028002946	0.008333729	0.003062635	0	0.010240671	0.010533266	0.018821033	0.011569237	0.007451375	0.120678059	0.01239264	0.01459485	0.003477066	0.005761539	0.009518891	0	0.021337935	0.051275117	0	0.042994054	0.011822175	0.009825825
AL645465.1	0	0	0	0	0	0	0	0.040304621	0	0	0	0	0	0	0	0	0	0	0	0	0	0	0	0	0	0	0	0	0	0	0	0	0	0	0	0	0	0	0	0	0	0	0	0.024307077	0	0	0	0	0
AC091073.1	0	0	0	0	0	0	0	0	0	0	0	0	0	0	0	0	0	0	0	0	0	0	0	0	0	0	0	0	0	0	0	0	0	0	0	0	0	0	0	0	0	0	0	0	0	0	0	0	0
LINC01258	0	0	0.009761595	0	0.006251015	0.011990056	0	0	0.004945967	0.006627582	0.012610872	0	0	0	0	0	0	0	0	0.007504107	0	0	0	0.010979823	0	0	0	0.007459745	0.005920091	0.006526878	0	0.007274739	0	0.020055049	0.004931113	0	0	0	0.006220709	0	0	0.010143004	0	0	0.019283651	0.014431404	0	0.008398204	0
AL162377.1	0.873284351	1.191556087	4.782598613	1.257435235	2.059125767	1.73482604	0.902645917	1.158059979	3.122355605	1.691265517	2.566080012	1.530473424	1.183511699	1.257982618	1.149655354	1.044673146	1.190590228	1.25806542	1.208029684	0.857343479	1.028354408	1.058039762	2.894215776	1.77636542	1.454392004	0.120802019	1.461571233	1.03268377	1.031834179	0.914429106	1.24276945	1.352874644	1.42896905	1.154006036	1.295360896	1.03956486	1.031123083	1.701405565	1.379929213	1.384224451	3.404675157	1.328010529	1.127968523	0.897501161	0.86303646	1.143319079	1.464537565	1.155594894	1.004112523
PITPNA-AS1	3.217594106	3.791586687	4.969156382	3.497663915	4.820627999	4.372698057	2.95900823	3.55669686	4.866402778	5.136204872	6.132141117	5.451235235	5.817742025	3.368161067	1.887237172	4.317634291	3.091426838	5.431054816	6.208511343	2.451627794	3.659777204	2.372796069	3.741104264	4.734217925	4.358064327	1.419183248	4.93877537	3.25895908	3.148570794	3.024979205	4.156361127	3.758490059	4.661793066	4.037910259	3.933881985	2.805153883	4.020740802	5.041586586	4.490043788	3.715816277	6.4136984	4.662394735	2.844411664	2.792802422	3.24770603	3.152343201	3.799844099	4.243215749	2.983098612
AC025038.1	0	0	0	0	0	0	0.061989118	0	0	0	0	0	0	0	0	0	0.043743561	0	0	0.04598499	0	0	0	0	0	0	0	0.045713142	0	0.039996554	0	0.089158859	0	0	0	0	0	0	0	0	0.075242955	0	0	0.046443879	0	0	0.046790156	0	0
AC007991.4	0	0	0	0	0	0	0	0.021384766	0.016832639	0	0	0	0.054575158	0	0	0	0	0	0	0	0	0	0	0	0	0.518938992	0	0	0.020147879	0	0	0	0	0	0.033564172	0.05404402	0	0	0	0	0	0	0.020550135	0	0	0	0	0	0
AC116666.1	0	0	0.01823877	0	0.023359055	0.022402472	0	0	0	0.024766228	0	0	0	0	0	0	0	0	0	0	0	0	0	0	0	0	0	0	0	0	0	0	0	0	0	0	0.073926472	0	0	0	0	0	0	0	0	0	0.028532654	0	0
AC005736.3	0	0	0	0	0	0	0	0	0.041736665	0	0	0	0	0	0	0	0.060237034	0	0	0	0.081295051	0.082354987	0	0	0	0	0	0	0	0	0	0	0	0	0	0	0	0.05571609	0.052493609	0	0	0	0	0	0	0	0	0.07086845	0
AC112715.1	0	0.061805714	0	0	0	0	0	0.036965095	0	0.077978236	0	0	0	0	0	0	0	0	0	0.04414559	0	0	0	0	0	0	0.048405357	0.087769233	0	0	0	0.042796252	0	0	0	0.046709475	0	0	0.036595545	0.087184953	0	0	0	0	0	0	0.04491855	0.148216301	0
AC103809.1	0.07305974	0.033228878	0.015437116	0.063305077	0.079083498	0.056883697	0.063988767	0.019873707	0.172075591	0.062885675	0.039885999	0.071660672	0.17751597	0.019473708	0.235687223	0.052477554	0.045154643	0.027740538	0.029369267	0.118670941	0.243760276	0.154336534	0.042961566	0.104181819	0.041946509	0.120567623	0.156146313	0	0.112345317	0.144503678	0	0.069026213	0.118330703	0.158576599	0.03119251	0.150675725	0	0.125297014	0.019675024	0.093747262	0.058252611	0.064161124	0.152784413	0.143826207	0.060990841	0.068466039	0.265647337	0.106248244	0.016557496
LINC01028	0	0	0.008641068	0.011811867	0.055334649	0	0.053727456	0	0	0.011733613	0.011163278	0.013370908	0	0.010900588	0	0.029374796	0	0.06211209	0.082198594	0	0.034111767	0.224617384	0	0	0.011739973	0	0.029134781	0.092448247	0.04192422	0.034665973	0.0166984	0.115914183	0.026494682	0	0	0.056228087	0.035024494	0	0	0.06559487	0	0	0.021380622	0.013418008	0.04552025	0.025549666	0	0	0.120486746
AL122035.1	1.325967872	2.084538166	2.777333645	1.848278054	3.416622793	2.603411669	1.32544005	1.199685352	2.740353564	2.828483303	2.266104876	2.770792447	2.641437635	1.867032919	2.696690352	2.205059095	2.298207141	0.820867738	1.529551431	2.331689809	2.632777179	1.79024767	2.084885742	2.589581181	2.308697746	1.25583236	2.464272728	2.262052514	2.504381388	2.076911952	2.083262008	3.349779388	1.960847327	3.115770685	2.399838308	1.634831618	1.222004588	3.188581193	2.421959696	2.968251366	2.757996324	2.164388023	1.446729498	2.468449961	1.371628573	1.485713056	2.944206755	2.735264463	1.842217067
AC080013.6	0.958611758	0.804911622	0.467421513	0.894515463	0.9578299	1.263082646	1.162512203	0.842460302	1.278889077	1.205942494	1.147325386	0.506290979	0.998217711	0.943433229	2.378796622	1.430074356	1.162154504	1.091944992	1.511765949	5.389868568	1.38390645	0.747706668	0.585376314	1.209235952	1.206596221	1.533283696	0.945593023	1.786001842	1.700855851	0.937593631	0.632286853	1.184361402	1.074883086	0.384124153	1.038928212	1.444734918	1.610393643	0.758775406	1.131908713	1.064467453	0.352766972	0.971369574	1.445678096	1.233895062	0.923372968	1.658470389	1.243094746	1.688976452	0.601614678
AC098680.1	0	0	0	0	0	0	0	0	0	0	0	0.042371569	0	0	0	0	0	0	0	0	0	0	0	0	0	0	0	0	0	0	0	0	0	0	0	0	0	0	0	0	0	0	0	0	0	0	0	0	0
LEF1-AS1	0.089197128	0.112690143	0.046070093	0.071562835	0.048275705	0.056587366	0.056421852	0.035047131	0.05729551	0.036966136	0.043285326	0.035643681	0.041281063	0.068683472	0.058614857	0.049831259	0.061253746	0.090314267	0.055776516	0.0160981	0.062000393	0.133992026	0.064106642	0.047108678	0.065437079	0.18645146	0.095317905	0.044808215	0.040640023	0.042005132	0.052607441	0.09987873	0.057787005	0.064534298	0.08885868	0.112418094	0.140050536	0.076486268	0.026689812	0.063585609	0.089557775	0.108795821	0.119172797	0.058531482	0.068946721	0.055725849	0.091727816	0.064858144	0.074120583
THUMPD3-AS1	0.641738132	1.010067881	2.423105675	0.912894523	2.120868179	1.262899657	0.760110071	1.057702436	2.025388916	1.096044694	1.607602787	0.887176247	1.349658872	0.91721631	0.806895396	0.783977017	0.864303047	0.923819597	1.038998083	1.199141967	1.125356703	1.751674158	2.097041328	2.422870649	1.475240354	0.51033825	2.332713945	1.010919736	1.05480168	0.747435199	1.002734256	1.20306915	1.063120754	1.085801141	1.229705686	0.953543223	1.262575789	1.38872022	1.106322687	0.841282697	3.047897265	0.875316216	0.919336076	1.235977097	0.989198547	0.892611669	0.831798481	1.231789656	0.673361024
AC064852.1	0	0	0	0.016142423	0.01512437	0.029010017	0	0.015203035	0.023933599	0	0.015256043	0.036546101	0.019399513	0	0.030049429	0.020072202	0.034542506	0	0	0.018156236	0.023309039	0	0	0.026565752	0.01604417	0	0	0	0.042971094	0	0	0.017601279	0	0.048523321	0.047723441	0	0	0	0.030102093	0	0.014854073	0	0	0.018337419	0.015552306	0	0	0.040639017	0.012666192
ELOA-AS1	0.659110591	0.273009649	0.798294871	0.764877603	0.716639159	0.678127992	0.278329759	0.451429704	0.551903106	0.739548605	0.366258289	0.681122183	0.625061801	0.715279276	0.303751313	0.836952698	0.567399771	0.656937953	0.454209779	0.263824797	0.485959726	0.581804047	0.436026406	0.39441365	0.547359908	0.268041428	0.704339273	0.467516147	0.533911321	0.409051614	0.605530839	0.756162439	0.686265371	0.674427336	0.527632773	0.509747052	0.635043216	0.72666687	0.532496421	0.532365435	0.628756276	0.604672151	0.65533114	0.799372603	0.569881758	0.60663859	0.630260274	0.667541865	0.464126147
AL596451.1	0	0	0	0	0	0	0	0	0	0	0	0	0	0	0	0	0	0	0	0	0	0	0	0	0	0	0	0	0	0.023494479	0	0	0	0	0	0	0	0	0	0	0	0	0	0	0	0	0	0	0
AL355488.2	0.289265302	0.554082803	0.285619146	0.192802832	1.19676225	0.511075068	0.306944012	0.558367486	0.746808066	0.526695106	0.245991648	0.392851346	0.758834058	0.302477934	0.224316348	0.329641896	0.252699643	0.392864419	0.784901392	0.466239391	1.385039472	1.607569337	0.093226598	0.230040768	0.651539677	0.583851887	0.873844079	0.560491245	0.598780832	0.29706914	0.333891829	0.677982735	0.481120184	0.572311293	0.149625546	0.722767663	1.329197973	0.438847296	0.674128458	0.513932356	0.434666672	0.39570529	0.40134053	0.936308606	1.086664188	0.432681346	0.452337675	0.825157418	0.173975707
AC006019.1	0	0	0	0.00556162	0	0	0	0	0	0	0	0	0	0	0	0	0	0	0	0	0	0.016270945	0	0	0	0	0	0	0	0	0	0	0	0	0	0	0.008245645	0	0	0	0	0	0	0	0	0	0	0	0
AC122134.1	0	0.090294573	0.023970334	0	0.015349838	0.036803107	0.074520013	0	0.018217793	0.008137264	0.015483473	0	0.009844356	0.015119122	0.076243481	0	0	0	0.01140095	0	0	0.011982479	0	0.006740446	0.01628335	0.290181896	0.030307469	0.036635935	0.029074459	0.008013621	0	0.017863671	0.009187035	0	0.018163081	0.048742744	0	0.01621315	0	0	0.007537756	0	0	0.027916178	0	0.026578051	0.009374772	0.051556058	0.051420058
AC093726.1	3.671270926	4.267995814	3.36028986	3.609046774	6.709409473	6.165472097	2.59543223	2.2839285	4.420359269	5.228914452	5.770174454	4.844350709	5.588711508	4.212630203	3.558314158	3.920040556	4.30403931	2.625412912	5.023059605	3.690259615	6.694389973	3.338669443	3.644840522	3.603576641	4.295989005	2.950488801	5.207471444	4.529730943	4.734019348	3.656258167	3.448453665	4.837354173	4.895573434	5.016948631	6.020203058	4.668522273	3.701121545	6.183271024	5.014311676	4.325297139	3.675419123	3.881947877	3.343824913	4.197021961	5.27751279	4.15012266	3.591618197	4.381333368	3.973541044
AFAP1-AS1	0.002333181	0.025468138	0.042889965	0.014151643	0.018941633	0.009082974	0.003065246	0.013328106	0.019483253	0.04217366	0.01528523	0.025173513	0.002429578	0.014925544	0.011290094	0.010055302	0.008652148	0.018603919	0.008441233	0.020464843	0.014596021	0.008871795	0.010289912	0.034934257	0.018084224	0.036963425	0.027426141	0.029385578	0.039465529	0.033621827	0.020006133	0.017634953	0.022673521	0.021269568	0.013447897	0.019247466	0.614449204	0.022007651	0.022619763	0.022453814	0.03720623	0.012294008	0.023786139	0.02526219	0.009738788	0.015305359	0.050901079	0.01272399	0.011104122
ZBTB11-AS1	0.670455628	1.27757345	1.410529193	1.016643075	1.295060752	0.963020458	0.766920419	1.037663983	1.704097549	1.492474449	1.632919402	1.003432279	0.872695172	1.215512941	0.755135676	0.996365655	0.86804575	0.836129953	0.989775352	0.811132973	1.214891262	0.879093695	1.376477298	1.186829561	1.199604413	0.73825362	1.544100893	1.209506752	0.964314373	1.097448275	1.054909085	1.261420708	1.224444532	1.144110218	1.306622753	1.031082282	1.136023222	1.298511927	1.489570756	1.179205894	2.046125599	1.271491963	0.906513425	0.978521571	0.979477778	1.207852758	1.306780993	1.292322225	1.04134756
AL096869.1	0	0	0.035955501	0.024574601	0.023024757	0.044163729	0	0	0.109306759	0.024411791	0.02322521	0	0.029533068	0.022678683	0	0	0	0	0	0.027640352	0.070969562	0.071894872	0	0	0	0	0	0	0.021805844	0.048081725	0	0.026795507	0.027561105	0.036935015	0	0	0.036434245	0	0	0.054588075	0	0	0.022241201	0.055832356	0.04735246	0.026578051	0.056248631	0.030933635	0
AL359851.1	0	0	0	0.00274909	0.002575713	0.004940469	0.00416817	0	0	0.005461754	0	0.009335821	0.003303779	0	0	0	0	0	0	0.003092047	0	0.004021336	0.002798477	0.002262103	0	0.012565863	0.003390409	0.003073767	0.007318071	0.002689382	0	0	0	0	0.002031852	0.003271626	0	0.002720578	0	0	0.005059362	0	0	0	0.002648592	0	0	0.006920913	0
AC108676.1	0.032038997	0.087431458	0.057542123	0.023134392	0.065026133	0.049890585	0.133290175	0.047933855	0.065170489	0.004596225	0.083083516	0.0680885	0.055604531	0.046969089	0.086130225	0.017259795	0.019801733	0.066908047	0.038638046	0.062449134	0.033405174	0.175971719	0.042389999	0.098988519	0.078178178	0.946421322	0.045650051	0.031039978	0.0410558	0.04073748	0.045787024	0.080720449	0.02594587	0.076494916	0.020518347	0.055063375	0.020579397	0.045788905	0.077653059	0.056527799	0.127728021	0.077375852	0.054438131	0.057816294	0.035661873	0.055044943	0.058247361	0.192196955	0.061718358
AC073176.1	0	0	0	0	0	0	0	0	0	0	0	0	0	0	0	0	0	0	0	0	0	0	0	0	0	0	0	0	0	0	0	0	0	0	0	0	0	0	0	0	0	0	0	0	0	0	0	0	0
AC073320.1	0.02068358	0	0.006555488	0	0.016791702	0	0.013586656	0.067516155	0.026572071	0.01780325	0.008468945	0	0.010769071	0.024808971	0.016681059	0	0.00958763	0.070681371	0.024943761	0	0	0.039324103	0.027365929	0.014747198	0.008906451	0.01023999	0	0	0.047708285	0.017532736	0	0.048854169	0.04020002	0.01346815	0.019869202	0.021328527	0.013285547	0.017736107	0.016710294	0.01990524	0.041229017	0.068116262	0	0.01017948	0	0.029074619	0.010255377	0.033839338	0
AC012322.1	0	0	0	0	0	0	0	0	0	0	0	0	0	0	0	0	0	0	0	0	0	0	0	0	0	0	0	0	0	0	0.022555446	0	0	0	0	0	0	0	0	0	0	0	0	0	0	0	0	0	0
AC007938.3	0.305373297	1.631948623	0.177440109	0.85995324	0.537145781	0.356641605	0.768943666	0.60224031	0.179809326	0.394271982	0.520982846	0.374406881	0.370988432	0.488374344	0.69779307	0.849959477	0.849313177	0.23189843	0.859298557	0.322411614	0.413913165	1.193420254	0.246908326	0.290304395	0.504065077	0.050394557	0.761432584	0.567048418	1.115248178	0.668706426	0.6546148	0.937670698	0.791353198	0.795377459	0.228160945	0.813479617	0.784593636	0.545534752	0.370067308	0.612253886	0.202902351	0.938626779	0.478953385	1.152225679	0.658564027	0.548497597	0.378527104	0.52736137	0.674764456
AC009237.14	1.511795784	3.596286046	5.598501587	1.525398187	4.667092289	7.093404139	1.398138501	1.103851014	6.171580287	7.370997976	6.393708048	6.370381965	5.644540117	1.996250557	2.566831989	2.389687543	3.070501575	1.336871173	3.454444888	2.762561242	6.110082992	1.575801185	3.860072447	3.56698549	4.693956507	2.294612139	5.49494942	1.609194382	1.452947752	2.031845001	2.034617266	1.823002217	2.107058564	2.914367298	5.942848316	1.794827686	1.45659267	4.341101345	6.364043309	1.933493162	7.161014608	2.476261144	1.871944536	2.006935008	3.346116722	2.246278837	3.175859816	1.865876478	1.33215128
AP001092.1	0	0.046123667	0.021427639	0.029290409	0.027443154	0.052638645	0.044410114	0.110343567	0.108568724	0.087289071	0	0	0	0.081092009	0.218098624	0	0	0	0	0.065888941	0.042294227	0.085691329	0.029816609	0.024101764	0	0.267768094	0	0	0.077971004	0.257888227	0	0.127750007	0	0.088045515	0	0.034857817	0	0.057973245	0.109240432	0	0.053905401	0	0	0.033273227	0.028219643	0.031678317	0.067042611	0.258088086	0.09193117
ISPD-AS1	0.011438646	0.023411255	0.039879216	0	0.00464316	0.031171117	0.037569162	0.01400193	0.025716531	0.029537211	0.028101499	0.0168294	0.017866867	0.032013596	0.027675394	0.018486411	0.0106045	0.01954447	0.013794656	0.044591505	0.007155841	0.01449828	0.035313105	0.020389119	0.024627685	0.011326049	0.0488943	0.016622961	0.013192064	0.024240336	0.035029291	0.010807134	0.016673872	0.022344884	0.018313784	0.029488305	0.00734731	0.024521512	0.023103248	0.027520503	0.05016197	0.007534071	0.022425742	0.016888683	0.023872678	0.021438861	0.022686136	0.01247612	0.011665508
ASB16-AS1	1.714290382	2.453385347	1.654501149	1.814874215	2.521847373	2.20782739	1.09221802	1.593556225	2.719805429	2.302101391	1.725774737	2.269341997	3.295086075	1.855226929	1.673618802	2.24975112	2.240523837	1.747180276	2.121786284	1.513691273	2.749623343	2.4669001	1.472298106	1.865574519	2.281148376	1.199677255	2.27957749	2.572423465	2.214915332	1.819160325	1.863079845	2.429470179	2.28594716	2.677353152	1.576629233	2.086736293	2.392678359	2.077893083	1.988952987	2.145954847	2.543578927	2.096934196	1.657710884	2.175839104	2.221975683	1.848082095	2.415741512	2.614872951	1.318885295
NAGPA-AS1	0	0	0	0	0	0	0	0	0	0	0	0	0	0	0	0	0	0	0	0	0	0	0	0	0	0.030130335	0	0	0	0	0	0	0	0	0	0.031378726	0	0	0	0	0	0	0	0	0	0	0	0	0
AC068491.3	0	0	0.082917183	0.02266865	0	0	0.034370204	0.064048432	0	0	0	0.02566067	0.0544851	0.167358205	0	0.028187201	0.024253855	0.029800479	0.031550153	0	0.032732661	0.198956601	0	0.037306031	0.022530675	0	0	0.050691801	0	0.022176307	0	0	0	0	0	0	0	0	0.042272082	0	0.020859433	0	0	0.154506371	0.021839955	0	0	0	0
TMEM161B-AS1	1.232173344	1.622765475	3.219301176	1.015048924	3.476489368	2.410912784	0.980654161	1.358190353	4.228124472	3.006527408	3.419013597	3.009183195	2.607073359	1.702122297	1.152154255	1.797034063	2.102528969	1.139118105	2.532598111	1.169524984	3.083314888	1.64324079	2.529656173	3.430079022	2.835910991	1.453444188	2.622002281	1.581289578	1.581692487	0.871905048	1.154977047	1.396976113	2.033859278	2.279087604	4.203990064	1.134327863	1.156210694	3.883332415	2.715193219	1.113626234	3.528265741	1.627848223	1.08671743	1.300721575	2.996437848	1.569721612	1.990420977	1.293289342	1.250540385
AL359399.1	0	0.093645021	0.087009199	0	0.027858959	0.0267181	0	0	0.066128223	0	0.028101499	0.067317601	0.107201203	0.027440225	0	0	0.063626997	0.03908894	0	0	0	0.086989683	0.030268376	0.024466942	0.029553223	0.747519262	0	0.033245922	0.052768255	0	0.042035149	0	0	0.044689769	0.043953083	0.070771932	0.088167719	0.029425814	0.027723898	0.066049207	0.054722149	0	0	0	0	0	0.068058409	0	0.023331017
AC091047.1	0	0	0	0	0	0	0	0	0	0	0	0	0	0	0	0	0	0	0	0	0	0	0	0	0	0	0	0	0	0	0	0	0	0	0	0	0	0	0	0	0	0	0	0	0	0	0	0	0
AL121672.3	0.101627972	0.092444444	0.193260818	0.029352995	0.08250538	0.158253362	0.089010016	0.027644836	0.23936156	0.174951171	0.055482447	0.066454555	0.105826828	0.027088427	0.054641162	0.036498811	0.031405633	0.077175599	0.122560211	0.033014864	0	0.08587443	0.05976064	0.217379373	0.17504601	0.033542531	0.072401175	0.032819692	0.130229348	0.057430949	0.041496237	0.096017233	0.098760625	0.132350469	0.130168745	0.104796899	0	0.145242799	0.027368463	0.130404845	0.027010292	0.044624884	0.02656588	0.033344324	0.141399707	0.031746005	0.13437173	0	0.069095703
AC107067.1	0.095852259	0.170021764	3.244538327	0.091359867	2.241113491	0.07462976	0.062963554	0.101687534	0.437149934	0.297015048	0.400318935	0.159828427	0.239549967	0.735809471	0.03092148	0.516367705	0.204383456	0.032755303	1.167508272	0.056049419	0.071956442	0.097192826	0.152183685	0.109346819	0.082548905	0.02847262	0.348261034	0.120722494	0.036848449	0.05687539	0.176120669	0.036224156	0.065203508	0.312071844	0.27623476	0.019768218	0.061568147	0.64110558	0.325244564	0.073796212	0.680189037	0.151519559	0.022550481	0.094347905	0.192043713	0.494040013	0.266143765	0.062727576	0.071685747
FOXN3-AS2	0	0	0	0	0	0	0	0	0	0	0	0	0	0	0	0	0	0	0	0	0	0.015922834	0	0	0	0	0	0	0	0	0	0	0	0	0	0	0	0	0	0	0	0	0	0	0	0	0	0	0
FAM215B	0.029049865	0.039637196	0.013810668	0.012585618	0.011791882	0.033926969	0.028623468	0.017779821	0.018660094	0.006251118	0	0	0.037812609	0.023229288	0.081999288	0.02347427	0.006732861	0.008272602	0.026274933	0.070778546	0.027259724	0.046025233	0.012811718	0.020712281	0.037527042	0	0.038804111	0.014072026	0.005583814	0.006156135	0.008896124	0.048030608	0.056460495	0	0.004651013	0.022466765	0.065307926	0.031137714	0.029336786	0.048924218	0.005790571	0.019133711	0.005695296	0.028593941	0.006062763	0	0.036008915	0.023763493	0.034563677
AC090541.1	0.03394853	0.046321199	0.043038812	0.117663398	0.137803418	0.026432039	0.044600308	0.027704033	0.218067374	0	0.194604385	0.033298428	0	0.081439298	0.164274499	0.073153934	0.094418649	0.038670429	0.040940884	0.09925668	0.084950717	0.301204105	0.179665821	0.121024918	0.058473614	0	0	0.065779939	0.026101642	0.143884818	0.29109566	0.224519953	0.065981403	0	0	0.105021303	0.130835609	0.145553812	0.246843611	0.098013063	0.081204389	0.044720441	0.186359361	0.100247174	0	0	0.100994598	0.111082881	0.04616244
LINC01952	0.131386439	0	0.194328557	0.037948071	0.639986484	0.272790325	0.115073722	0	0.365714648	0.150786645	0.143457376	0.214784058	0.136814795	0.070040796	0	0.141558926	0.121805274	0.099773979	0.369712017	0	0.273977796	0.222039964	0.077259612	0.343483429	0.264019673	0	0.093601519	0.084859756	0	0.037123873	0.214588277	0.041377592	0.425598275	0.057035009	0.084142227	0.090322189	0.112523443	0.187772459	0.035382433	0.084294844	0.349193826	0.115383679	0.103034516	0.086216262	0.182804041	0.28729258	0.086859074	0.047767684	0.029776049
NPHP3-AS1	0	0.029036241	0.069373778	0.013170855	0.022212378	0.042605507	0.015975719	0.012404394	0.041008375	0.013083597	0.03983246	0.032800388	0.04115375	0.009723784	0.014710679	0.022928112	0.022547016	0.020777477	0.014664923	0.017776748	0.049447345	0.007706469	0.067037343	0.067193777	0.052362757	0.030101447	0.048730225	0.005890553	0.023373858	0.002576959	0.007447839	0.01723339	0.023634374	0.051468217	0.052566707	0.009404592	0.015621663	0.065171266	0.034385076	0.011702678	0.048478683	0.01601875	0.023840521	0.008977072	0.050757479	0.014244612	0.036176013	0.013263204	0.022735997
AP000763.3	0	0	0.029213845	0	0.187076152	0	0	0.037609835	0	0.198345805	0.037740967	0.180818207	0	0	0.074337394	0	0	0.052497355	0.05557963	0.134746714	0	0.058414583	0	0	0.07938133	0	0	0	0.035434497	0	0	0.087085397	0	0	0.029515006	0.047524175	0	0.039519552	0	0	0	0	0.036141952	0	0.076947747	0.043189333	0.091404025	0.100534313	0
AC026250.1	0.048188339	0.139720364	0.488732524	0.078289524	0.146704095	0.140696378	0.174097097	0.083564709	0.162506591	0.254051435	0.355155115	0.200878585	0.169355092	0.09151607	0.213748253	0.097348653	0.117269971	0.164672555	0.108963105	0.052833818	0.143192955	0.114520992	0.977604145	0.193262816	0.191938749	0.125249238	0.218854008	0.163400168	0.078731359	0.097012917	0.044271062	0.17072973	0.158047019	0.149045133	0.196736803	0.192552356	0.147024361	0.134294406	0.116794292	0.127531182	0.2641508	0.111087478	0.099198125	0.083006082	0.080456003	0.146764968	0.143357073	0.13139743	0.12286014
AC002094.1	0	0	0	0	0	0.011755964	0	0	0	0	0	0.014809872	0	0	0	0	0	0	0	0	0	0	0	0	0.013003418	0.02990077	0	0	0	0	0	0.014265417	0	0	0	0	0.019396898	0	0	0.029061651	0	0	0	0	0	0	0	0.016468478	0
AL359980.1	0	0	0	0	0	0	0	0	0	0	0	0	0	0	0	0	0	0	0	0.017244371	0.022138384	0	0	0	0	0.017519983	0	0	0	0	0	0	0	0	0	0	0	0	0	0	0	0	0	0	0	0	0	0	0
AC022858.1	0	0	0	0	0	0	0.042637346	0	0	0	0	0	0	0.012975828	0.026174067	0	0	0	0	0	0	0	0	0	0.013975014	0.048202368	0	0	0.012476425	0	0.039754839	0.015331308	0	0.021132726	0.062353094	0	0.020846206	0.027829531	0.01310997	0	0	0	0.025451037	0	0	0	0	0	0.022065363
AC013402.3	0	0	0	0	0	0	0	0	0	0	0	0	0	0	0	0	0	0	0	0	0	0	0	0	0	0	0	0	0	0	0	0	0	0	0	0	0	0	0	0	0	0	0	0	0	0	0	0	0
AC019129.2	0	0	0.016274595	0.01112324	0	0	0	0.010475938	0	0.011049548	0.010512464	0.050365557	0.013367599	0	0	0	0	0.02924549	0.01548129	0	0	0.016270945	0.022646137	0.018305631	0.011055538	0.012710854	0.013718117	0	0.009870014	0	0	0.012128493	0.012475026	0	0.016442368	0	0	0.011007875	0.010371207	0	0.051177395	0	0.01006707	0	0.021433219	0	0	0	0.017455757
AC007370.1	0	0	0	0	0	0	0	0	0	0.04318415	0	0	0	0.040118304	0	0	0	0	0.060504408	0	0	0	0	0	0	0	0	0	0	0	0	0	0	0	0	0	0	0.043021285	0	0	0	0	0	0	0.041882951	0	0	0	0
AC079411.1	0	0	0	0	0	0	0	0	0	0	0	0	0	0	0	0	0	0	0	0	0	0	0	0	0	0	0	0	0	0	0	0	0	0	0.012771273	0	0	0	0	0.019191656	0	0	0.031277564	0	0	0	0	0	0
AL157871.2	0.028720949	0.039188406	0.036411458	0	0.256484116	0.134171329	0.037732507	0.140628078	0.092244079	0	0	0	0.059815164	0	0.046326202	0	0.026626515	0.065431486	0.069273163	0.08397259	0.32341292	0.364032911	0	0.020477767	0.074204287	0.19906763	0.153459013	0.111301564	0.110411838	0.073037185	0.035181592	0.081405915	0.139553058	0.149613574	0	0.088849544	0.073792548	0.024628127	0.069611091	0.082920472	0.02290003	0.075668282	0.112616229	0.141350937	0.191811776	0.053830183	0.085442893	0.344584999	0
AL928742.1	0	0.209341934	0	0.014771185	0.027679224	0	0.089584274	0	0	0.014673324	0	0	0.017751597	0.040894787	0.109987371	0	0	0	0	0.049841795	0	0.021607115	0	0.012154546	0.014681278	0.033758934	0	0.313798603	0.235925166	0.086702207	0	0.096636699	0.016566298	0	0	0.386734361	0.306596133	0	0.013772517	0.032811542	0	0	0.053474545	0.117458069	0	0	0.101428983	0.018593443	0.15067321
AC027804.1	0	0	0	0	0.024330509	0	0	0	0	0	0	0.029395777	0	0.023964809	0	0	0	0	0	0	0	0	0	0	0	0	0	0	0	0	0	0	0	0	0	0	0	0	0	0	0	0	0	0	0	0	0	0	0
AC093725.1	0.029666848	0	0.003761064	0.005141168	0.009633862	0.004619671	0	0	0	0	0	0	0	0.00474453	0	0.012785512	0.005500687	0.013517283	0.007155461	0	0.00742365	0	0.005233529	0.004230437	0.005109876	0	0	0	0.013685779	0	0	0	0.011531929	0	0	0	0	0.005087847	0	0.011420185	0.004730844	0	0	0	0.004953223	0	0.005883792	0	0.012102092
AC048341.3	0.226023922	1.277653758	1.412260315	0.279780076	1.834946538	0.452520815	0.169681007	0.658746599	1.762970346	0.917157465	0.50239299	0.506732897	1.109565198	0.335653752	0.677060749	0.243523637	0.239475949	0.367802245	0.623035206	1.290202075	1.737164308	0.900369791	2.193008573	0.483458808	0.917654646	0.479569384	0.759106416	0.437952386	0.744773947	0.328444205	0.276866952	0.732155845	0.690318669	0.88305527	0.330856605	0.532735354	0.5807218	0.886010657	0.599988057	0.838999805	2.111093588	0.510414155	0.303857392	1.239512411	0.862567009	0.302589217	0.608367322	1.79610385	0.153671095
AL512343.2	0.097065084	0.176587754	0.123055868	0.112140422	0.157602114	0.201530812	0.170027295	0.026403639	0.270181026	0.111397481	0.079487097	0.03173544	0.033691807	0.103488849	0.052187885	0.209160535	0.179973507	0.110565859	0.156076677	0.063065129	0.526261024	0.164037687	0.171232527	0.115344157	0.167186802	0.160182699	0.103725765	0.094038464	0.124382316	0.082278625	0.039633141	0.152843758	0.094326475	0.210680339	0.082882956	0.133455642	0.166259128	0.332932066	0.156838049	0.155687417	0.077392754	0.21310659	0.076119377	0.191083389	0.243092067	0.181924048	0	0.035289595	0.109989078
TARID	0.244000204	0.214614091	0.097146623	0.269082812	0.171894954	0.237078109	0.148357574	0.162915357	0.125645306	0.211757231	0.158529341	0.290753468	0.461966007	0.330560128	0.276472324	0.247683106	0.224337365	0.206730873	0.107002453	0.251554622	0.285101392	0.623643663	0.049803067	0.179720926	0.166718968	0.003993362	0.864117512	0.320399008	0.339543788	0.264947916	0.303827195	0.381040151	0.203802135	0.533105401	0.164010631	0.553122883	0.316044602	0.235166973	0.255777816	0.467695931	0.139881841	0.417051386	0.216649445	0.375142726	0.132989823	0.247555851	0.295952795	0.23533878	0.363319303
FP236315.1	0	0	0	0	0	0	0	0	0.022283909	0	0	0	0	0	0	0	0	0	0.041836746	0	0	0	0	0	0	0	0	0	0	0	0	0	0	0	0	0	0.044566178	0	0	0	0	0	0	0	0.02896064	0	0	0	0
AC007744.1	0.006926153	0	0	0	0	0	0	0	0	0	0	0	0.014424627	0	0	0	0	0	0	0	0	0	0	0	0	0	0	0	0	0	0	0	0	0	0	0	0.00889766	0	0	0	0	0	0	0	0	0	0	0	0.004709013
AL162408.1	0	0	0	0	0	0	0	0	0	0.031515454	0	0	0	0	0	0	0	0	0	0	0	0	0	0	0	0	0.039126732	0	0.028151194	0	0	0	0	0.047682848	0	0	0	0	0	0	0	0	0.028713237	0	0	0	0.036308296	0	0.024893602
AC133550.2	0.204003209	0.198823528	0.147787684	0.075756627	0.425873359	0.158835176	0	0.214044208	0.262081708	0.100339642	0.119328056	0.142926156	0.182084396	0.186432118	0	0.156998563	0.135090408	0.066393714	0.210875657	0.227219949	0.401095435	0.554079505	0.179941044	0.145452374	0.22588658	0.057712884	0.342574678	0.169407528	0.201663975	0.074111261	0.178494844	0.137671768	0.396494864	0.303627547	0.130647306	0.030052052	0.112316598	0.249903052	0.21190435	0.140233151	0.162657565	0.191952627	0.06856341	0.401602956	0.194632537	0.245798116	0.317897824	0.317865841	0.079256836
AC016257.1	0.148399036	0.101241809	0.423304506	0.128585352	0.140555187	0.442911905	0.097480547	0.060551247	0.413069275	0.383200382	0.344320082	0.266854951	0.231795424	0.138442571	0.239364091	0.479666126	0.11464771	0.591639462	0.059654892	0.096417826	0.526071562	0.094046568	0.305422553	0.176345201	0.106502253	0	0.185012676	0.167733714	0.114097974	0.062896297	0.302967848	0.186941508	0.072106042	0.22547069	0.22175393	0.07651318	0.317733902	0.296920693	0.519531136	0.142814666	0.177484163	0.293229349	0.05818798	0.121724988	0.2271219	0.463561016	0.269791601	0.134882229	0.100894817
AL050344.1	0	0	0	0	0.014914066	0	0	0	0	0	0.015043908	0	0	0	0.029631592	0.019793098	0	0	0	0	0.022984928	0	0	0	0	0	0	0	0	0	0	0.017356533	0	0	0	0.018943588	0	0	0	0	0	0	0	0	0	0	0	0	0
AC073864.1	0	0	0	0	0	0	0	0	0	0	0	0	0	0	0	0	0	0	0	0	0	0	0	0	0	0	0	0	0	0	0	0	0	0	0	0	0	0	0	0	0	0	0	0	0	0	0	0	0
AC100844.1	0	0	0	0	0	0	0	0	0	0	0	0	0	0	0	0	0	0	0	0	0	0	0	0	0	0	0	0	0	0	0	0	0	0	0	0	0	0	0	0	0	0	0	0	0	0	0	0.039299777	0
LINC02280	0	0	0.002633533	0.003599896	0.010118584	0	0.010916323	0	0.005337393	0	0	0	0.004326254	0.006644331	0	0.004476269	0.003851634	0	0	0	0.010396222	0.005265885	0.003664568	0.005924385	0.003577984	0.01234112	0.004439695	0.008050113	0.009582914	0.010565127	0	0.003925233	0	0	0	0.01285245	0.010674394	0	0	0.003998262	0.003312583	0.005472863	0	0.008178796	0	0.003893378	0.004119888	0.086096995	0.002824667
AC068707.1	0	0.276624039	0.205617648	0	0.065835495	0.441976141	0.053269421	0	0.18231771	0.418808942	0.232430301	0.357936808	0.168889874	0.064845954	0.065401697	0.043686557	0	0	0	0.632264207	0.253657192	0	0.178823398	0.144548943	0.104758993	0	0.60661445	0	0.062350214	0.03437044	0	0	0	0	0.155802999	0	0	0	0.294823443	0	0.355623993	0	0	0.039910853	0.033849137	0.037997776	0	0	0.027567595
AC092067.1	0.032487631	0	0	0.028150004	0	0	0	0	0	0	0	0	0.033829888	0	0	0	0	0.037006332	0	0	0	0.041177493	0	0	0.027978666	0	0	0.094423868	0	0	0	0	0	0	0.02080566	0	0.083470259	0.027858045	0	0	0	0	0.050954228	0	0.027120927	0	0	0	0
OPA1-AS1	0	0.043525151	0.060661343	0.027640245	0.155382366	0.149019262	0	0.078095271	0.040980871	0.082371377	0.05224504	0.062576925	0.033217274	0	0	0.034369102	0.029573111	0.036336198	0.076939207	0.124353775	0.159645814	0.161727297	0	0.022743918	0.082416029	0.157926605	0.238617958	0.061809319	0.171682633	0.027039924	0.039074928	0.060276412	0.030999311	0.041542602	0	0	0.040979362	0.027353573	0.051543021	0.061397854	0.076302715	0.042021018	0.050031516	0.156993395	0.053259608	0	0.063265563	0.069585118	0
LINC02349	0	0.022463136	0	0	0	0	0	0	0	0	0	0	0	0	0	0	0	0	0	0.016044607	0	0	0	0	0.014178182	0	0.017592809	0.015949757	0	0	0	0	0	0	0	0	0	0	0.013300561	0	0	0	0	0	0	0	0	0	0
AC087620.1	0.03546748	0	0.022482243	0	0.028793824	0.027614681	0	0	0	0.061056785	0.029044502	0	0.036932853	0	0.114416392	0	0	0.040400649	0	0.069131797	0.088751644	0.134863199	0	0	0	0.035118355	0.037901286	0	0.054539002	0	0	0.03350937	0.068933591	0	0	0.036573414	0.045563184	0	0.05730846	0.034132812	0.056558463	0	0	0	0	0	0.035171124	0.038684344	0
LINC02330	0	0.038976576	0	0	0	0.022241013	0	0	0	0	0	0	0.029745919	0	0	0	0	0	0	0	0	0	0	0	0	0	0.061051802	0	0	0	0	0	0	0	0	0	0	0	0.046156543	0	0.045552492	0	0	0	0	0	0	0.093469739	0
AC008649.1	0	0	0	0	0	0	0	0.025073223	0	0	0	0	0	0	0	0	0	0	0	0	0	0.038943056	0	0	0	0	0	0.029766697	0	0	0	0	0	0	0	0	0	0	0.074467678	0	0	0.040473732	0	0	0	0	0	0	0
AC008969.1	0.396935474	0.647458286	1.089932069	0.381458658	0.959417291	0.73188803	0.25836912	0.693489916	1.466079337	0.692637004	0.592482064	0.920244703	0.992004575	0.442922146	0.491826421	0.526809063	0.598819326	0.431593143	0.533088797	0.397395719	1.361227204	0.647180668	0.709782567	0.83359683	0.908996183	0.439477012	1.033440879	0.473706145	0.509108269	0.370114917	0.422131064	0.620489649	0.480416999	0.7777454	0.550006276	0.407452059	0.445022725	0.798324642	1.521794935	0.57299773	1.483177625	0.572795203	0.376366588	0.504365624	0.673273086	0.44806414	0.577903953	0.438840798	0.272325297
AC016933.1	0	0	0	0	0	0	0	0	0	0	0	0	0	0	0	0	0	0	0	0	0	0	0	0	0	0	0	0	0	0	0	0	0	0	0	0	0	0	0	0	0	0	0	0	0	0	0	0	0
FOXP4-AS1	0.203691182	0.138963596	0.053798515	0.132371323	0.165364102	0.092512137	0.245301692	0.429412505	0.152647162	0.04383145	0.04170094	0.166492139	0.088377865	0.312183975	0.054758166	0.20117332	0.377674596	0.773408576	0.225174863	0.06617112	0.021237679	0.301204105	0.044916455	0.108922427	0.160802438	0.067228713	0.108834315	0.03288997	0.23491478	0.187050264	0.478228585	0.176408535	0.23093491	0.198950813	0.108706232	0.157531955	0.523342436	0.24744148	0.06856767	0.179690616	0.040602194	0.357763526	0.346095955	0.451112283	0.113361992	0.318139841	0.269318927	0.111082881	0.253893418
AP000907.3	0.049235912	0.335900619	0.124839286	0	0.359743955	0.038334665	0	0.080358902	0.126506166	0	0.040319542	0.096586123	0.153810421	0.196853789	0.079416347	0	0	0.056084131	0.17813099	0.047984337	0.184807383	0.124811284	0	0.035104743	0.084804899	0.146253769	0	0.238503352	0.189277437	0.041735534	0.060311301	0.139552997	0.143540288	0.064120103	0.031531559	0.253855841	0	0.21109823	0.159111065	0	0.039257194	0.064858527	0	0.048463178	0.205512617	0	0.195298042	0.375910908	0.033474937
Z93241.1	0.047752903	0.032578313	0.060539533	0	0.038767588	0	0.156839937	0.038969227	0	0.061654479	0.058657647	0.023419226	0.049725859	0	0	0	0.022135296	0.1087897	0.086382799	0.023269513	0.089620448	0.060525954	0.021060225	0.085118429	0.061687901	0.09456569	0.102059488	0.138791709	0.036715262	0.06071766	0	0.067674797	0.069608393	0.062188775	0.030581813	0.024620958	0.061345612	0	0	0.045955924	0.057112123	0.094357436	0.037448288	0.094006888	0.059796743	0.044750393	0.118384732	0.182294145	0
AC087457.1	0.010248199	0.006991597	0.003248081	0.013319847	0	0.011968742	0.00673185	0.004181572	0	0	0	0	0	0.004097409	0	0.005520829	0.014251296	0.00583681	0	0	0	0.019484114	0	0	0.004412925	0	0	0.029785939	0.015758845	0.008687034	0.031383709	0.00968241	0.009959055	0.013346266	0	0.005283877	0.026330631	0.0043939	0	0.039450205	0	0	0.032146947	0	0.008555276	0	0.005081284	0.00558885	0
C9orf62	0	0	0	0	0	0	0	0	0	0	0	0	0	0	0	0	0	0	0	0	0	0	0	0	0	0	0	0	0	0	0	0	0	0	0	0	0	0	0	0	0.006570071	0	0	0	0	0	0	0	0
LINC02328	0.16177514	0.193142856	0.166638154	0.122653587	0.139543538	0.204679731	0.425068238	0.156771608	0.168863141	0.043514641	0.066239248	0.119007901	0.178987722	0.169786393	0.35879171	0.098044001	0.103109821	0.115172769	0.121934904	0.147808896	0.139155559	0.269124331	0.053510165	0.108135147	0.113199397	0.300342561	0.108047672	0.274278854	0.202121263	0.274262082	0.136238922	0.277029312	0.098256745	0.197512818	0.077702771	0.166819553	0.207823909	0.286113494	0.098023781	0.214070198	0.040308726	0.146510781	0.253731258	0.149283898	0.109729058	0.170553795	0.210555702	0.430091945	0.233726791
AC005165.1	0.037391424	0.051018868	1.164774094	0.037027498	0.095403795	1.056373182	0.07017636	0.091540919	0.085779535	7.066777676	0.310574585	1.215527244	3.120465199	0.076884404	0.060311471	0.074817644	0.054473113	0.030422996	0.025767376	1.129668994	0.514613012	0.081245081	1.140204014	0.209469342	0.069003987	0.19040585	6.501615777	0.025875364	0.069818375	0.0769745	0.078518487	0.060560734	0.072672913	0.048694984	0.119730685	0.088131085	0.020586331	0.137412999	1.286022685	0.061687467	3.283716142	0.049255768	0.071212311	0.036804584	0.049051596	0.030034631	0.121830972	0.02330445	0.069002582
AC074117.1	0.771324142	0.836876899	0.871826058	0.777045703	1.063768077	1.139591178	0.494459506	0.76216132	1.199843504	1.163845747	0.753403493	0.888722546	1.078987018	0.731959159	0.659537399	0.760955288	0.654768795	0.852143473	0.756482427	1.123047253	0.999938658	1.313335148	0.684444984	0.715593527	0.652266992	0.460079264	1.19665647	0.675246886	0.843116704	0.665640183	0.825303243	0.983360546	0.749561887	0.756399224	0.577289989	0.670798436	1.271429158	0.808830417	0.987286021	0.737826942	1.174425213	0.703901311	0.539290469	0.868985127	0.612875727	0.962317073	0.594394055	0.912233974	0.578119615
AC009812.1	0.763505333	1.164328603	1.385492096	1.141523847	1.288299305	1.282166048	0.963728837	0.757452841	1.278978532	0.734497553	1.373072674	0.866356545	1.122423924	1.005571537	0.796863174	0.967787178	0.749464744	0.784436404	1.191576894	1.488194117	0.992736166	0.929779243	0.950752843	1.131440134	1.147468749	0.681873095	1.583801346	1.42138088	1.174056305	0.761407481	0.751869501	1.159822892	1.52757228	1.637696459	0.814937466	0.879937698	0.596193614	0.949961969	1.596519521	1.008513388	1.515943053	0.907161953	0.974433451	0.884144104	0.937323834	1.080263507	0.890736112	0.669469285	1.007661979
LINC01558	0.694442025	0.383045663	0.61346351	0.524907057	1.115552706	0.322111223	0.592045183	2.188450748	0.816218254	0.775785344	0.51423386	0.644912653	0.300023497	1.61864083	0.13107768	0.596974966	0.965701271	0.647972949	0.792929155	0.187197051	0.970540171	1.385835635	0.736342423	0.721626585	0.986163218	0.621771614	0.68683277	0.450911369	0.494167578	0.945603517	1.266930787	0.488587224	0.746641373	1.019826356	0.293334599	0.533262876	0.389112986	1.539384167	0.334237036	0.63987093	0.989588616	0.953716539	0.364989931	0.996227703	0.616729382	0.546930715	0.637357799	0.346482654	0.567576445
AC055713.1	0.076598448	0.096676409	0.112889155	0.089601268	0.298490294	0.190844494	0.077989933	0.114078775	0.183280373	0.197794778	0.163089844	0.16528955	0.195419803	0.104126357	0.046331798	0.117603852	0.095867033	0.126516153	0.212463359	0.042924508	0.273137231	0.259708176	0.167220073	0.099670504	0.194603633	0.104286115	0.249656812	0.087196756	0.125148531	0.047074093	0.086791744	0.101317375	0.148874575	0.144643924	0.100562784	0.118480368	0.191883798	0.178986005	0.128409298	0.101359485	0.210705722	0.128651617	0.093107327	0.194145401	0.250984052	0.143564494	0.153815785	0.17544628	0.042964691
AC113383.1	0.057861181	0.378954742	0.594171215	0.1102987	0.319422289	0.405452044	0.228047558	0.103880011	0.356802792	0.358586051	0.331679736	0.351869591	0.686870188	0.07402852	0.410646278	0.124682071	0.364763822	0.158181812	0.237247941	1.003748273	0.63706837	0.029335207	0.34704792	0.280530461	0.388678806	1.638540397	0.593583942	0.526935726	0.302512318	0.225615596	0.099227499	0.207733634	0.179931767	0.24112903	0.377964428	0.107397698	0.044598708	0.396926307	0.701192009	0.167051462	0.433663047	0.060976484	0.054450357	0.216421697	0.270496607	0.24942628	0.711483597	0.340789305	0.141620974
AL451070.1	0	0	0.022891942	0	0	0	0	0	0	0.062169437	0	0	0.075211778	0	0	0.038909895	0.033480265	0.08227376	0	0	0.135553479	0.274641686	0	0.02574881	0	0	0.077183941	0	0	0	0	0.068240038	0	0	0	0.0744798	0	0	0.029176403	0.069509644	0	0.095145539	0.056641602	0.106641071	0.030148092	0	0.035812056	0.039389298	0
LINC01134	0.280877309	0.095811023	0.215135812	0.219714103	0.123514452	0.088082949	0.071751184	0.200561108	0.060140234	0.171248957	0.15653586	0.099485608	0.12999201	0.227718758	0.037754031	0.214358668	0.198912648	0.36438125	0.06586405	0.049424812	0.156188917	0.143391704	0.130755809	0.141852878	0.124306788	0.06952812	0.079206601	0.018897165	0.167965095	0.085976844	0.229372902	0.140056633	0.246415537	0.101607644	0.122417555	0.076431596	0.20046007	0.187328902	0.135522379	0.150170933	0.273718467	0.185000012	0.180496325	0.138234538	0.237735215	0.28515162	0.088974981	0.10211753	0.167094628
AL391244.1	4.759328505	6.965075591	6.467540244	4.45030932	6.96299662	5.626800127	2.854101743	4.744707823	7.231468203	9.744191307	6.694544975	7.347162919	7.891621847	5.753775083	4.516887289	6.74463341	6.210927289	4.641722602	8.685126193	3.304362988	7.769424367	4.814749746	4.375188866	5.604858091	7.462159433	3.723978137	9.064741833	5.681537106	5.421295589	5.093454191	4.868519336	5.74232487	6.394525598	3.875850734	9.429372303	5.820648018	5.839810703	6.057056147	6.777060109	5.764565528	8.330423219	7.055220713	5.824966263	5.908323612	3.973124557	6.454761279	6.238786283	7.526257446	4.759804578
AC073896.3	1.0520937	1.188027451	0.78188816	0.817316351	1.38427791	1.525316156	0.381296909	0.651330047	1.468137346	1.311533267	0.445637043	1.138699553	1.397785934	1.131391251	0.819242315	0.820847409	1.748941627	1.074453882	1.662555903	0.883922	1.225564751	0.873678987	0.799999412	0.982932816	1.281000324	0.718439565	1.395669337	0.843548696	0.753124959	0.676554977	1.377637096	1.47387551	1.02240977	1.559130929	0.975818781	0.860437694	1.398174586	1.773225133	1.201707251	1.291813668	1.475244029	0.908019384	0.739710806	1.392678704	1.998880613	0.951944292	0.935374833	1.147517509	0.961963973
COL18A1-AS1	1.670287346	0.118960346	1.082036834	1.669934801	0.555066586	0.518045014	0.964554264	2.055815624	0.259383409	0.722793928	0.631295497	0.450082946	0.277140707	1.959398861	0.18503664	1.369481882	1.059265197	1.766706947	0.492511134	0.026832341	0.298544604	0.668851207	0.696163888	0.428592847	0.54930502	0.009087065	0.397190123	0.071129914	0.313997846	0.299505307	1.287188059	0.563597535	1.132645738	0.752961165	0.27329785	1.367485782	0.795806171	0.602024047	0.381843529	1.055430007	0.779303592	1.76505302	2.540543887	1.7569901	0.337100175	0.838535589	0.614298544	0.255249491	0.636440419
LINC01930	0	0	0.023102443	0	0.014794068	0.014188232	0	0	0	0	0.044768595	0	0.018975845	0	0	0	0	0	0	0	0.022799991	0	0.016073551	0	0	0	0	0	0	0	0	0	0	0	0	0	0	0	0	0	0.043589022	0	0	0	0	0	0	0	0
AC034206.1	1.322653115	0.219490415	0.883727032	0.898261219	0.594931692	0.765396756	1.432388909	1.750320164	1.377733441	0.369231785	0.248826576	1.647953081	0.428079662	1.372073129	1.124363567	1.713921633	1.043927499	1.974894875	0.409547311	0.087096711	0.6932534	1.132729239	0.457199213	0.356825667	0.415610934	0.937980765	0.821308484	0.536807318	0.755829404	0.606035718	0.985243244	0.844345452	1.406921379	1.070740663	0.526545046	0.608223714	0.757725505	1.241457506	0.765329602	1.3760872	0.698308915	1.153706704	1.233471458	1.337081061	0.611764954	1.339989228	0.974838874	0.448380768	1.190907673
AL356310.1	0.081302378	0.073955555	0	0.023482396	0.066004304	0	0	0.132695212	0.05222434	0	0.088771915	0	0.028220488	0.043341484	0	0.145995245	0.125622533	0.123480959	0.098048169	0	0	0	0.023904256	0.019322611	0.023339468	0.161004149	0	0	0.125020174	0	0	0.025604595	0.052672334	0.070586917	0.06942333	0	0.034814946	0.162671935	0.087579082	0	0.021608233	0.071399815	0	0.026675459	0.067871859	0.025396804	0.053748692	0.059117613	0.018425521
ZNF252P-AS1	0.093085695	0.053478368	0.102483178	0.06367677	0.17102784	0.083919273	0.051491579	0.087957735	0.264349411	0.109641834	0.112336524	0.100913993	0.112236612	0.101857844	0.079023683	0.084457076	0.090839533	0.117194343	0.118166829	0.038197668	0.134855326	0.223549506	0.043213813	0.083834814	0.135016948	0.053361233	0.209417491	0.042718338	0.086637126	0.078905438	0.120026199	0.07868903	0.061893247	0.102084911	0.081576704	0.146508396	0.06293802	0.071418524	0.067287853	0.108442348	0.199221768	0.083899195	0.069156665	0.110914184	0.163597188	0.05968563	0.111741139	0.096184868	0.016654712
AL391597.1	0.045688656	0.2181902	0.086883826	0.098971194	0.111275268	0.071145604	0.36014427	0.242350406	0.014673986	0.0196631	0.261902731	0.067220601	0.166517142	0.09133562	0.257931478	0.172291219	0.105892193	0.026021744	0.11019823	1.068654056	0.17149273	0.405366908	0.382846981	0.048863375	0.334453905	0.045238918	0.146471542	0.287716147	0.10538444	0.174278931	0.08394916	0.323746866	0.177598358	0.02975025	0.33648808	0.282679819	0.029346892	0.117533654	0.442943194	0.197862106	0.346074226	0.150464307	0.053744229	0.08994319	0.133494363	0.128447815	0.226534472	0.224246565	0.279568781
AL357093.1	0	0	0	0	0	0	0	0	0	0.029795178	0	0	0	0	0	0.037295729	0	0	0	0	0	0	0	0	0	0	0	0	0	0	0	0.065409119	0	0.045080073	0	0	0	0	0	0	0	0	0.027145921	0	0.028897407	0	0	0	0
AC010177.1	0	0	0	0	0	0	0	0	0	0	0	0	0	0	0	0	0	0	0	0	0	0	0	0	0	0	0	0	0	0	0	0	0	0	0	0	0	0	0	0	0	0	0	0	0	0	0	0	0
AC009021.2	0	0	0	0	0	0.007409221	0	0	0	0	0	0	0.009909355	0	0.092096268	0	0	0	0	0	0	0	0.025181254	0	0	0	0	0	0.007316607	0	0	0.017981619	0	0	0	0	0	0.0081601	0	0	0	0	0	0.009366833	0	0	0	0.010379293	0.006469946
AL133467.1	0.079828619	0.152491439	0.050602027	0.0691702	0.038884711	0	0.04195034	0.091202903	0.082044281	0.082454329	0.07844648	0	0.016625363	0.063833756	0.10300932	0.017201857	0.074007232	0.090931975	0.173287549	0.077799378	0.039951646	0.101181353	0.084495406	0.136600935	0.109998701	0	0.085306521	0.247486257	0.122753947	0.189470079	0.019557139	0.075421391	0.046545793	0.020792219	0	0.131708489	0.020510315	0.04107168	0	0.030729843	0.012729926	0.021031668	0.02504095	0.125721196	0	0.029923727	0.063329274	0.069655193	0.065129484
ASMTL-AS1	0.237512565	0.162037452	0.338749299	0.195510737	1.050877515	0.369850554	0.124814044	0.513634839	0.556864033	0.316877852	0.116700157	0.186371425	0.445186118	0.341862041	0.191551039	0.307082134	0.275240381	0.622260788	0.873620199	0.162032503	0.757779487	3.431889595	0.104748987	0.160877019	0.337504443	0.352761899	0.609146067	0.414191888	0.474795716	0.463061224	0.160016951	0.493679615	0.334676457	0.340244802	0.098869743	0.502083119	1.113687077	0.203666307	0.220669765	0.731439309	0.426094938	0.578819847	0.474962107	0.865004205	0.416382417	0.333868103	0.412173958	1.463659102	0.129185674
TRIM31-AS1	0.028877894	0	0	0	0	0.089936337	0	0.02356609	0.018549629	0.024856451	0	0	0.030071011	0	0.046579351	0.062227482	0.026772015	0.098683553	0	0	0.036131134	0	0.050943496	0.020589667	0.024869925	0.114374532	0.123438069	0.055954885	0.044406073	0.024478765	0.035373842	0	0	0.075215567	0	0.029778354	0.037097893	0.07428812	0.069991479	0.027791196	0.046050333	0	0	0.056849339	0.048214982	0.027062169	0.057273196	0.157485444	0.058901255
AL354949.1	0	0	0	0.080807069	0	0	0.122519668	0.152209214	0.119808781	0.080271714	0	0	0	0	0	0.100479081	0	0	0	0	0.116682308	0	0	0	0.080315228	0.092340615	0	0.090350681	0	0	0	0	0	0.121451019	0	0.096166566	0	0	0	0	0	0	0	0	0.077853015	0.087394886	0	0	0
AC092919.1	0.138462565	0.094462881	0	0.059987781	0.056204538	0.053902892	0.090953466	0.16949061	0	0	0	0	0.072091639	0	0	0.149182914	0	0.078860656	0	0	0	0.087749418	0.061065457	0.19744502	0.059622659	0.068549801	0.073981987	0.067072558	0	0.0586849	0.084804537	0	0.134555961	0.090160145	0	0	0	0.059365616	0	0.33313028	0	0.27359536	0.054291841	0	0	0.194634898	0.13730561	0.075510488	0.141208685
AL137847.2	0.451251338	0.656759008	0.648358873	0.208534372	0.830376728	0.749526359	0.276657316	0.564647085	0.811607869	0.440199722	0.541980333	0.914727399	0.93979043	0.312724843	0.4852384	0.356538673	0.334675591	0.342677234	0.761873341	0.234549625	0.677510178	0.876994657	0.371491188	0.450433159	0.751336007	0.089361885	0.321477704	0.145726905	0.416338529	0.357009086	0.147402194	0.625296287	0.409285021	0.626843969	0.539446941	0.310214728	0.425112285	0.644911101	1.069395429	0.550075844	0.647631964	0.713320731	0.377467374	0.533003001	0.878985653	0.366494682	0.417648754	0.426555452	0.184080393
AC025524.2	0	0	0	0	0	0	0	0	0	0	0	0	0.005232642	0	0	0	0	0	0	0	0	0	0	0	0	0	0	0	0	0	0	0	0	0	0.006436236	0.005181717	0.012910772	0	0	0	0	0	0	0	0	0	0	0.005480793	0
AC026414.1	0	0	0	0	0	0	0	0	0	0	0	0	0	0	0	0	0	0	0	0	0	0	0	0	0	0	0	0	0	0	0	0	0	0	0	0	0	0	0	0	0	0	0	0	0	0	0	0	0
AC027287.2	0	0	0	0	0	0	0	0	0	0	0	0	0	0	0	0	0	0	0	0	0	0	0	0	0	0	0	0	0	0.022700747	0	0	0	0	0	0	0	0	0	0	0	0	0	0	0	0	0	0	0.018207651
AC079209.2	0	0	0.02331685	0	0	0	0	0	0.047256364	0	0	0.036079735	0.03830391	0	0	0	0	0	0	0	0	0.046623241	0	0	0	0	0.039308295	0.03563716	0.028281826	0.031180608	0	0.104260012	0	0	0	0	0	0	0	0.035399923	0	0	0	0	0	0	0.03647678	0	0.025009118
AC082651.3	0	0.011110426	0.005161563	0	0.006610601	0	0	0.019934951	0.005230481	0	0	0.007986834	0.008479191	0	0.02626817	0	0	0	0	0	0	0.02064162	0	0	0.007012629	0.008062611	0.008701528	0	0	0	0	0.007693214	0	0.074230464	0.005214773	0.00839667	0.062763461	0.006982397	0	0.015672693	0.012984917	0.010726474	0.019156905	0	0	0	0.008074726	0.017762611	0
SAP30L-AS1	0.112553495	0.153574035	0.13759543	0.097525773	0.182750254	0.137709315	0.211240808	0.137775582	0.165253491	0.131479532	0.131672338	0.15771162	0.150690534	0.070715631	0.194513669	0.103943876	0.156518541	0.17399732	0.11634519	0.133197901	0.211235214	0.234369262	0.085095272	0.108910152	0.159245711	0.159207956	0.317874937	0.101255074	0.185438138	0.14992623	0.108327905	0.281040298	0.125003307	0.177988562	0.118419233	0.132643539	0.175575372	0.227497951	0.194854575	0.139266026	0.147433458	0.063542939	0.157617034	0.174093892	0.248324272	0.180817005	0.167419544	0.263061386	0.010931977
AL442224.1	1.378605538	0	0	0.035133508	0.098753243	0.063139449	0.266347105	0.330889596	0	0	0	0	0	0.032422977	0	0	0.187951872	0	0	0	0	0.822286106	0	0	0	0	0	0.039282905	0.374101287	0.10311132	0	0	0	0.158414372	0.025967166	0	0	0.03476912	0	0.078042797	0	0.64095486	0.222582663	0.039910853	0	0.113993329	0	0.088449625	0.027567595
MAFTRR	0.724217732	0.181499066	0.056212593	0.046957495	0.023997836	0.026850943	0.317150043	0.739761377	0.12658479	0.046646397	0.104895962	0.14013692	0.179557018	0.382133701	0.198664261	0.52550122	0.251206029	0.735158739	0.190124479	0.091226903	0.10478927	0.13737774	0.039109977	0.179145462	0.033943042	0.024390778	0.221118319	0.071595475	0.223486187	0.175398187	0.645732001	0.367717954	0.426100846	0.397791715	0.082033006	0.086364629	0.272147282	0.168983543	0.031841991	0.104307666	0.109988459	0.305024535	0.44044214	0.484932984	0.106932979	0.4709221	0.175877478	0.155831309	0.572777182
AC023796.2	0	0	0	0	0	0	0	0	0	0.030257631	0	0	0	0	0	0	0	0	0	0	0	0	0	0	0	0	0	0.068113596	0	0.029797876	0	0	0	0	0	0	0.090318151	0	0	0	0	0	0.027567254	0	0	0	0	0	0.023900066
LINC00886	1.933005515	1.103673461	1.101718132	1.527553832	2.384237105	1.039950664	0.93732996	1.783938187	2.304798691	0.98186882	1.657679631	1.672213588	1.567964844	2.348400807	1.137428264	2.248028827	2.115073261	1.521461816	0.845415332	0.78831411	1.811292874	2.371185802	1.807454455	1.301318694	1.739743002	0.969310691	1.76865728	1.394502014	1.569130751	1.241211732	2.28144619	3.131337512	2.180795852	3.149400964	1.785171354	1.950505541	1.492069094	2.966510073	1.866640887	2.083816192	1.313030912	2.22942279	1.382510058	2.359961513	1.180831836	2.736635248	0.96665377	0.913910036	1.796488275
AP003721.2	0	0	0	0	0	0.027309208	0	0	0	0.030190689	0	0	0	0	0.056575362	0.037790805	0	0	0	0	0	0	0	0.050016493	0	0.034729877	0	0	0.026967847	0	0	0	0	0	0.022462748	0	0	0.030076827	0	0	0	0	0	0.034524654	0	0	0	0	0
AC016550.2	0	0	0	0	0	0	0	0.022268129	0	0	0	0	0	0	0	0	0	0	0	0	0	0	0.024068829	0	0	0	0	0	0	0	0	0	0	0	0	0.028138238	0	0	0	0	0	0	0	0	0	0.025571653	0	0	0
AP003067.1	0	0	0	0	0	0	0.02837649	0	0	0	0	0	0	0	0	0	0	0.073810996	0	0	0	0	0	0	0	0	0	0	0	0	0	0	0.020989997	0	0	0	0	0	0	0.020786603	0	0	0	0	0	0	0	0	0
AC116565.1	0	0	0	0	0	0	0	0	0	0	0	0	0	0	0	0	0	0	0	0	0	0	0	0	0	0	0	0	0	0	0	0	0	0	0	0	0	0	0	0	0	0	0	0	0	0	0	0	0
AC093503.1	0.018762087	0	0.095143787	0.065028174	0.076158812	0	0.024648927	0.015310986	0.072310625	0.113045372	0.122914959	0.073611199	0.058611782	0.060011285	0.060525595	0.040429453	0.034787778	0.021371704	0.090506002	0.073140623	0.164321831	0.142683669	0.099294602	0.120394729	0.113106653	0.037154804	0.120297337	0.072708241	0.043276214	0.06361582	0	0.017726258	0.127629116	0.048867866	0.060077882	0.116082718	0.120513273	0.112619032	0.090947508	0.090280277	0.149595461	0.024715321	0.102993871	0.092338127	0.125301894	0.052747209	0.037210633	0.020463789	0.038268389
LINC01718	0	0	0	0	0	0	0	0	0	0	0	0	0	0	0	0	0	0	0	0	0	0	0	0	0	0	0	0	0	0	0	0	0	0	0	0	0	0	0	0	0	0	0	0	0	0	0	0	0
AL355432.1	0.084329594	0.115063829	0.071273493	0.048713481	0.159744459	0.109430516	0.073859375	0.022939332	0.054168864	0	0.046038626	0.082714712	0.02927125	0.112388156	0	0.030286248	0.104239974	0.064039327	0.067799266	0.082185939	0.351701994	0.178143765	0.024794308	0	0.145250945	0.055666328	0.120155142	0	0	0.047655468	0.034433048	0.053115916	0	0.073215153	0.01800206	0.057972752	0.036111247	0	0.158970009	0.027052069	0.04482559	0.037029159	0.088176111	0.055337388	0.046932669	0	0.083624959	0.061318801	0.019111577
AC060766.7	0.614798922	1.035194712	0.630170588	0.872743016	0.945135888	0.631446582	1.374808161	0.800605397	0.773023651	0.94577564	0.739125069	1.064917788	1.661795542	0.76357181	1.054953122	0.887896826	0.763996445	0.461907424	0.631003065	3.161581871	1.031078815	0.945043855	0.519207539	1.147160452	0.608328215	0.764171919	0.782792904	1.343332738	0.834757224	0.997933815	0.801164978	1.174072104	0.546605838	0.78361961	0.913114411	1.335382262	0.688973984	0.953425505	1.151914221	1.25885865	0.604923561	0.72371842	0.687293498	1.17167331	0.928198074	0.723243155	0.895035457	1.02724169	1.262877896
AF129075.1	0.339442547	0.490397981	0.227823836	0.328723971	0.518724002	0.326472301	0.131160854	0.244416559	0.205214032	0.240612946	0.13081	0.137093905	0.228713901	0.239497179	0.064413259	0.193618379	0.222133547	0.204700015	0.313037919	0.486491076	0.399717732	0.430237385	0.105672466	0.156600757	0.275135291	0.237247927	0.320060611	0.502959713	0.429855257	0.236956913	0.171211176	0.358432088	0.349269315	0.260033668	0.191810367	0.432386196	0.38476215	0.239705497	0.258104599	0.288237409	0.238806357	0.289331114	0.438437387	0.314461329	0.333375631	0.318099773	0.138602578	0.435564276	0.203632172
AP005131.4	0	0	0	0	0	0.007269589	0	0	0.005997495	0.008036626	0	0.009158048	0.009722606	0	0	0	0	0.010635507	0.011259949	0	0.046727897	0.011834285	0.032942261	0.013314167	0	0.018489876	0.019955094	0	0	0.023743537	0	0	0.009073414	0.012159407	0.005979483	0	0.011994548	0.016012634	0	0	0.007444533	0	0	0.027570925	0	0	0.009258829	0.020367375	0
AL139353.2	0.132780265	0.08454718	0.168334381	0.107381812	0.229964744	0.192978974	0.116294493	0.144475524	0.125093478	0.121909024	0.130481332	0.182332597	0.147483955	0.084940596	0.128502833	0.209822312	0.098477966	0.080665953	0.096077351	0.215674994	0.155055217	0.100977973	0.132734688	0.227210601	0.167715776	0.061354177	0.1513512	0.102911999	0.061253603	0.127560198	0.119275617	0.158902891	0.215056638	0.115280141	0.181407698	0.04564019	0.227434317	0.19735504	0.207395187	0.170378189	0.303492523	0.116607738	0.111069406	0.130696344	0.162574135	0.132727018	0.09655858	0.106203752	0.084257407
AC093151.3	0.010799703	0	0.006845751	0.018715534	0.043838008	0.033634229	0.014188245	0	0.013874314	0.018591541	0.035375729	0	0.044983611	0	0.017419662	0	0.01001215	0.04920733	0.039072329	0	0.135122564	0	0.038103514	0.030800347	0.027902429	0	0.069244721	0.010462954	0.024910355	0	0.013229046	0.051017331	0.031484995	0.014064491	0.006916323	0.055682276	0	0.009260713	0.017450192	0.041573207	0.034443642	0.056905847	0.016938463	0.053151033	0.027047028	0.060723967	0.042837854	0.070675348	0
AL162171.3	0.034920625	0.047647577	0.085380173	0.051871121	0.105299503	0.089334969	0.019661747	0.040710457	0.067293478	0.11164285	0.134812918	0.063610684	0.129869298	0.055847507	0.072419312	0.05912394	0.046248698	0.045460265	0.066177886	0.092375134	0.19349143	0.113814695	0.118806709	0.145831599	0.11170337	0.039516437	0.207908472	0.057997291	0.080547138	0.046515816	0.07333004	0.075411898	0.053327009	0.051974004	0.108624138	0.092595875	0.044860668	0.076999707	0.076576581	0.076814937	0.163081648	0.098573533	0.043033716	0.068745125	0.091620603	0.070124908	0.079151629	0.114263668	0.037309071
AC017067.1	0.03546748	0	0	0	0	0.027614681	0	0.028943587	0	0	0	0.03478829	0	0.085083114	0	0.076427041	0	0	0.042772691	0.034565898	0.044375822	0.0899088	0	0	0.030544941	0.035118355	0.075802573	0	0.054539002	0	0	0.03350937	0	0.046189426	0	0	0.091126367	0	0	0.034132812	0	0	0	0.069821671	0	0	0	0	0
AC109460.2	0.159701099	0.118857142	0.082826065	0.02515971	0.518605246	0.282595289	0.03814715	0.284346884	0.251795926	0.099972098	0.035667287	0.156642879	0.287244248	0.081265282	0.117088204	0.062569391	0.053838228	0.165376284	0.175086015	0.070746138	0.363296565	0.441639928	0.012805851	0.072459791	0.17504601	0.143753704	0.527494277	0.253180481	0.234412826	0.135372951	0.10670461	0.356635436	0.211629912	0.226886519	0.027893302	0.209593797	0.70873282	0.186740742	0.211128143	0.23752311	0.069455036	0.172124554	0.136624523	0.428712732	0.278759422	0.068027155	0.244748508	0.617567921	0.059224888
LINC01257	0.00618812	0.151981263	0.172592019	0.021447622	0.035166228	0.081906307	0.00812972	0.010099753	0.07552349	0.122506792	0.081079735	0.00606962	0	0.039585899	0.049906447	0	0.011473721	0.007048825	0.02985073	0.030154092	0.061939086	0.015686664	0.065498781	0.039708644	0	0	0.085965798	0	0	0	0	0.011692965	0.006013528	0.032235243	0.091148606	0	0.015899097	0.015918883	0.029996348	0.011910513	0.143084964	0.008151618	0.009705567	0	0.242796873	0.023196145	0.018409242	0	0
LINC02385	0	0	0.023480286	0	0	0	0	0	0	0	0.030333861	0	0	0	0	0	0	0	0	0	0	0.093900078	0	0	0	0	0	0.071773906	0	0.031399164	0	0.034996935	0	0	0	0	0	0	0.029926263	0	0.029534618	0	0	0	0	0	0	0	0
AC005832.1	0.055433439	0	0.105414992	0	0.112507336	0.021580004	0.072826376	0	0.178037524	0.047713956	0.045394729	0.054371908	0.057723725	0	0.044706405	0.059725328	0.051391036	0.031571836	0.033425512	0	0.138713234	0.070260898	0.048895069	0.098808806	0.047739821	0	0.088855988	0	0.063930771	0.023494479	0.033951467	0.052373036	0	0.108286748	0.017750283	0.028580972	0	0.047534007	0.089569515	0	0.176794636	0	0.065207159	0.027281719	0.046276268	0.025974004	0	0	0.056532848
AC009965.1	0	0	0	0	0	0	0	0	0	0	0	0	0	0	0	0	0	0	0	0	0	0	0	0	0	0	0	0	0	0	0	0	0	0	0	0	0	0	0	0	0	0	0	0	0	0	0	0	0.018910403
BX640515.1	0	0	0	0	0	0	0.021318673	0	0	0	0	0	0	0	0	0	0	0	0	0	0	0	0	0	0	0	0	0	0	0	0	0	0	0	0	0	0	0	0	0	0	0	0	0	0	0	0	0	0.011032681
AC091614.1	0	0	0	0	0	0	0	0	0	0	0.014770071	0	0	0	0	0	0.016721088	0	0	0	0	0	0	0.012859758	0	0.017858822	0.019274033	0.017473966	0	0	0	0.017040601	0	0	0	0	0	0	0	0	0	0	0	0.017753292	0	0	0	0	0
AL020994.3	0	0	0	0	0	0	0.072953918	0	0	0	0	0	0	0	0	0	0	0	0	0	0.034739041	0	0	0	0.023911714	0	0.029670534	0	0.021347578	0	0	0	0	0	0	0.028631027	0	0	0	0	0	0	0	0	0	0	0	0.060567082	0
AL121894.2	0.19373479	0.264342157	0.327480653	0.335736092	0.419416352	0.301680543	0.212101259	0.289848504	0.228149104	0.222341204	0.21153389	0.126683224	0.437101442	0.206556155	0	0.382680001	0.359213923	0.257461572	0.233638202	0.220278403	0.12119751	0.163703598	0.085441892	0.11510924	0.139038583	1.854334951	0.690096741	0.37538776	0.198606386	0.465295957	0.158209687	0.152532468	0.345159335	0.210251255	0.248142454	0.166479798	0.248880771	0.221502664	0.339123685	0.186444401	0.128725219	0.170138052	0.126607247	0.222476587	0.080865657	0.211812452	0.35221266	0.352177226	0.285389176
TNR-IT1	0	0	0	0	0	0	0	0	0	0	0	0	0	0	0	0	0	0	0	0	0	0	0	0	0	0.024917309	0	0	0	0	0	0	0	0	0	0	0	0	0	0	0	0	0	0	0	0	0	0	0
AC013472.2	0.103620678	0.35346405	1.707768796	0.314249713	0.042061566	0.847120937	0	0.084560675	0.399362602	0.758121743	0.678844053	0.508181888	0.107901864	0.290005517	0	0.167465134	0.048032145	0.177049904	0	0	1.879881637	0.262674728	0.776888318	0.480223712	0.713913141	0	0.166096814	0	0.079669718	0.175671138	0.190394501	0.146849886	0.100697108	0.40483673	0.464523755	0.267129349	0.266231936	0.399844883	0.334861195	0.299164056	0.454408436	0.204749469	0.243781012	0.101994402	0.1730067	0.048552714	0.308264556	0	0.105675781
AC012301.1	0	0	0	0	0.022152908	0	0	0	0	0	0	0	0	0	0	0	0	0	0	0	0	0	0	0	0	0	0	0	0	0	0	0	0	0	0	0	0	0	0	0	0	0	0	0	0	0	0	0	0
AL512590.3	0.020051387	0.02431928	0.022595981	0.011582801	0.054261548	0.022550437	0.005853947	0.012726881	0.03148432	0.013423741	0.001824465	0.01966741	0.039439678	0.026722985	0.010780803	0.028805133	0.026851022	0.025378148	0.026868174	0.008685192	0.05296288	0.039534097	0.009825738	0.01747344	0.024943319	0.01764801	0.009523257	0.028060006	0.035972289	0.022662465	0.00545819	0.025259171	0.032476091	0.043521655	0.012841267	0.034461037	0.034345267	0.045850678	0.014399596	0.025729118	0.028422297	0.03521829	0.026207487	0.057017106	0.01115937	0.018790637	0.066279479	0.019440024	0.016662202
AC011462.2	0	0	0	0	0	0	0	0	0	0	0	0	0	0	0	0	0	0	0	0	0	0	0	0	0	0	0	0	0	0	0	0	0	0	0	0	0	0	0	0	0	0	0	0	0	0	0	0	0
REV3L-IT1	0	0.056628272	0	0.035961261	0.10107989	0.096940541	0.05452446	0.067737085	0.026659022	0.035723014	0	0	0.216086194	0	0	0.089431642	0.115428034	0	0.200203067	0.04044753	0.207706727	0.420829669	0	0	0.035742379	0	0.044350458	0.160833674	0.063819199	0.035180215	0.101676644	0.117633678	0.080663129	0.108097766	0.026578958	0.042796639	0.106632163	0	0	0.039940751	0.033091143	0.164013973	0.097640039	0.081702322	0.173233148	0.038893012	0.041155739	0.045266759	0.028217093
AC087354.1	0	0	0	0.013247061	0.01241161	0	0	0.012476165	0	0	0	0	0	0.012225057	0	0.01647198	0	0	0	0	0.019128247	0.019377644	0	0	0	0	0.016337392	0.014811587	0	0	0	0	0	0	0	0.015765011	0	0	0	0	0	0	0	0	0	0.01432703	0	0	0.020788678
AC004590.1	0	0	0	0	0	0	0	0.025368202	0	0	0	0	0	0	0	0	0	0	0	0	0	0	0	0	0	0	0	0	0	0	0	0	0	0	0	0	0	0	0	0	0	0	0	0	0	0	0	0	0
AL158209.1	0	0	0	0	0.058637081	0	0	0	0	0	0.029573787	0	0	0	0	0	0	0	0	0	0.045184493	0	0	0	0	0	0.077183941	0	0	0	0	0.034120019	0	0	0	0	0	0	0.029176403	0	0	0	0	0	0	0	0	0	0.024553371
AC018695.3	0	0.106039215	0.049262561	0	0	0	0	0	0.049920325	0	0	0	0.040463199	0	0	0	0	0	0.046861257	0.037869992	0.194470514	0	0	0.027705214	0	0.076950512	0	0	0	0	0	0.073424943	0	0.050604591	0	0.040069402	0.049918488	0	0	0.037395507	0	0	0.030472627	0	0.097316269	0	0	0	0
LINC00347	0	0	0.012698462	0	0.006505352	0.003119475	0.00526367	0	0.007720808	0	0	0.003929837	0.004172096	0	0	0	0	0	0	0.003904715	0	0	0.003533988	0	0	0	0	0	0	0	0	0	0	0.005217759	0.005131747	0	0	0	0.003236907	0	0.003194545	0	0.003141984	0	0.006689418	0	0.003973084	0	0.002724016
AC145207.1	0	0	0.014543506	0.019880176	0	0	0.030142321	0	0.014737694	0	0	0	0	0	0	0.02471989	0	0	0	0	0	0	0.020237322	0	0	0	0	0	0	0	0	0	0	0	0	0	0.029474303	0	0	0	0	0	0	0	0.019153419	0	0.022751798	0	0
AC109779.1	0.022778683	0	0.003609757	0.034540378	0.018492585	0.035470581	0	0.060413499	0.010973865	0.029409895	0.009326791	0.027928099	0.065229467	0.004553658	0.055112206	0.024542304	0.01055879	0.032433711	0	0.011099825	0	0.021653682	0	0.016240988	0.024521532	0.033831691	0.036512662	0.132410481	0.048162405	0.009654341	0.041853963	0.021521104	0.011068001	0.02224857	0.003646969	0.03523344	0	0.024415815	0.004600733	0.038362632	0	0.015003194	0.017863264	0	0	0.010673226	0.107294668	0.031055858	0.061947872
AC092567.1	0	0.086183266	0.040038098	0	0	0	0	0	0	0.054367296	0	0	0	0	0	0	0	0	0	0	0	0	0	0	0	0.062541452	0	0	0	0	0	0.059676049	0	0	0	0	0	0	0	0	0.050361819	0	0	0	0	0	0	0	0
AC025278.1	0	0	0	0	0	0	0	0	0	0	0	0	0	0	0	0	0	0	0	0	0	0	0	0	0	0	0	0	0	0.026094839	0	0	0	0	0	0	0	0	0	0	0	0	0	0	0	0	0	0	0
AL136982.2	0	0	0	0	0	0	0	0	0	0	0	0	0	0	0	0	0	0	0	0	0	0	0	0	0	0	0	0	0	0	0	0	0	0	0	0	0	0	0	0	0	0	0	0	0	0	0	0	0
AL590723.1	0.050410059	0.137564387	0.335517986	0.087358994	0.102311918	0.255117502	0.099340272	0.102844064	0.226665261	0.151865405	0.144483701	0.197778897	0.052492799	0.060464471	0.243930655	0.108626033	0.210302905	0.028710795	0.151982455	0.368464783	0.252286072	0.095840779	0.24455308	0.161738548	0.238775003	0.099827692	0.269346184	0.146514618	0.155032966	0.106827043	0.123499136	0.261948444	0.122469456	0.164122999	0.145275769	0.051981927	0.226656919	0.129679421	0.305447711	0.024256545	0.160773501	0.265620933	0.237192336	0.049618898	0.063124066	0.023620239	0.124972117	0.274910998	0.171366131
AC008250.2	0	0.10552195	0	0.06701074	0	0.060213474	0	0	0.198707246	0.066566787	0.253324732	0.227566328	0.241594906	0	0	0.083324116	0	0	0	0	0.096760939	0.098022521	0	0.055140134	0.066602872	0	0.082643293	0	0.059460814	0	0	0.073066772	0	0	0.09905524	0	0	0.066315737	0.43736139	0	0.246650078	0	0.060647959	0	0	0	0.076690207	0.08435074	0
AC007787.1	0	0	0	0	0	0	0	0	0.006433194	0	0	0	0	0	0	0	0	0	0.012077949	0	0	0	0	0	0	0	0	0	0.007700232	0	0	0.009462216	0	0	0	0	0	0	0	0	0	0	0	0	0	0	0.009931454	0	0
AC005162.2	0.027429003	0	0.052160359	0	0.089071552	0.17084792	0	0	0.088094692	0.141655966	0.022461752	0.053807494	0.085686775	0	0.132726974	0.029552671	0.050857565	0.031244101	0	0.080195276	0.137273304	0	0.024193754	0.078226487	0.023622126	0.027159004	0.11724481	0.02657373	0.084356173	0.023250592	0.03359903	0.025914686	0.186585818	0.142883552	0.017566024	0	0	0.047040574	0	0.052793657	0.131219548	0.216793555	0.107550447	0.107994072	0.045795891	0	0.027199814	0	0
AC110615.1	0	0	0	0	0.00658355	0.006313945	0	0	0	0	0	0	0	0	0	0	0	0	0	0	0	0.010278576	0	0	0	0	0	0	0.006235021	0	0	0	0	0	0	0.00836231	0	0	0.006551632	0	0	0	0	0	0	0	0	0	0
AC116447.1	0.314979411	0.191011036	0.266213577	0.424549282	0.255712039	0.299738156	0.137936051	0.171361367	0.427132849	0.210868299	0.200618648	0.240292628	0.36443676	0.279853952	0.564504717	0.452488575	0.356901104	0.318924331	0.295443157	0.272864575	0.569244816	0.665384659	0.092609204	0.199624325	0.241122981	0.207919265	0.14959713	0.339064367	0.188358209	0.355995816	0.257221709	0.429851983	0.272082253	0.410198806	0.156892129	0.433067978	0.62943577	0.120041731	0.226197628	0.404168658	0.223237377	0.230512647	0.356792078	0.654520365	0.262947269	0.295174779	0.347052812	0.26720378	0.166561827
AL390964.1	0	0	0.010947236	0	0	0	0	0	0.011093406	0	0	0	0	0	0	0	0	0	0	0	0	0	0	0	0	0	0	0	0	0	0	0.016316654	0	0	0	0	0	0	0	0	0	0	0	0	0	0	0	0	0.011741753
AL355001.2	1.677245529	2.288523912	2.725448109	2.168424794	2.939436009	2.694692005	3.042931817	2.672287716	3.112412824	4.777885645	3.520969172	3.277197154	3.146548821	3.012342298	1.374149518	3.026183559	2.455809771	2.956778	2.969846922	0.934062865	3.714043925	2.041518574	2.853156595	1.945645771	2.785744822	1.173059195	2.859208124	1.3412259	1.852471465	2.110044888	2.136063238	2.465006642	3.091680235	2.478987632	4.17720354	1.537373142	1.710053999	3.401535141	4.237217159	1.857529967	2.993039671	3.419367707	2.943793887	1.912973082	1.822453448	2.420053173	3.075657199	1.495437349	1.855315347
AL354714.4	0	0	0.034955	0	0	0	0	0	0.017710863	0	0.067736831	0	0	0	0	0.029706859	0.051122909	0.031407113	0	0	0	0	0	0	0.023745372	0	0	0	0	0	0.033774329	0	0.026794187	0	0	0	0	0	0.044551098	0	0.087936115	0.036320775	0	0	0.046034826	0	0	0.030072873	0
AC008906.1	0.14254313	0.583480515	0.702766611	0.068617391	0.552893196	0.30828577	0.291305506	0.297271742	0.427290057	0.354446529	0.466917214	0.621393238	0.527759767	0.379941579	0.383197758	0.204772552	0.264296758	0.21649259	0.362905559	1.234841683	1.129522047	0.602236265	0.433070611	0.361357918	0.436478364	1.380035561	0.490823552	0.444983875	0.560155323	0.308784582	0.349215088	0.478839187	0.261651527	0.371268849	0.4260068	0.489959526	0.305195951	0.448177781	0.281504191	0.457263741	0.492499344	0.250362987	0.335351103	0.576813493	0.568537002	0.296845766	0.486879384	0.500964187	0.452262783
AL139089.1	0.065041902	0.266239998	0.721507054	0.267699316	0.580837876	0.658333985	0.17089923	0.225581861	0.396904986	0.503859374	0.252999957	0.653912817	0.406375021	0.299056238	0.288505334	0.210233153	0.316568783	0.259310014	0.509850477	0.316942699	0.447581368	0.535856446	0.415934054	0.382587696	0.308080978	0.193204978	0.521288462	0.173287974	0.312550434	0.096483994	0.258936521	0.291892388	0.363439102	0.444697577	0.187442992	0.150907534	0.54311315	0.264922866	0.367832143	0.297323046	0.713071699	0.921057611	0.140267844	0.416137158	0.434379899	0.28952357	0.225744506	0.372440961	0.13266375
NEAT1	4.754726756	7.34083677	10.11003559	4.028179334	31.17279172	9.026176198	4.15158007	11.53870462	22.29044811	7.43476777	6.625169996	10.92289057	13.5091314	8.380871737	3.985139982	7.414938639	5.371840665	9.58439792	11.37405267	6.567352161	12.81450243	42.81149837	8.077017831	7.778108364	11.88084719	2.233988254	16.53482947	10.56559686	9.219064043	8.850026737	8.703153648	14.09774381	7.960816957	9.514863414	1.937694436	9.995544481	14.62984658	7.643189399	8.769621542	11.03339428	16.5595973	10.36837929	7.151048893	13.45975322	8.785555609	6.286888736	11.17360514	12.37251636	2.798061854
LINC01806	1.900874906	0.327619686	0.012683503	1.560388924	0.373617127	0.015579002	0.1051494	2.91195373	0.008568571	0.00574093	0.262170316	0.752331537	0.326429241	0.08000032	0.043032501	0.035930677	0.680169121	1.086432438	0.852610705	0.026000768	0.267039023	0.743931961	1.006000103	1.331528677	0.402082969	0.402849043	0.691359645	0.607405927	1.312790717	0.548408783	1.674862855	1.329618526	1.250940223	0.45167312	0.969612028	0.763425787	0.82255252	1.155294344	0.03233094	0.057768743	0.393529836	0.913749418	0.95194588	0.072215641	1.013366547	0.8250489	0.621716569	0.909334338	2.244665619
LINC00366	0	0	0	0	0.029588136	0	0	0	0	0	0.02984573	0	0	0	0	0	0	0	0	0	0	0	0	0	0	0	0	0	0.028021763	0	0	0.034433766	0	0	0	0	0	0	0	0	0	0	0	0	0	0.034154323	0	0.039751498	0
HAR1A	0.042119989	0.149424016	0.069417807	0.043795542	0.164133976	0.059029681	0.121738459	0.096242808	0.097400337	0.101512582	0.020695365	0.173516303	0.043860216	0.067361233	0.081526239	0.081685969	0.109335658	0.086361218	0.193022564	0.09851832	0.031619542	0.07474087	0.022291163	0.09009347	0.087057952	0.283596574	0.144032944	0.195871828	0.116583637	0.185658817	0.041275747	0.063671364	0.024558965	0.087764817	0.043159031	0.078180045	0.335477703	0.079459079	0.170144005	0.154032928	0.073883625	0.055484713	0.039637083	0.099501446	0.056259352	0.055260316	0.050121655	0.064316319	0.091638084
AC246785.3	0	0	0.032004976	0	0.040989934	0	0.066332305	0	0.09729694	0	0	0	0.052576386	0	0	0	0	0	0.060889786	0	0	0	0.044534999	0.035999132	0.043482767	0	0	0.048915974	0.038819958	0	0	0.047702829	0	0	0	0.052064701	0.064862239	0	0	0	0	0	0	0	0.042149721	0	0.050068447	0	0
AC009365.1	0	0	0	0	0	0	0	0	0	0	0	0	0	0	0	0	0	0	0.025458579	0	0	0	0	0	0	0	0	0	0	0	0	0	0	0	0	0	0	0	0	0	0	0	0	0	0	0	0	0	0
AC008738.4	0	0	0	0	0	0	0	0	0	0	0	0	0	0	0	0	0	0	0	0	0	0.028706595	0	0	0	0	0.024202679	0	0	0	0	0	0	0.029495247	0	0	0	0	0.018297772	0	0	0	0	0	0.018907161	0	0	0	0
AC004707.1	0.022173376	0	0.028110664	0.01921287	0	0	0	0	0	0.057256747	0.018157892	0	0	0.070922428	0	0	0	0.025257469	0.02674041	0	0.027742647	0	0.058674083	0.031618818	0	0.131730667	0	0.02148198	0.034096411	0	0.027161174	0.062847643	0	0	0	0	0.028484955	0	0	0.042677949	0	0	0	0.021825375	0	0	0	0.024184478	0.015075426
AC108482.1	0.021958398	0	0	0	0	0	0	0	0	0	0	0	0	0	0	0	0	0	0	0	0	0	0	0	0	0	0	0	0	0	0	0	0	0	0	0	0	0	0	0	0	0	0	0	0	0	0.02177492	0	0
AC135895.1	0.014984843	0	0	0	0	0	0.019686525	0.012228529	0	0	0	0	0	0	0	0	0	0	0	0	0	0	0	0	0	0	0	0	0	0	0.018355613	0	0	0	0	0	0	0	0	0.014420952	0	0	0.011751259	0	0	0	0	0	0.010188024
AC055758.1	0	0	0	0	0	0	0	0	0	0	0.022817034	0	0	0	0	0	0	0	0	0	0	0	0	0	0	0.082765753	0	0	0	0	0	0	0	0	0	0	0	0	0	0	0	0	0	0	0	0	0	0	0
AC012184.1	0	0	0	0	0	0	0	0	0	0	0	0	0	0	0	0	0	0	0	0	0	0	0	0	0	0	0	0	0	0	0	0	0	0	0	0	0	0	0	0	0	0	0	0	0	0	0	0	0
AC133065.1	0.384597502	0.029153639	0	0.111082494	0.069384578	0.016635798	0.084211632	0.366163676	0.041174177	0.018391093	0.034994319	0	0	0.290452194	0.034463698	0.161145695	0.079233619	0.413752741	0.025767376	0.020823392	0	0.162490162	0.075385389	0.137107205	0.018401063	0.021156206	0.022832716	0.020700291	0.131422824	0.036223294	0.183209802	0.242242938	0.145345826	0.027825705	0.041050521	0.088131085	0.137242204	0.128252132	0	0.226187379	0	0.08443846	0.268093404	0.252374287	0.053510832	0.140161609	0.08475198	0.02330445	0.043580578
AC120049.1	1.036457674	2.011304585	2.642572618	1.410308364	2.642729229	3.586565295	1.28096835	1.096422306	2.248807912	3.178604383	4.891375487	1.920263086	3.709525009	1.332199676	2.563398152	1.406220546	1.352343298	1.294307679	1.49066453	2.768452265	2.28618218	1.352615846	1.604942163	1.735245317	1.732319743	0.691772063	3.322740618	2.841342978	2.473310723	1.431741041	1.194368213	1.987486974	2.044273208	1.54975029	2.46330954	1.615039467	1.035597108	2.080355168	2.431432811	1.337328521	2.583256444	1.426008166	1.089754249	2.312432876	1.980444976	2.028915651	3.327018	1.239322742	1.576385837
AL157688.1	0	0	0.027234587	0	0	0	0	0	0	0	0	0	0	0	0	0	0	0	0	0	0	0	0	0	0	0	0	0	0	0	0	0	0	0	0	0	0	0	0	0	0	0	0	0	0	0	0	0	0
AL445645.1	0.149284027	0.244429377	0.435291786	0.284574801	0.266627556	0.302201335	0.15689901	0.316744222	0.460282321	0.513980843	0.195599134	0.14642529	0.404174779	0.190996369	0.337108184	0.225179107	0.166077247	0.272076689	0.540095844	0.378272006	0.224135508	0.075685939	0.447698353	0.361889577	0.15427784	0.059125817	0.223339218	0.289258302	0.298423861	0.253085537	0.109718865	0.197459168	0.406201895	0.077765248	0.248570823	0.153938947	0.038355448	0.256021206	0.337699002	0.229866167	0.595142019	0.157321626	0.374623929	0.146941087	0.149548164	0.251815772	0.207251312	0.195388721	0.142095118
AL135936.1	0	0	0	0	0	0	0	0	0.010204155	0	0	0	0	0.01270279	0	0	0	0	0	0	0	0	0	0	0	0	0	0	0	0	0	0	0	0	0	0	0	0	0	0	0	0	0	0	0	0	0	0	0
AC017048.3	0.117003422	0.292683885	0.370832566	0.321041615	0.427444847	0.531404278	0.076857357	0.175049957	0.438414665	0.57068943	0.399227937	0.554687094	0.487350117	0.187120059	0.22017767	0.273135016	0.397727429	0.177703225	0.658478476	0.399102199	0.561165838	0.370749386	0.516014381	0.208555856	0.251911233	1.467454787	0.58348401	0.245602713	0.359836662	0.082649705	0.191097063	0.405327359	0.189503783	0.457121916	0.424609484	0.34184671	0.100205378	0.434763686	0.283581713	0.150133991	0.590837671	0.205505002	0.244680573	0.249528739	0.472097618	0.310665707	0.425427838	0.191423267	0.212131457
AC097634.3	0	0.026380488	0.098044513	0.016752685	0.062784582	0.030106737	0.076201257	0	0.099353623	0.066566787	0.079163979	0.056891582	0.100664544	0.077301122	0.031185444	0.020831029	0.017924191	0.044046562	0.069948998	0.09421315	0	0	0.017053646	0.027570067	0.08325359	0.038287572	0.185947409	0.018731239	0.074326018	0.049166495	0.023683218	0.018266693	0.037577214	0	0.04952762	0.019936971	0.074512475	0.116052539	0	0.018606545	0.061662519	0.076406509	0.045485969	0.057091988	0.064561037	0	0.076690207	0	0.052580145
AC022784.8	0.36869683	0.077395348	0.791021022	0.221171406	0.368396116	0.552046611	0.186300033	0.277734166	0.255049104	0.17088254	0.789657148	0.306000042	0.118132274	0.680360502	0.228730444	0.48891431	0.368103236	0.452284908	0.171014248	0.33168422	0.212908685	0.17973718	0.300192982	0.869517491	0.46407547	0.168492714	0.787994186	0.137384757	0.261670131	0.168286036	0.277928287	0.241159562	0.192927733	0.369350147	0.5630555	0.087736938	0.145736981	0.729591736	0.756133351	0.272940373	0.361812279	0.560405523	0.200170813	0.139580889	0.639258209	0.159468307	0.196870209	0.154668173	0.212107739
AC008669.1	2.656885558	2.413487585	3.48366378	2.390449708	3.421586753	3.185121382	2.668093607	2.393905709	3.17482267	3.709157619	4.423005625	2.156203152	2.963734262	2.613473565	1.984241856	2.870435441	2.564360799	2.139231076	2.203382743	5.121942442	2.267751202	2.038985442	2.529702458	4.146776022	3.084281772	2.609109931	4.908320995	2.708031442	2.927039121	1.733845093	2.61254823	2.744029679	3.345890281	3.12828382	4.815526365	2.28185864	3.562777379	2.883729762	4.216552793	2.760056259	3.522945641	2.713635525	2.437474336	1.977511289	2.442826007	3.226548557	1.927290388	1.683141954	2.736798942
AC008870.3	0	0	0	0	0	0.019257039	0	0	0.01588728	0	0	0	0	0.01977751	0	0	0	0	0	0	0	0	0	0	0	0	0.026430382	0	0.019016329	0	0	0	0	0.032210099	0.015839566	0	0	0	0	0	0	0	0	0	0.020647445	0	0	0	0
SPATA3-AS1	0	0	0.024491217	0	0.003485199	0.006684951	0.005639952	0.003503326	0	0.003695151	0.021093245	0	0.004470345	0	0	0.009250714	0	0	0	0.008367699	0.016113723	0	0.018933103	0.009182557	0.011091461	0.008501438	0.018350257	0.012477348	0.003300695	0.007278008	0	0	0	0	0.005498598	0	0.011029918	0.007362429	0.01387321	0	0.037652039	0	0	0	0.003583811	0	0	0.009364691	0
LINC00334	0.052905329	0.024062291	0.100607411	0.015280536	0.100217881	0.068652738	0.023168347	0.014391305	0.067967161	0.212510211	0.057765929	0.017297404	0.036727442	0.014101651	0.085335029	0.057001481	0.06539638	0	0.063802201	0.017186826	0.220645077	0.022352188	0.046665149	0.012573668	0.045562588	0.017461518	0.075380979	0.05125567	0.040676753	0.014948656	0.043204091	0.116630499	0.01713755	0.022966266	0.090350719	0.072740005	0.022654887	0.105854374	0.099732019	0.033942974	0.08436585	0	0.041488871	0	0.014721927	0.016526285	0.052463267	0.076938384	0.011989911
AL157786.1	0.112548306	0.279212647	0.094042373	0.101954063	0.112137032	0.095595448	0.060488897	0.054272727	0.078867348	0.167329872	0.121492057	0.080285851	0.063926371	0.159541135	0.082517146	0.104726502	0.094855349	0.081583499	0.209764233	0.134616272	0.204824704	0.23343214	0.072198721	0.032827863	0.079304485	0.065851164	0.092937036	0.084257331	0.114067293	0.095403203	0.213064901	0.261003282	0.109372851	0.106597861	0.07535422	0.121333098	0.111724632	0.114057075	0.181855886	0.25108929	0.081579971	0.107825471	0.10430901	0.261848163	0.128122096	0.105471724	0.060877028	0.106016823	0.229560941
AC022762.1	0	0	0	0.016834806	0	0	0	0.015855126	0.012480081	0	0.015910408	0.019056821	0	0.03107202	0	0.020933142	0	0	0	0	0.048617629	0	0.017137242	0	0	0	0.041524203	0.075292234	0	0.032938338	0.047598625	0	0	0.025302296	0	0	0.049918488	0	0.047089856	0.037395507	0.030982393	0	0	0.038247901	0	0.036414536	0	0.021191056	0
AC018450.1	0.042503924	0.144986594	0.188597688	0.165730316	0.086265679	0.099279589	0	0.069371492	0.204767018	0.091462409	0.069613365	0.104224972	0.22130007	0.033987625	0.034278906	0	0	0.096831583	0.179404491	0.10355869	0.079769407	0.188555385	0.074981178	0.181829395	0.109814387	0.105213837	0.499626341	0.144125082	0	0.072058134	0	0.140550695	0.041304712	0.110706023	0.068050684	0.175317064	0.054602528	0.072893973	0.034338983	0.081808937	0.271116707	0.111980943	0.049997982	0.14642896	0.177413037	0.019915725	0.084297546	0.046358986	0.101142772
AC083841.3	0	0	0	0	0	0	0	0	0	0	0	0	0	0	0	0	0	0	0	0	0	0	0	0	0	0	0	0	0	0	0	0	0	0	0	0	0	0	0	0	0	0	0	0	0	0	0	0	0
AL592463.1	0	0	0	0	0	0	0	0	0	0	0	0	0.025998402	0	0	0	0	0	0	0	0	0	0	0.017801145	0	0	0	0	0	0	0	0	0	0	0	0	0	0.021409017	0	0	0	0	0	0	0	0	0	0	0
FGF14-AS1	0.02952321	0	0	0	0	0	0	0.024092706	0.018964146	0	0	0	0	0.023607791	0.04762023	0	0	0.033629591	0.071208167	0	0	0.037420143	0	0	0.025425678	0.029232597	0.031549115	0	0.022699194	0	0	0	0	0	0	0	0	0	0.071555535	0	0	0	0	0.087179572	0	0	0	0	0
AL162741.1	0.040703373	0.013884467	0.012900594	0.044086013	0.041305646	0.015845651	0.026737283	0.049824582	0.032682113	0.017517576	0	0.019961959	0.031788803	0.073232642	0.065653565	0.032891098	0.018867569	0.081138403	0.098174033	0	0.063658512	0.128977001	0	0.021765842	0.035054143	0.060454061	0	0.088726921	0.093885496	0.051754206	0.012464852	0.09614049	0.069221183	0.026504073	0.013033584	0.073451998	0.052289456	0.034903019	0.016442158	0.039171674	0.016226979	0.080427904	0.063839957	0.140225936	0.033979493	0.057216164	0.03027245	0.110987816	0.00691844
AL590787.1	0.096449969	0.04935057	0.389754897	0.135805036	0.234905052	0.234672286	0.079195223	0.05903171	0.379470396	0.456602601	0.513391948	0.236507464	0.175761059	0.07712477	0.058339309	0.064948455	0.111770619	0.151064633	0.218091934	0.105747992	0.075422025	0.091686464	0.159513191	0.378223578	0.11421253	0.03581271	0.334972434	0.011680316	0.111234679	0.091976866	0.118145941	0.056953188	0.117160894	0.094205353	0.177583823	0.087025257	0.06195207	0.248116673	0.243506477	0.139230724	0.797861421	0.079408539	0.104000873	0.071202175	0.161034373	0.146876576	0.167377105	0.039449206	0.106559761
AC092296.1	1.764663803	0	0.017755411	1.116451026	0.250139986	0.065426302	0.404791131	1.874378486	0.107954908	0.048219758	0.068813918	0.054948289	0.029167818	1.971042038	0.361442596	1.901291436	1.168555895	2.743960709	0.236458923	0	0.035045923	1.100588548	0.074120087	0.299568747	0.168860639	0.249613322	0.029932641	0.054274261	1.012199551	0.33240952	1.372455057	0.767459296	1.442672882	0.875477309	0.089692244	0.779866673	0.791640192	1.128890676	0.067889262	1.239998011	0.067000794	1.291440997	0.856679211	1.185549766	0.561201945	1.574960837	0.277764883	0.488817011	0.780805858
LINC01493	0	0	0	0	0.009013193	0	0	0	0	0	0	0	0	0	0	0	0	0	0	0	0	0	0	0	0	0	0	0	0	0	0	0.010489278	0	0	0	0	0	0	0	0	0	0	0	0	0	0	0	0	0
AC245060.2	0.332812215	0.123847327	0.230142653	0.078648102	0.810568123	0.282681578	0.198743737	0.222213834	1.030035414	0.18229645	0.123882562	0.5044966	0.976676607	0.338708733	0.244008241	0.45637445	0.224394448	0.241247389	0.182436955	0.17691935	1.02208358	0.575227578	0.16012202	0.151003992	0.547185811	0.359493996	0.484977338	0.322434684	0.302410439	0.205173161	0.259430674	0.514535095	0.17641211	0.275814337	0.116257581	0.46798615	0.505281795	0.648603341	0.195548713	0.349405347	0.410102825	0.438413939	0.189814223	0.357369697	0.50515315	0.226826421	0.600056961	0.494997188	0.061711429
LINC00272	0	0	0.01358049	0	0.017393026	0	0	0	0	0	0	0	0	0	0	0	0	0	0	0	0	0.027154887	0	0	0	0	0	0	0	0.018160597	0	0.040482941	0.020819808	0	0	0	0	0	0	0	0	0	0	0	0	0	0	0	0
LINC02320	0	0.047647577	0.0221356	0.030258154	0	0	0	0	0	0.060115381	0	0	0	0	0.112652263	0	0.032374089	0	0	0	0.043691613	0	0	0	0.030073984	0	0.037316905	0.067663506	0	0.059201947	0	0	0	0	0	0	0.044860668	0	0.028212424	0	0.027843208	0	0	0	0	0	0	0.152351557	0
AP003171.1	0	0	0	0	0	0	0	0	0	0	0	0	0	0	0	0	0	0	0	0	0	0	0	0.042495216	0	0	0	0	0	0	0	0	0.057919765	0	0	0	0	0	0	0	0	0	0	0	0	0	0	0	0
AL009176.1	0.047237136	0.096679329	0.018714269	0.035813934	0.038348869	0.027583826	0.069815677	0.086733742	0.018964146	0.020329522	0.038682734	0.01737471	0.018445794	0.099152724	0.04762023	0.069979844	0.027370273	0.047081427	0.035604084	0.034527277	0.118203307	0.329297257	0.031249139	0.021049772	0.142383794	0.070158232	0.107266993	0.23454162	0.154354516	0.070072175	0.072328637	0.133887717	0.103284855	0.192240905	0.003781438	0.103508892	0.053097654	0.086074615	0	0.085236686	0	0.155563842	0.083348592	0.139487316	0.049292412	0.166001459	0.163948524	0.10304299	0.092333476
AC069540.2	0	0	0	0	0	0	0	0	0	0	0	0	0	0	0	0	0	0	0	0	0	0	0	0	0	0	0	0	0	0	0	0	0	0	0	0	0	0	0	0	0	0	0	0	0	0	0	0	0
AL445483.1	0.129244269	0.146956521	0.204814454	0.074658705	0.069950214	0.436056818	0.16979628	0.070314039	0.138366119	0.092705104	0.123478597	0.211282144	0.067292059	0.155022359	0.104233955	0.348127249	0.159759091	0.147220844	0.077932308	0.125958885	0.08085323	0.382234557	0.303999777	0.64504966	0.185510718	0.383916143	0.59849015	0.271297562	0.215303084	0.310408036	0.316634332	0.447732531	0.041865917	0.084157635	0.068975286	0.155486703	0.304394259	0.073884381	0.174027727	0.331681888	0.515250672	0.822892567	0.270278948	0.40285017	0.107894124	0.100931594	0.12816434	0.258438749	0.058581139
AC079328.3	0	0	0	0	0	0	0	0	0	0	0	0	0	0	0	0	0	0	0	0	0	0	0	0	0	0	0	0	0	0	0	0	0	0	0	0	0	0	0	0	0	0	0	0	0	0	0	0	0
AC022558.1	0.139682499	0.095295153	0.044271201	0	0.255148796	0.108755614	0	0.113989279	0.112155797	0.060115381	0.057193359	0.171259535	0.109090211	0	0.112652263	0.037624325	0.064748178	0.159110927	0.0421132	0.238230608	0.39322452	0.309828892	0.030801739	0.074694234	0.120295937	0.207461293	0.298535242	0.101495259	0.161094277	0.148004868	0.042775857	0.164963528	0.135741476	0.045477254	0	0.036009507	0.224303338	0.089832991	0.169274547	0.235245744	0.027843208	0	0.027385092	0.240607938	0.17491206	0.032724957	0.138515351	0.152351557	0.023742136
AC027117.2	0.031086203	0.127247058	0.334985418	0.02693569	0.176658578	0.048406911	0.081679779	0.126841012	0.179713171	0.13378619	0.178196564	0.213436393	0.064741119	0.149145694	0	0.066986054	0.057638574	0	0.074978011	0	0.116682308	0.078802418	0.109678351	0.110820857	0.133858714	0.030780205	0.033219363	0	0.023900916	0.052701341	0.0761578	0.176219863	0.030209132	0.080967346	0.079632644	0.16027761	0.199673952	0.106625302	0.075343769	0.059832811	0.247859147	0.040949894	0	0.061196641	0.025951005	0.029131629	0.21578519	0	0
AC008808.1	0	0	0	0	0	0	0	0	0	0	0	0	0	0	0	0	0	0	0	0	0	0	0	0	0	0	0	0	0	0	0	0	0	0	0	0	0	0	0	0	0	0	0	0	0	0	0	0	0
AL157373.1	0	0	0	0	0	0	0	0	0	0	0	0	0	0	0	0	0	0	0	0	0.071869538	0	0	0	0	0	0	0	0	0	0	0	0	0	0	0	0	0	0	0	0	0	0	0	0	0	0	0	0
CLSTN2-AS1	0.029435506	0.016065355	0.111952052	0.045909698	0.100366738	0.022918237	0.030937012	0.038433816	0.064286553	0.005067282	0.053030753	0.069292384	0.018390997	0.056490386	0.132940546	0.038057431	0.027288965	0.026823751	0.042597979	0.022949806	0.022097281	0.052232572	0.051927181	0.058764272	0.076050439	0.011658303	0.106948338	0.017110601	0.040737171	0.04491258	0.043268264	0.038934578	0.102978031	0.069001136	0.03016164	0.018212012	0.015125691	0.06562623	0.071342967	0.033993391	0.075103254	0.038775429	0.073867548	0.040562942	0.034402186	0.110338883	0.064217013	0.077052663	0.032020586
AL162632.1	0	0.078948905	0.018338618	0.025067886	0.046973866	0.022525114	0	0	0.074333915	0	0.02369141	0.02837658	0.030125885	0	0	0	0	0	0.034889403	0.084585529	0.036197067	0	0.025518229	0.041254479	0	0.028645811	0	0	0	0	0	0.027333373	0	0	0.018527668	0.059665388	0	0	0.023373067	0.055683821	0.046134367	0	0.068062947	0	0.024151483	0	0.057377709	0	0
LL22NC03-63E9.3	0.005096099	0	0	0	0.004137203	0	0.006695064	0	0	0.008772865	0.004173222	0	0	0	0	0.00549066	0	0	0	0	0	0	0	0	0	0	0	0	0	0	0	0	0	0	0	0.005255004	0.006546687	0	0	0	0	0	0.00399641	0.005016118	0	0	0	0	0.013859119
AC022167.1	0	0	0	0	0	0	0	0	0	0	0	0	0	0	0	0	0	0	0	0	0	0	0	0	0	0	0	0	0	0	0	0	0	0	0	0	0	0	0	0	0	0	0	0	0	0	0	0	0
AL391097.1	0	0	0	0	0	0	0	0	0.006286263	0	0	0	0	0	0	0	0	0	0	0	0	0	0	0	0	0	0	0	0	0	0	0.009246104	0	0	0	0	0.012572064	0	0	0	0	0	0	0	0	0	0	0	0
PCAT4	0	0	0	0.006113574	0	0	0	0	0	0	0	0	0	0	0	0	0	0	0	0	0	0	0	0	0	0	0.015079551	0	0	0.005980793	0	0	0	0	0	0	0	0.006050167	0.005700241	0	0	0	0.00553308	0	0	0	0.006996659	0	0
AC004233.3	0.224878918	1.005743097	2.938051773	0.660338303	1.267813169	1.527163648	0.311850693	0.591325001	2.624180503	1.462475987	1.565313283	1.017084602	1.274925573	0.3596421	0.866508068	0.376895527	0.926577549	0.782702887	2.079177477	1.327150721	2.688566352	0.459215039	3.416104662	1.291600055	3.356910726	0.903031543	2.202844267	0.859363849	0.201716947	0.815438012	0.73457169	0.814444046	0.679884022	0.748421566	2.456281132	1.004861042	0.770373263	0.964164966	1.806706766	0.372717393	1.753178645	0.394977699	0.744598269	0.590265473	2.002460527	0.456602121	0.532721964	0.776704808	0.271809101
TSC22D1-AS1	0.288920947	0.237783047	0.415703628	0.151001928	0.681331672	0.239234038	0.168699341	0.336823977	0.544979195	0.371056404	0.32297621	0.265395308	0.372490844	0.315376056	0.177532406	0.306349294	0.225335646	0.271643822	0.259939678	0.272637648	0.441819907	0.366202156	0.222481757	0.166760225	0.343610711	0.181636153	0.509677466	0.168835812	0.278555941	0.357643468	0.370765339	0.316298596	0.294139254	0.3105661	0.217336996	0.222265219	0.253332356	0.361791957	0.348276953	0.353077624	0.427820517	0.314142662	0.215785333	0.370153822	0.210565719	0.189098567	0.52298861	0.285113798	0.14654605
KRBOX1-AS1	0	0	0	0	0	0.017352993	0	0	0.00954428	0.019183962	0.012167659	0	0.007736169	0.005940667	0	0	0	0.008462554	0	0.007240373	0.018590433	0	0.006552947	0	0.00639812	0	0	0	0.005712028	0	0	0.007019067	0	0	0.004757808	0	0	0	0.012004162	0	0.005923532	0	0	0.007312626	0	0	0	0.008103047	0.005051045
AC083806.3	0	0	0.022086951	0	0	0	0	0.056869377	0.04476372	0.029991629	0	0	0	0	0	0	0.032302937	0	0	0	0	0	0	0.024843357	0	0.034500889	0	0	0.026790037	0	0	0	0	0	0	0	0	0.029878519	0.028150419	0	0	0	0	0	0	0	0.034552731	0	0
UBXN7-AS1	0.041072445	0	0.078105408	0.035588606	0.233409003	0.095935976	0.053959439	0.100552719	0.10553105	0.070705655	0.067268873	0.120857765	0.213846959	0.032842964	0	0	0	0.093570416	0.049532106	0.16011354	0.102777163	0.052058593	0.036227953	0.058568536	0.070743984	0	0	0.079583502	0.126315719	0.034815653	0	0.038804892	0.039913621	0.053488791	0	0.211765754	0	0.035219497	0.066364978	0	0.163741146	0.054104782	0	0.040427833	0.068575195	0	0.203646274	0.044797673	0
AC010731.3	0	0	0	0	0	0	0	0	0	0	0	0	0	0	0	0	0	0	0	0	0	0	0	0	0	0.027734814	0	0	0	0	0	0	0	0	0	0	0	0	0	0	0	0	0	0	0	0	0	0	0
LINC01568	0	0	0	0	0	0	0	0	0.00748438	0	0.015902612	0	0	0	0	0	0.007201292	0.017696316	0	0	0	0.004922738	0	0	0	0	0	0	0.005972301	0.00658444	0.033302713	0	0	0	0	0.012014931	0	0	0	0	0.003096721	0.005116229	0	0	0	0	0.003851419	0	0
AC211486.2	0	0	0	0	0	0	0	0	0	0	0	0	0	0	0	0	0	0	0	0	0	0	0	0	0	0	0	0	0	0	0	0	0	0	0	0	0	0	0	0	0	0	0	0	0	0	0	0	0
AL359921.2	0.875909596	1.075624301	0.573731931	0.683065281	1.279972968	0.818370976	0.383579073	0.643315187	0.862711477	0.60314658	0.430372128	1.059601351	0.972905206	0.677061025	0.941880799	0.817896015	0.97444219	0.631901869	0.915477376	0.284548003	1.205502303	0.62911323	0.566570486	0.49961226	0.905210308	0.954016296	0.686411142	1.414329267	0.628554464	0.989969948	0.608000118	1.186157639	1.248421608	1.102676838	0.860120544	1.324725436	0.787664099	0.951380458	0.943531543	0.95534157	0.884624358	1.192298013	0.915862367	0.919640128	1.218693604	1.039725527	0.723825616	1.751481764	0.595520975
TRERNA1	0	0	0	0	0	0	0	0	0	0	0	0	0	0	0	0	0	0	0	0	0	0	0	0	0	0	0	0.033245922	0	0	0	0	0	0	0	0.035385966	0	0.029425814	0	0	0.027361075	0	0	0	0	0	0.034029204	0	0
Z99127.1	0	0	0.010349704	0	0	0	0.042900811	0.026648369	0.010487895	0.01405375	0.013370641	0	0	0	0	0	0.015136804	0.018598445	0.019690415	0	0.020428417	0.020694765	0.014401637	0.023282652	0.014061369	0.01616674	0.017447863	0	0	0.027680416	0	0	0	0	0	0	0.041950037	0.014000748	0.039572937	0	0.013018349	0	0.025608304	0	0.027260582	0.015300855	0.016191032	0	0
AC114730.1	0.067177812	0	0.042582892	0.029104241	0.027268727	0	0	0.054821115	0.043151468	0.028911422	0.027506128	0	0.034976664	0.053717729	0	0.072378999	0.062278968	0	0.081014377	0.032735077	0.042025408	0	0	0	0.028927095	0.066516545	0.107681409	0.032541559	0.025825142	0.028472123	0.041144574	0	0.065282447	0	0	0	0.04314988	0.028802386	0	0.064649859	0.026781391	0	0.026340745	0.066123489	0.028040281	0.031476972	0.033308247	0.036635385	0.022836715
AC092295.2	1.537561133	1.243218381	1.162341644	1.391483798	2.043430663	1.791264346	0.82295898	1.356980136	2.011875178	1.71557722	1.399018591	2.200734237	2.146642475	1.876107117	0.973648977	1.607520922	1.953376241	1.063825719	1.881721857	0.510591955	2.237249148	1.458014574	0.562574299	1.745906168	1.618421088	0.687911045	1.691753323	0.95997599	1.129627323	1.013705757	1.576499291	1.345068994	1.737676177	1.765053242	1.684899741	1.103981121	1.49239066	2.26578767	1.904703466	1.381054756	2.006911238	1.75537368	1.161112149	1.704009915	1.255044293	1.846468095	1.829656441	1.279501353	0.944705041
LINC02107	0.034315939	0	0	0	0	0	0.135248985	0.05600772	0	0	0	0	0	0.05488045	0	0	0.031813499	0	0	0	0	0.043494841	0	0	0	0	0	0	0	0	0.042035149	0.09726421	0	0.044689769	0	0	0	0	0	0	0	0	0	0.033777367	0.057294427	0	0	0.037428359	0.046662033
AP001120.1	0	0	0	0	0	0	0	0	0	0	0	0	0	0	0	0	0	0	0	0	0	0	0	0	0	0	0	0	0	0	0	0	0	0	0	0	0	0	0	0	0	0	0	0	0	0	0	0.00466089	0
AC098868.1	0	0	0.016105068	0	0	0.079126681	0	0	0	0.021868896	0	0.024920458	0	0	0	0	0	0	0	0	0	0	0	0	0	0	0	0	0	0	0	0	0	0	0	0	0	0	0	0	0	0	0	0.025008243	0	0	0	0	0
GTSE1-AS1	0.480423142	0.712516464	1.449838073	0.479625621	1.042894092	1.146554989	0.329301876	0.485806089	1.730834361	1.761958834	1.667762873	1.229277927	1.207178761	0.567893355	0.336917835	0.720166269	0.600306887	0.321209115	0.478614578	0.295176377	1.019240718	0.542739977	1.252847565	1.035058041	1.088329543	0.09307058	1.30579669	0.293431396	0.393467641	0.424943622	0.575698786	0.46376703	0.375524592	0.557650594	1.351079538	0.409246387	0.429338459	0.841834154	1.603164515	0.693516674	2.673058031	0.701651342	0.442274643	0.596243952	0.619028913	0.890644849	0.600689432	0.296172231	0.347936464
AC113167.1	0	0.075901754	0	0	0	0	0.109622861	0.022697865	0	0	0	0	0	0.044482049	0.04486327	0.029967445	0	0	0.033542795	0	0	0.105761141	0	0	0.023953665	0	0	0.053893389	0.085540119	0.023576916	0	0	0.054058448	0.036222234	0	0	0	0	0	0	0	0	0	0.027377445	0	0.026065141	0.082744697	0	0
AC092652.2	0	0.097882352	0.03410485	0	0	0.041890596	0.047122949	0.043906504	0	0.092621208	0	0.035181823	0.018675323	0.014340932	0.115710695	0.0386458	0.033253023	0.020428835	0	0.034956915	0	0.045462934	0	0	0.030890472	0	0.057495051	0.121625917	0.027577979	0	0.021968596	0.016944218	0	0.023355965	0.022970955	0.036987141	0	0.046135948	0.086935118	0	0	0	0.042192868	0.035305754	0	0	0	0	0.012193359
AC011754.1	0	0	0	0	0	0	0	0	0	0	0	0	0	0	0	0	0	0	0	0	0	0	0	0	0	0	0	0	0	0	0	0	0	0	0	0	0	0	0	0	0	0	0	0	0	0	0	0	0
LINC00200	0	0.054196134	0.151067153	0.009833358	0.0046066	0	0	0.078719511	0	0.13675496	0.004646705	0	0	0	0	0	0	0.058171729	0	0	0	0	0.010010014	0	0	0	0.072763958	0.060470928	0	0	0.097309716	0	0.005514194	0	0	0	0.043736743	0	0	0	0	0	0	0	0	0	0.005626876	0	0.007715769
LINC01455	0	0	0	0	0	0	0	0	0.018152846	0	0	0	0	0	0	0	0	0	0	0	0	0	0	0	0	0	0	0	0	0	0.034617182	0	0	0	0	0	0	0	0	0	0	0	0	0	0	0	0	0	0
AC007938.4	0.096247958	0.18385624	0.248920684	0.066717833	0.334429287	0.212823487	0.045520906	0.128812315	0.289339078	0.129237849	0.264828308	0.309647886	0.168377217	0.15084794	0.099357217	0.186659778	0.157043419	0.052624838	0.167143794	0.033768482	0.202309782	0.073195544	0.210540885	0.3156699	0.281824927	0.003812021	0.205705136	0.1230858	0.142082179	0.071795659	0.165057884	0.080022133	0.149651846	0.175481681	0.293401235	0.047639581	0.069240992	0.280609935	0.251938732	0.111151288	0.306964946	0.182574077	0.084536009	0.151579829	0.183194686	0.137098339	0.251971466	0.121773956	0.041880251
AL139082.1	0.069271615	0.050409554	0.064401508	0.064024244	0.179959303	0.086294871	0.07887226	0.030149218	0.109757826	0.051675062	0.05294509	0.067945088	0.048089092	0.08124161	0.081937868	0.134342843	0.094189455	0.073646159	0.072400847	0.013502147	0.069336414	0.16389434	0.065174435	0.141584701	0.075566032	0.013717947	0.078960093	0.053689307	0.16688172	0.156584236	0.062226225	0.126531302	0.139122163	0.096226849	0.085768045	0.095242157	0.118652742	0.213840724	0.078350497	0.124441093	0.08468942	0.121668779	0.050701906	0.163642634	0.092525576	0.125504453	0.041215681	0.065480549	0.034537788
AC008443.4	0	0.094877192	0.176308115	0.090376327	0.028225525	0	0	0.028372332	0.066998331	0.239406866	0.056942511	0.034101679	0.108611745	0	0	0	0.032232097	0	0	0	0.043499983	0.044067142	0.122666577	0.446199765	0.179652484	0	0.408685581	0.202100208	0.026731287	0.029471145	0.042588244	0	0.06757306	0.045277792	0.022265706	0.071703141	0.133991731	0	0.112354743	0.100377413	0.498979598	0.091598447	0.054529963	0.034221806	0	0.09774428	0.275815656	0	0.023638004
AP001065.1	0.017383732	0.071157894	0.033057771	0.015062721	0.098789337	0.040604481	0	0	0	0.119703433	0.014235628	0.068203359	0.090509787	0.01390064	0.140197718	0.018729653	0	0.039603268	0.06289274	0.355778605	0	0.044067142	0.030666644	0.037183314	0	0.034425229	0.334379112	0.16841684	0.013365644	0.073677862	0.063882365	0.065696001	0	0.11319448	0.011132853	0	0.580630835	0.029812996	0.0983104	0	0.332653065	0	0	0	0.014512075	0.016290713	0.017238478	0.094802093	0.094552014
AC004872.1	0	0	0	0	0	0	0	0	0	0	0	0	0	0	0	0	0	0	0	0	0	0	0	0	0	0	0	0	0.025990335	0	0	0	0	0	0.021648533	0	0	0	0	0	0	0	0	0	0	0	0	0	0
LINC02407	0	0.05403497	0.259397534	0	0.010716769	0.082223229	0	0.064635054	0.076314502	0.386320156	0.313491993	0	0.481111143	0.01055569	0.191630785	0	0.073427992	0	0.238793417	0.437412592	0.759746588	0	0.163010705	0.216474379	0.056842585	0.02614139	0.380874792	0.012789022	0.040597725	0.044758841	0.016170058	0.024943694	0	0.017191235	0.169078469	0.027224507	0.067832617	0.022639011	0.266620331	0.012703886	0.294706796	0	0	0	0	0	0.065451675	0.05759168	0.017949924
AC073878.2	0	0	0	0	0	0.03206172	0	0.067209263	0.052902578	0	0	0	0.042880481	0	0	0	0	0	0	0.040132355	0	0.05219381	0	0	0.035463867	0.040773778	0	0.079790212	0	0	0	0	0.16006917	0	0	0	0	0	0.033268677	0	0.03283329	0.054245314	0	0	0	0	0	0	0
AC092332.1	0	0	0	0	0.015525741	0	0.025124661	0	0.024568749	0.049383081	0	0	0	0	0	0	0	0.043568372	0	0	0	0.024239586	0.016868504	0	0	0	0	0.018527884	0	0.016210907	0	0	0	0	0	0	0.049135689	0	0.030900943	0	0	0	0	0	0	0	0	0	0
AC073896.4	2.793130079	4.938322543	3.441289403	5.385801184	5.716824398	5.145786734	2.584161742	1.990428186	6.140571623	6.095073071	5.283360728	3.202680793	5.366444328	4.341138944	2.72853285	5.128671679	4.011816378	2.41982847	5.977775443	2.990507722	4.429874243	4.437768951	4.753862514	2.860993034	3.354107427	4.128977363	6.053672457	6.212450078	4.869737409	4.868662377	4.04789102	5.09201067	3.134853402	3.432573462	3.048468017	5.841581959	4.902168942	4.250460244	5.212367928	3.407352394	5.269620767	4.97495484	3.578681064	5.188806997	4.466406218	3.428568592	4.603315386	5.449308996	3.90502166
AC016705.1	0.016767809	0.0228789	0.026572085	0.007264517	0.013612733	0.006527637	0.01101446	0.041050608	0.021541505	0.043298333	0.013731245	0	0.008730294	0.006704063	0.027046075	0	0.015545041	0.028650064	0.060664388	0.008170786	0.115386524	0.074385149	0.066555213	0.005977645	0.014440602	0.008301377	0.008959215	0.032489933	0.025784171	0	0	0.08713145	0.00814736	0	0.010738405	0.008645328	0.032311068	0.021567519	0.006773369	0.008068412	0.026738903	0.011044128	0.019724217	0.033009293	0.027995796	0.007856759	0.024941553	0.155453374	0.005700121
AC009163.1	0	0	0	0	0	0	0	0	0	0	0	0.027138509	0	0	0	0	0	0	0	0	0	0	0.024404869	0	0	0	0	0	0	0	0	0	0	0	0.017719306	0	0	0	0	0	0	0	0	0	0	0	0	0	0
AP003419.1	0	0	0	0	0	0	0	0	0	0	0	0	0	0	0	0	0	0	0	0	0	0	0	0	0	0	0	0	0	0	0	0	0	0	0	0	0	0	0	0	0	0	0	0	0	0	0	0	0
LINC02148	0.129631755	0.035375306	0.082171403	0.044929523	0.042095958	0.020186038	0.017030534	0.169259633	0.058288	0.033473895	0.010615611	0.076289611	0.067493807	0.093292278	0.083637167	0.027933677	0.048071419	0.118129781	0.062532765	0.088435565	0	0.082152971	0.02286834	0.009242623	0.033492041	0.038506716	0.013852719	0.025117933	0.029900573	0.098895812	0.190550179	0.012247497	0.075584583	0.050645969	0.033207398	0.080204331	0.049959304	0.066695303	0.115202656	0.162179697	0.010335909	0.051229221	0.020331695	0.051038899	0	0.03644431	0.102838871	0.028277844	0.017627031
AC091231.1	0	0	0	0	0	0.031569724	0	0	0	0.034900745	0	0	0	0	0	0	0	0.046186932	0	0	0	0.051392882	0	0	0	0	0	0	0.031175107	0.03437044	0	0	0.039403216	0	0	0	0.052088857	0	0	0	0.032329454	0	0	0	0.033849137	0	0	0	0
AC067852.6	0.07305974	0.137069123	0.202612148	0.063305077	0.281734961	0.113767394	0.107981044	0.327916164	0.146655333	0.180796314	0.074786247	0.08957584	0.085588057	0.146052811	0.117843611	0.186951285	0.093131452	0.249664842	0.099121276	0.15130545	0.331361625	0.787116323	0.096663523	0.117204547	0.15729941	0.180851434	0.331810916	0.14156328	0.259798546	0.092895221	0.100680963	0.05176966	0.150871647	0.118932449	0.052637361	0.235430821	0.234639898	0.117465951	0.059025072	0.123043281	0.152913103	0.132332318	0.078779463	0.287652413	0.167724813	0.077024294	0.172067025	0.23905855	0.068299669
AL031282.2	0.137344832	0.204437092	0.164227937	0.192034126	0.344641493	0.320806579	0.053311374	0.24199437	0.2927401	0.271365491	0.299074311	0.205133788	0.490816454	0.272068293	0.26181282	0.181610151	0.170736827	0.152892475	0.323738489	0.155148412	0.925601538	0.276948842	0.09361206	0.111279065	0.478507346	0.163809596	0.303546097	0.275196897	0.153598323	0.111130413	0.198828988	0.23888044	0.230538684	0.487812716	0.269871408	0.257504488	0.15638964	0.503210965	0.50941229	0.228304761	0.492790247	0.205596041	0.166456497	0.448582583	0.370027915	0.266193912	0.52621652	0.449405598	0.112479479
LINC01916	0	0	0.107866503	0	0	0.132491187	0	0	0.072871172	0	0	0.083454557	0	0	0	0	0	0	0	0	0	0	0	0.020221337	0	0	0.030307469	0	0	0.024040862	0	0	0	0	0	0	0	0.024319725	0.091652527	0	0.045226535	0	0	0	0	0	0.028124316	0	0
AL138789.1	0	0	0	0.014309585	0	0	0	0	0	0	0	0	0	0	0.026637566	0	0	0	0	0.032189493	0	0	0	0	0	0.032703968	0	0	0	0	0	0.0156028	0	0	0	0	0.106076787	0.028322346	0	0	0	0	0	0	0	0	0	0.018012398	0
AC127024.5	0.480423142	0.655515147	0.587312096	0.624418262	1.587960691	0.774824902	0.360663959	0.224030878	0.749453195	0.531669794	0.421522484	0.84147001	1.000544559	0.740886079	0.99631417	0.258809753	0.509015978	0.429978339	1.407054888	0.769203465	1.20218136	0.913391669	0.423757265	0.293603309	0.857043454	0.271825186	0.770085227	0.698164356	0.923444464	0.523591248	0.420351495	1.005063502	0.700302617	0.804415839	0.307671578	0.601561418	1.05801263	0.823922789	0.609925748	0.759565881	0.656665791	0.587657567	0.538217819	1.013321002	0.830769186	1.02906532	0.850730107	1.010565688	0.303303215
AC018761.1	0	0	0	0	0.132689065	0	0	0	0	0	0	0	0	0	0	0.176097358	0	0	0	0	0.204494767	0.207160997	0	0	0.140758648	0.161834067	0.174658505	0	0	0	0	0	0	0.212852301	0.104671774	0	0.209966424	0	0	0.157292442	0.130317696	0	0	0	0	0	0	0.356534057	0
AC100797.1	0	0	0.031802413	0	0.285113529	0.117187616	0	0.040942352	0	0.04318415	0.041085103	0.049210018	0	0.120354912	0.242772757	0	0	0.05714902	0.121008816	0	0	0	0.044253132	0.071542578	0	0.099353826	0.321681171	0.048606379	0	0.042527981	0.122912905	0.094801825	0.146265736	0.065337573	0.224911818	0.103470356	0.128903438	0.129063855	0	0.144848419	0.200012919	0	0.039344404	0.098766731	0.041882951	0.047016236	0.149254674	0.054721208	0.034110537
FLJ27354	0.28852999	0.559448272	0.693073278	0.375009818	0.51162819	0.325146993	0.27930729	0.322205329	0.487727316	0.261421291	0.292239439	0.3276897	0.332077289	0.309648748	0.355167551	0.458123011	0.401234039	0.276767667	0.62266222	0.295995336	0.389499852	0.481192929	0.482206542	0.303165102	0.411961732	0.315762447	0.811392481	0.559066477	0.461191517	0.366864941	0.334831708	0.408900974	0.368933371	0.504300926	0.320933284	0.227059947	0.234100496	0.546914265	0.490744854	0.321515393	0.635673243	0.510108591	0.404900647	0.366212657	0.316930377	0.277503875	0.459296473	0.356107173	0.242629164
AL133230.1	0.010368845	0.042443427	0.109543956	0.011979247	0.15432661	0.051129602	0.045407333	0.135385567	0.102126081	0.086274155	0.011321467	0.0678019	0.082778866	0.044220219	0.083623491	0.026067169	0.019225424	0.074803295	0.020840847	0.087578999	0.069190294	0.33293893	0.079263949	0.049285927	0.062508255	0.092401008	0.180979262	0.147334444	0.082379218	0.193364634	0.02116878	0.173069649	0.036946421	0.063015789	0.015494252	0.114049731	0.084361918	0.035565012	0.075393045	0.089807915	0.068894792	0.036423712	0.056919438	0.051030554	0.066362609	0.029150681	0.082257645	0.343048411	0.014099319
AC008991.2	0	0	0	0	0	0	0	0.10626516	0	0	0	0	0	0.026031589	0	0.070149666	0	0	0	0	0	0.082524093	0	0	0	0.09670167	0	0.031539252	0.050059412	0	0.079754575	0	0.031635847	0	0	0	0.125462483	0.027915248	0	0.062658591	0	0.042883872	0	0.064086831	0	0.030507455	0	0.106520955	0
AC106798.1	0.043022968	0.029351424	0.136357701	0.130475458	0.069855301	0.066994639	0.028260982	0.017554658	0.248721078	0.018515863	0.299469705	0.084398186	0.112001257	0.120409346	0.034697508	0.069530978	0.099713951	0.073510544	0.025942188	0.041929326	0.053829016	0.109061692	0.075896824	0.138037376	0.185259007	0.170397878	0.18390095	0.250088725	0.148853735	0.018234521	0.026350392	0.142267053	0.14633189	0.14007241	0.110210715	0.022182247	0.221077266	0.276690489	0.069516639	0.041403981	0.154365466	0.141685521	0.067478055	0.105869358	0	0.020158929	0.12799044	0.14077532	0.029250827
AL355674.1	0	0	0	0	0	0	0	0	0	0	0	0	0	0	0	0	0	0	0	0	0	0	0	0	0	0	0	0	0	0	0	0	0	0	0	0	0	0	0	0	0	0	0	0	0	0	0	0	0
AC073957.2	0	0	0	0	0	0	0	0	0	0	0	0	0	0	0	0	0	0	0	0	0	0	0	0	0	0	0	0	0	0	0	0	0	0	0	0	0	0	0	0	0	0	0	0	0	0	0	0	0
AC025031.3	0	0.058782608	0.109234375	0	0.034975107	0	0.05659876	0.03515702	0.027673224	0.111246125	0.070559198	0.042256429	0.179445492	0	0.069489303	0	0	0	0	0.041986295	0	0.054604937	0.037999972	0.03071665	0.037102144	0	0.184150815	0.083476173	0	0	0	0.122108872	0	0.05610509	0.055180229	0.044424772	0	0.03694219	0	0.041460236	0.06870009	0	0.033784869	0.084810562	0.035964708	0	0.085442893	0.093977727	0
AC010468.2	0	0	0	0	0	0	0	0	0	0	0	0	0	0	0	0	0	0	0	0	0	0	0	0	0	0	0	0	0	0	0	0	0	0	0	0	0	0	0.029243015	0	0	0	0	0	0	0	0	0	0
SEMA5A-AS1	0	0	0.071825343	0.024545328	0.02299733	0	0	0	0	0.008127571	0.03093006	0.009261683	0.00983263	0	0	0	0	0	0	0	0.023628341	0.023936411	0.049972566	0.006732417	0.008131977	0	0.030271367	0	0.021779869	0.008004075	0	0	0.018352183	0	0	0.019473873	0.012130282	0	0.007628613	0.01817435	0.045172662	0	0.014809805	0.018588616	0	0	0.009363605	0.010298929	0.012839702
KCTD21-AS1	0.313594886	0.353930156	0.301854992	0.389136851	0.207442098	0.557654704	0.183106318	0.281187474	0.248687335	0.216606212	0.408984893	0.372145506	0.556346755	0.263144723	0.093670563	0.129310074	0.419938182	0.264602055	0.154075694	0.166017604	0.416580061	0.31405506	0.126351067	0.071769698	0.386768328	0.12650326	0.434407051	0.401337947	0.104183478	0.324895082	0.398363878	0.248730356	0.40632943	0.594946872	0.136367256	0.339342338	0.213863237	0.587610868	0.128240798	0.115501434	0.246951238	0.188699511	0.203418735	0.449672021	0.126047739	0.22131501	0.349366497	0.278697318	0.171094121
AC106822.1	0	0	0	0	0	0	0	0	0	0	0	0	0	0	0	0	0	0	0	0	0	0	0	0	0	0.029843925	0.096626664	0	0	0	0	0	0	0	0	0	0	0	0	0	0	0	0	0	0	0	0.029888769	0	0
AC087277.2	0	0	0	0	0.255712039	0.08174677	0	0.085680684	0	0	0.085979421	0	0.765317196	0	0	0	0	0	0	0	0	0	0.092609204	0	0.090421118	0	0.224395695	0	0.322899786	0	0	0	0	0	0	0	0.134879094	0	0.084824111	0	0	0	0	0.206690641	0.08764909	0	0	0	0
LINC01541	0.010211893	0	0.07120463	0.013272659	0.062177968	0.071558042	0	0.008333516	0.009839368	0.004394909	0.045994144	0.035057185	0.010633807	0.02449736	0	0	0.009467205	0.005816132	0	0.089570763	0.044718824	0.025886785	0.067555506	0.01820246	0.052767493	0	0	0	0	0.008656259	0	0.033768379	0.004961886	0.006649492	0.035969334	0.005265158	0	0	0	0.004913806	0.032568931	0.00672607	0.024024795	0.010051622	0.008524968	0.004784905	0.010126565	0	0.003471475
LINC01746	0	0	0	0	0	0	0	0	0	0	0	0	0	0	0	0	0	0	0	0	0	0	0	0	0	0	0	0	0	0	0	0	0	0	0	0	0	0	0	0	0	0	0	0	0	0	0	0	0
AL662791.4	0.050012504	0.614157724	0.66574389	0.520020256	1.177458484	0.934543512	0.722750095	0.367318766	1.156513782	0.731814679	0.655287951	1.177314759	0.989497537	0.479900972	0.484013824	0.161654041	0.741846631	0.170906217	0.723762507	0.243705939	1.501778608	0.190169874	0.749930049	0.855802704	0.861425162	0.544722238	0.534444006	0.193812187	0.346073194	0.339150588	0.245050335	0.330759679	0.680420208	0.390788767	0.896809268	0.257859877	0.256993604	0.943482563	0.727293163	0.288782968	0.996909817	0.461170728	0.352982601	0.590730982	0.45925911	0.468679198	0.793513811	0.163645758	0.408035192
AC079950.1	0	0	0	0.012265359	0.011491821	0.011021216	0	0.011551592	0.009092631	0	0	0	0.014740165	0	0	0.015251289	0	0.016124188	0	0	0	0	0.012485705	0.010092614	0	0.028031972	0.030253348	0	0	0	0.034678998	0	0.013755944	0.036869059	0.018130647	0.014596711	0.018184592	0.012138148	0	0	0.011286443	0	0	0.027866328	0.011816975	0	0	0.015439198	0
AL596218.1	0	0	0	0.014980591	0	0	0	0	0	0	0	0	0.018003255	0	0	0.018627529	0	0	0	0	0	0	0	0	0	0	0.018475327	0	0	0.014655226	0	0	0.016801153	0	0	0.017828044	0	0	0	0.0332767	0	0	0	0	0.014432947	0	0	0	0
AC009623.1	0	0	0	0	0	0	0	0	0	0	0	0	0	0.011209004	0	0	0	0	0	0	0	0	0	0	0	0	0	0	0	0	0	0	0	0.018255237	0	0	0	0	0	0	0	0	0	0	0	0	0	0	0
AC010271.1	0.028412121	0.07753405	0.054029906	0	0.392122344	0.110607188	0	0.231859914	0.182504415	0.07336662	0.023266832	0.167208234	0.207101965	0.159035283	0	0.061223813	0.052680417	0.32363961	0.308377305	0.166139318	0.248838615	0.612201584	0.050121827	0.081030304	0.048937594	0	0.121447133	0.16515716	0.262139074	0.096335785	0.069606592	0.187904692	0.22088398	0	0	0.087894173	0.255496778	0	0.160679364	0.164057708	0.135922758	0.037427322	0.200529542	0.139831034	0	0.213005456	0.11269887	0.216923499	0.038634156
AC016747.4	0.011463459	0.015641359	0	0.009932901	0.027919391	0.026776057	0	0.046774343	0.036817593	0.019734189	0	0	0.04774833	0.018333166	0	0.012351008	0.031882508	0.026115821	0	0.011172058	0	0	0.030334034	0.008173339	0.019744886	0.056753089	0.01225009	0.066636077	0	0.019434334	0	0.021661154	0.011140027	0.014928903	0	0.023641817	0.014726495	0.029489644	0.027784036	0.03309624	0	0	0	0.022567091	0.009569785	0	0.022735347	0.050012731	0.015587751
AC073052.2	0.03120859	0.042582677	0.029673905	0.013520868	0.012668149	0.036448117	0.020500338	0.012734039	0.020046745	0.013431291	0.063892188	0	0	0.02495548	0	0.016812445	0.028932749	0	0	0	0	0.059334498	0	0	0.013438572	0.015450693	0.050025221	0.045353196	0.011997507	0	0.019114409	0.029485607	0	0.081286115	0.049966349	0.016090862	0.020046007	0.013380636	0.012606733	0.04505128	0.012441749	0.020555557	0.036711117	0.015359393	0.013026587	0	0	0	0.010609183
AC007849.1	0	0	0.117538743	0.026778171	0.326161619	0.072185744	0.162404239	0.075659551	0.019851357	0.771422125	0.126538913	0.060625208	0.032181258	0.074136749	0	0.133188645	0.057301506	0.14081162	0.186348859	0.030118824	0.618666431	0.470049514	0.109036957	0.110172781	0.133075914	0.030600204	0.462351365	0.209585401	0.047522288	0	0.037856216	0.145991114	0.090097413	0.080493853	0.059375217	0.031868063	0.079402507	0.053000881	0.124838603	0	0.123204839	0.081420841	0.072706618	0.21293568	0.257992447	0.057922536	0.061292368	0.067414822	0.042023118
AC084781.1	0.024167628	0.131902438	0.291069647	0.062822569	0.706326546	0.451601057	0.031750524	0.019722231	0.248384057	0.436844541	0.692684814	0.379277214	0.780150216	0.077301122	0.155927218	0.208310289	0.313673337	0.027529101	0.495472072	0.282639449	0.755944834	0.183792226	0.277121748	0.275700668	0.291387566	0.406805452	0.542346608	0.140484291	0.111489027	0.102430198	0.118416092	0.137000198	0.140914551	0.188841523	0.185728575	0.199369709	0.124187458	0.290131348	0.292875931	0.139549087	0.57808612	0.127344182	0.037904974	0.071364985	0.383331156	0.181184519	0.191725517	0.210876851	0.016431295
AC090826.3	0	0	0	0	0	0	0	0	0	0	0	0	0	0	0	0	0	0	0	0	0	0	0	0	0	0	0	0	0	0	0	0	0	0.024756203	0	0	0.024420555	0	0	0	0	0	0	0	0	0	0	0	0
AL445430.1	0	0.061894134	0.244409961	0	0	0.088295867	0	0	0.189397286	0.097612242	0.037147046	0.111232945	0.023618005	0	0	0.024436972	0.042053895	0	0.027352493	0	0.056755343	0.028747663	0.160045662	0.064685135	0.078132125	0.02245766	0.096949213	0	0.017438436	0	0	0.021428739	0	0	0.275980085	0	0	0	0.073295798	0	0.108504863	0.029877605	0.035573195	0.022324955	0	0.042509673	0.022491405	0.024738057	0
AL590783.1	0	0	0	0	0	0	0	0	0	0	0	0	0	0	0	0	0	0	0	0	0	0	0	0	0	0	0	0	0	0	0	0	0	0	0	0	0	0	0	0	0	0	0	0	0	0	0	0	0
AC016134.1	0.022361021	0	0	0	0.018153511	0	0	0	0	0	0	0.021932815	0	0	0	0	0	0	0	0	0	0	0	0	0	0	0	0	0	0	0.027391028	0	0	0	0	0.023058274	0.028726013	0	0.018065502	0	0.017829078	0	0	0	0	0	0	0	0
JRKL-AS1	0	0	0	0	0.030213238	0	0	0	0	0	0	0	0	0	0	0	0.034501963	0	0	0	0	0	0	0	0	0	0	0.036055436	0	0	0	0	0	0	0	0	0.047809256	0	0	0	0	0	0	0	0	0	0	0.040591319	0
AC127496.4	0	0	0.036610428	0	0	0.022484084	0.037938695	0.047132179	0	0	0	0	0	0	0	0	0	0.032894518	0	0	0	0	0	0	0	0	0.030859517	0	0	0	0	0	0	0	0.01849392	0	0	0	0	0.027791196	0	0	0	0	0	0	0	0	0
AC246680.1	0	0	0	0	0	0.074962119	0	0	0.020614871	0	0	0	0	0	0	0	0	0	0	0.03127724	0	0	0	0.022882039	0	0	0	0	0.024675034	0	0	0	0	0.125384655	0	0	0	0	0	0	0	0.042276206	0	0	0	0	0	0	0
PSG8-AS1	0	0	0	0	0	0	0	0	0	0	0.006931603	0	0	0	0	0	0	0	0	0	0	0	0	0	0	0.025143467	0	0	0	0	0	0	0	0	0	0	0	0	0	0	0	0	0	0	0	0	0	0.036928781	0.005754901
AC017104.3	0	0.038084507	0	0.024185214	0.067979785	0	0.036669619	0	0.017929131	0	0	0	0.029065115	0.022319338	0	0	0	0	0	0	0	0.035377846	0	0	0	0	0	0	0	0	0	0.02637093	0.027124397	0.036349777	0	0	0.035856942	0	0	0	0.022254959	0	0	0	0.023301078	0	0	0	0
AC004264.2	0.059901626	0.59937531	1.455541173	0.20761514	0.113470875	0.0621852	0.209857367	0.374772058	0.654119728	0.189053029	0.27797125	0.058754531	0.561388666	0.031932957	0.322066293	0.086052613	0.018511129	0.113722231	0.04815968	1.148118939	0	0.126540407	4.121226193	0.313201514	0.24074338	0.533807836	0.085349496	0.522304317	0.153519735	0.203105925	0.097834957	1.056431418	0.097019254	0.052006734	0.11508622	0.37061674	0.28215891	0.085609106	0.032263075	0.172942445	0.413931018	0.131514143	0.156584781	0.117922998	0.033337563	0.112270508	0.198003682	1.48091854	0.244358607
SMAD1-AS2	0	0	0.018439564	0	0.011808109	0	0	0.011869526	0	0	0.011910911	0.042799172	0.015145858	0	0	0	0.013484254	0	0	0	0	0	0	0.010370392	0	0	0.015543005	0	0	0	0	0.013741916	0	0	0	0	0.018685085	0.012472226	0	0	0	0	0	0.014316645	0	0.013630395	0.028846775	0	0
AC069439.2	0	0	0	0	0	0	0	0	0	0	0	0	0	0	0	0	0	0	0	0	0	0	0	0	0	0	0	0	0	0	0	0	0	0	0	0	0.206506901	0	0	0	0	0	0	0	0	0.01883033	0	0	0
AC139749.1	0.041442252	0.031414464	0.061295618	0.015959572	0.123362677	0.03943694	0	0.056365596	0.065071862	0.09908649	0.030166465	0.045165163	0.076719072	0.025774525	0.014854524	0.029767256	0.017075616	0.010490323	0.055531202	0.004487643	0.074896283	0.157581949	0.044677283	0.022981729	0.047587298	0.004559368	0.073810086	0.013383342	0.038943984	0.031225889	0.016921498	0.073958089	0.022373886	0.017990131	0.005897858	0.075972425	0.094646497	0.063176188	0.044641675	0.039882748	0.08077199	0.109183859	0.025277323	0.077051246	0.06919263	0.02589102	0.031963534	0.055245693	0
AC005253.2	0	0	0	0	0	0	0	0	0	0	0	0	0	0	0	0	0	0	0	0	0	0	0	0	0	0	0	0	0	0	0	0	0	0	0	0	0	0	0	0	0	0	0	0	0	0	0	0	0
AC104534.1	0.280105365	0.229314486	0.088777054	0.121353372	0.750419958	0.174470137	0.147196775	0.274299291	0.179924847	0.120549394	0.114689863	0.164844867	0.320846003	0.067194615	0.045180325	0.030179229	0.181775361	0.255252159	0.236458923	0.02729851	1.016331768	0.639051415	0.024706696	0.119827499	0.410090124	0.665635527	0.568720186	0.271371305	0.495331695	0.237435372	0.137245506	0.105856455	0.217761944	0.182391106	0.053815347	0.231071607	0.251885516	0.264208456	0.248927293	0.269564785	0.268003176	0.184491571	0.329492004	0.606560345	0.327367801	0.183745431	0.194435418	0.305510632	0.114264272
AC007326.2	0.002091828	0	0	0	0	0	0.002748165	0	0	0	0	0	0	0	0	0	0	0	0	0.002038654	0.002617231	0	0	0	0.001801503	0	0	0	0	0	0	0	0	0	0	0.002157055	0	0	0	0	0	0	0	0	0	0.001960302	0	0	0
AC093627.4	0.760522243	1.268763634	1.618001037	0.803048694	0.874887114	2.10244309	1.136679853	0.922153124	2.045056075	2.663511814	1.08169759	2.425120163	1.837181692	0.711548647	1.033014031	0.812770189	1.170346264	0.873317823	1.403598856	1.611412638	1.556368411	0.807843398	1.670257076	2.640975731	1.519422488	0.570112282	4.017484828	0.471318567	1.032163057	1.221475641	1.214472126	1.215982078	1.011351769	0.834047005	1.431578106	1.16524219	0.68825273	1.174918058	1.728853425	0.663750276	2.872354882	0.945052608	1.052770361	1.272899639	1.238934948	1.4138656	1.007592248	1.326529656	1.375365465
AL590714.1	0	0	0.026515996	0	0.033959998	0.065138587	0	0.034136631	0.026870043	0.072011564	0	0.082059978	0	0.033449562	0.067472464	0	0.038780571	0	0	0.040767695	0	0.106040194	0	0.029825138	0.072050601	0	0.044701517	0	0	0.106376058	0	0.07904321	0	0	0	0.043135399	0.053738109	0.035869989	0.033795358	0	0	0	0.032804305	0	0.104762632	0	0	0.091250141	0
AC083805.1	0.008250827	0.005628936	0.033995398	0.003574604	0.03684081	0.041756156	0.021679254	0.02356609	0.07949841	0.049712901	0.030404901	0.040464132	0.064437881	0.019792949	0.039925158	0.026668921	0.019122868	0.018796867	0.039800974	0.044226001	0.030969543	0.031373328	0.040027033	0.041179335	0.046187004	0	0.079353045	0.023980665	0.012687449	0.010490899	0	0.019488275	0.02405411	0.016117622	0.063407726	0.021270253	0.015899097	0.017687648	0.049993914	0.015880684	0.042761024	0.021737649	0.012940756	0.028424669	0.020663564	0.01933012	0.036818483	0.040496257	0.008414465
LINC01615	0.045125134	0.143666033	0	0.039100195	0.024422845	0	0.079044947	0.03682481	0	0	0.012317735	0	0.046989522	0.060139393	0.1213096	0.064825213	0.041834449	0.017133862	0.018139841	0.175912219	0	0.019065101	0.026535085	0.053622995	0.038862207	1.012768032	0.144664967	0.335171883	0.046259837	0.127503245	0.055275823	0.014211279	0.102321255	0.039177748	0	0.046532209	0.096616429	0.103185776	0	0.01447568	0	0.039628929	0.011795855	0.044416917	0	0.070479747	0.119328215	0.098435873	0.030680065
AF015720.1	0	0	0	0	0	0	0.059680068	0	0.116719156	0.195504174	0.07440053	0	0.094607365	0	0	0	0.042114144	0	0.054783361	0	0.170509964	0.057577698	0.160274954	0	0	0.089959338	0	0.044010361	0	0	0	0	0.044145151	0	0.17455293	0.140529938	0	0.077906739	0.110101209	0.043717383	0.217320627	0	0	0.044713878	0	0.212852873	0	0	0
AL121895.2	0.319207323	1.209843391	1.034183169	0.706835884	1.410897372	2.402477211	0.7921294	0.723589665	1.184686377	1.190607301	0.551845543	1.461108194	1.625045525	0.311971419	0.171624589	1.031765055	1.479647957	0.646410389	1.539816877	1.624597222	2.440670211	1.033951195	0.4692614	1.087383171	1.130162833	1.720799375	1.288643736	1.340100711	1.199858042	0.541161424	0.695131599	1.876524712	1.516539	0.646651957	1.317412529	1.828670713	1.321332328	0.881984462	1.862524934	0.921585916	0.678701556	0.887705752	1.279441286	1.326611746	1.569252046	0.930648	1.019962593	2.050270233	0.9886714
AC013480.1	0	0	0.058089957	0	0	0	0	0.074784874	0.029432793	0.039439859	0	0	0	0.036639838	0.073907699	0	0	0.052193902	0	0	0	0	0.040416155	0	0	0.045369666	0.048964957	0	0	0	0.056127859	0	0	0.059672466	0.029344399	0	0.058863419	0	0	0.044096436	0.036534152	0	0	0	0	0.042939684	0	0	0.062305952
BBOX1-AS1	0.628358317	0.296780486	0.145534823	0.848104681	0.52974491	0.206983818	1.23827043	1.291806098	0.442434102	0.613662569	0.286969423	0.130376542	0.150996816	1.584673002	0.389818044	0.950415693	0.672157151	1.266338645	0.29145416	0.047106575	0.332615727	1.378441695	0.25580469	0.448013585	0.239354072	0.083754064	0.11621713	0.292675607	0.724678674	1.259891441	0.680892528	1.301501882	0.375772136	0.944207616	0.286331552	0.897163693	1.040069962	0.901479545	0.19525062	0.755890887	0.202330142	1.257523797	0.805480708	1.605712167	0.282454536	0.690765979	0.131811293	1.950610871	1.199484549
AL691515.1	0	0	0	0	0	0	0	0	0	0	0	0	0	0	0	0	0	0	0	0	0	0	0	0	0	0	0	0	0	0.036668055	0	0	0	0	0	0	0	0	0	0	0	0	0	0	0	0	0	0	0
LINC00112	0.030371578	0	0	0	0	0	0	0.024785025	0.058527278	0	0	0.029789973	0	0	0	0	0	0	0	0	0.037999986	0.038495434	0	0.02165465	0	0.030072614	0.032455699	0	0	0	0	0	0	0	0	0	0.117050248	0	0	0.029228672	0.048432247	0	0	0.059789822	0	0	0.030117801	0	0.020649291
BX640514.2	0.076099026	0.449945597	0.385903201	0.065938568	0.370680171	0.079000078	0.099976049	0.144903172	0.505113819	0.436678124	0.373907305	0.149283511	0.237729387	0.081135258	0.490983623	0.05466062	0.211648844	0.115578178	0.152955143	0.370822958	0.031737588	0.064302773	0.536985206	0.343633312	0.109228711	2.96376437	0.515033	0.270329239	0.058509441	0.215021473	0.093217147	0.119829507	0.073951956	0.297312094	0.22743083	0.287730365	0.456215046	0.174012493	0.122961031	0.073235361	0.728111029	0.033415113	0.079570122	0.174777606	0.06352806	0.047542818	0.125771939	3.735050783	0.120724012
EPHA5-AS1	0	0.051586645	0.135804899	0	0.030693575	0	0	0.030853219	0.008095188	0.010847529	0.010320264	0.037083543	0	0	0.020327555	0.054313017	0.011683495	0	0	0	0.141910916	0.015973463	0	0.071883799	0	0	0.067336546	0.048838206	0	0.053413522	0	0.011906747	0.036740837	0.0164123	0.088779637	0.012995482	0.01618978	0	0.101815904	0	0	0	0.009883014	0	0	0	0.037491635	0.01374555	0.034273226
AC138089.1	2.147744822	0.380293689	0.062355093	1.377981975	0.226271218	0.05106003	1.09849589	3.344825028	0.07371895	0.014111884	0.053703795	0.06432416	0.068289494	1.678081855	0.766897463	2.561333335	1.261551622	7.190020419	0.197718644	0.095869431	0.123077513	1.226041764	0.187995725	0.163652723	0.395346936	0.032467228	0.105120217	0.460629637	3.025307201	1.320258525	2.570621096	3.438747474	1.465783347	1.366480957	0.335988817	1.521559934	0.042123564	0.477994503	0	0.962460576	0.026144398	1.468606326	0.745712755	1.258739594	0.355853491	2.642633358	0.617804251	0.876218394	1.538254697
LINC01054	0	0	0.019551678	0.106904294	0	0.048030203	0	0	0	0.02654901	0	0.06050726	0.096355945	0	0	0	0.028595012	0	0.074394525	0.030060227	0.038591425	0.039094585	0	0.021991688	0.053126805	0	0	0	0	0	0	0	0.089922126	0	0	0.031806063	0	0	0	0.059367186	0.049186056	0	0.024188388	0.091080604	0	0	0	0.100925497	0
AL034397.2	0	0	0	0.016029407	0.015018482	0	0	0	0	0	0	0	0	0	0.029839047	0	0	0	0	0	0	0	0	0	0	0	0.019768816	0	0	0	0	0	0	0.024091801	0	0	0.332712256	0	0	0	0	0	0	0	0.015443422	0.034672417	0	0	0.012577514
TMEM254-AS1	1.146860981	0.386039513	0.86788765	0.459657802	0.881845267	0.790661634	0.378335114	0.626686758	0.655550275	1.174146485	0.835737505	0.797835848	1.06798088	0.706992417	0.456352953	0.800182353	0.491801408	0.776920708	0.63365738	0.359439079	0.790152663	0.659574736	0.51247891	0.57995542	0.704869786	0.270136024	0.583085564	0.430734925	0.648706494	0.342609102	0.445588659	0.706451839	0.652990904	0.677695137	0.905954551	0.531398423	0.473796128	1.13939227	1.469419583	0.559145056	0.53576437	0.685499656	0.423936579	0.641511632	1.31169181	0.686514956	1.052107521	0.495943646	0.419066099
AC108673.3	0.993830559	1.808047748	1.0199556	1.02516431	1.229453305	0.810635131	1.181309042	0.811025216	0.911977285	2.118214781	0.89136277	0.881961044	0.640647188	0.870387559	0.763345185	1.121766451	1.228475876	1.185970106	2.282912583	0.322855809	1.30266219	1.979469706	0.250459518	0.708591866	0.815139631	1.030907161	0.657445896	2.154931177	1.055207585	1.765101641	0.985504669	1.162525064	1.609650791	0.986109765	1.12139402	1.610431146	1.215924963	0.649300347	0.726448876	1.366331358	0.67920805	1.371515846	1.484517209	1.164562943	1.896360006	1.064391443	0.46929828	1.393675665	0.707870007
AL390038.1	0	0	0	0	0	0	0	0	0	0	0	0	0	0	0	0.006884903	0	0	0	0	0	0.008099402	0.005636433	0	0	0	0	0	0	0	0	0	0	0	0	0	0	0	0	0	0	0	0	0	0	0	0.006336756	0	0
AP001604.1	0	0	0	0	0	0	0	0	0	0	0	0	0	0	0	0	0	0	0	0.016195971	0	0	0	0	0	0.032909653	0	0	0	0	0	0	0.016149536	0	0	0	0	0.028500474	0	0	0	0	0	0	0	0	0	0	0
CU104787.1	0	0	0.502478127	0	0.214513988	0	0	0	0.084864553	0	0	0	0	0	0	0	0.12248197	0	0	0	0	0	0	0	0.455119627	0	0	0	0	0	0	0	0	0	0.253829052	0	0.169722859	0	0	0	0	0	0	0	0	0	0	0	0
LINC02005	0	0	0	0	0	0.015784862	0	0.01654448	0	0.017450373	0	0	0	0	0	0	0	0.023093466	0	0.059274769	0	0.025696441	0	0	0	0	0.173318414	0.058924357	0	0	0	0	0	0	0	0	0.026044429	0.03476912	0	0	0	0	0.015898762	0.019955426	0.016924568	0	0	0	0
SPATA41	0.05302329	0.134360247	0.163251374	0.12470465	0.239829303	0.206417428	0.079611442	0.06181454	0.262743575	0.189077664	0.167481174	0.141164333	0.212968276	0.169597111	0.061089498	0.097934699	0.112358042	0.12079659	0.182698451	0.125497497	0.161114129	0.067206076	0.173714158	0.324043785	0.247891245	0.052501353	0.178079909	0.183464117	0.064063132	0.070629366	0.120622603	0.143131279	0.110415606	0.23675115	0.223146419	0.187462775	0.145963281	0.181869244	0.214187972	0.109345677	0.332176257	0.17960823	0.083162753	0.171485093	0.151763163	0.156166685	0.12018341	0.156973786	0.154499708
LINC01873	0.009442504	0	0.005985445	0	0	0	0	0	0.006065364	0	0	0.009261683	0.00983263	0	0	0	0	0.010755861	0	0	0	0	0.016657522	0.006732417	0	0	0	0	0	0	0	0	0	0	0	0	0.012130282	0	0.007628613	0	0	0	0.014809805	0	0	0	0	0.010298929	0
LINC01365	0	0	0	0	0	0	0	0	0	0.019439019	0.018494149	0	0	0	0	0	0	0	0	0	0	0	0	0	0	0	0	0.021879795	0	0	0	0	0	0	0	0	0	0	0	0	0	0	0	0	0	0	0	0.024632339	0.015354601
AC138907.7	0	0	0	0	0	0	0	0	0	0	0	0	0	0.015612542	0	0	0	0	0	0	0	0	0	0	0	0	0.020864378	0	0	0.016550298	0	0	0	0.025426937	0	0	0	0	0	0	0	0	0	0	0	0	0	0	0
LINC00884	0.325543402	0.207288157	1.066175354	0.324389774	0.48893332	0.646336626	0.277996373	0.398494349	0.686583858	0.88732935	0.479860504	0.590722314	0.564989227	0.312379072	0.358814035	0.420897997	0.337014044	0.414085916	0.359879058	0.269677887	0.332636424	0.398866451	0.650863314	0.402322946	0.485959356	0.789730309	0.672572724	0.247057476	0.208580885	0.229959652	0.259202369	0.348580016	0.363812242	0.438088206	0.420442372	0.386048534	0.362447174	0.49316939	0.477796043	0.302849855	0.761390726	0.48601722	0.319117855	0.582122051	0.308001661	0.432188945	0.360485965	0.579947424	0.361510988
AC010864.1	0.062954191	0.17179616	0.711650027	0.118189029	0.289615179	0.383955542	0.096491334	0.085623979	0.377425411	0.460592826	0.292136562	0.360200399	0.349627748	0.117460871	0.135391469	0.226094556	0.068090572	0.143420968	0.328990215	0.071579547	0.28880995	0.252678834	0.231369784	0.172062032	0.280119956	0.062334498	0.291521344	0.11181719	0.121007283	0.124516074	0.154230886	0.138783346	0.142748647	0.177635177	0.147828965	0.064917205	0.107831863	0.260917971	0.220396729	0.141365411	0.527049264	0.193502476	0.09873857	0.154915388	0.14890484	0.176987657	0.228903264	0.148772153	0.099870956
AP001978.1	0	0	0	0.06588586	0	0	0.024974033	0.01551293	0	0	0	0	0	0	0	0	0	0.021653585	0	0	0	0	0	0	0	0	0	0	0	0	0	0	0	0	0	0	0	0	0	0	0	0	0	0	0	0	0	0	0
SFTA1P	0	0.027697823	0	0.017589247	0	0.09483044	0	0.016565664	0	0.13978173	0.016623422	0.039821679	0.042276531	0	0.130970877	0	0	0	0.048961313	0.276969772	0.050796396	0.025729343	0.179052365	0	0.017482188	0.683391489	0.021692542	0.098333008	0	0.017207224	0	0	0.039453669	0.026436201	0	0.313988147	0.052155552	0.017406819	0.016400052	0	0.129483395	0	0	0	0	0	0.020129952	0.022140719	0.041404339
LINC01260	0.033588906	0.015276836	0.021291446	0.009701414	0.027268727	0.034869385	0.044127847	0.009136853	0.043151468	0.028911422	0.036674838	0	0.058294439	0.008952955	0.036118734	0	0.020759656	0	0.067511981	0.04364677	0.056033877	0.028382227	0.029627097	0.031931433	0.01928473	0.155205271	0.095716808	0.108471863	0.025825142	0.075925661	0.027429716	0.063469018	0.032641224	0.029161968	0.021510937	0.034636263	0.517798554	0	0.036182036	0.043099906	0.017854261	0.014748902	0	0.022041163	0.028040281	0.010492324	0.033308247	0.12211795	0.030448954
FAM27E5	0	0	0	0	0	0	0	0	0	0	0	0	0	0	0	0	0	0	0	0	0	0	0	0	0	0	0	0	0	0	0	0	0	0	0	0	0	0	0	0	0	0	0	0	0	0	0	0	0
TXNDC12-AS1	0	0	0.077106618	0	0.032917748	0.126278897	0.053269421	0	0.026045387	0	0	0	0	0.032422977	0	0	0	0	0	0.118549539	0.253657192	0	0.03576468	0	0.034919664	0	0.086659207	0	0.031175107	0.06874088	0	0.038308666	0.039403216	0	0	0.04181155	0.052088857	0	0.03275816	0.039021399	0.032329454	0	0.031797523	0	0.033849137	0	0.04020842	0.044224813	0
AL031428.1	0	0	0	0	0	0	0	0	0	0	0	0	0.024788266	0	0	0	0	0.027115751	0.028707797	0	0.029783772	0	0	0	0	0	0	0.023062486	0.018302503	0	0	0	0	0.031001011	0	0	0	0	0	0	0	0	0	0	0	0	0	0	0
AC109587.1	0.114270427	0.248311797	0.187792146	0.157688114	0.250819879	0.187825533	0.133443739	0.151965419	0.222922371	0.211286466	0.214879695	0.149442917	0.189505169	0.155675298	0.252580448	0.118557805	0.086319381	0.106059793	0.071455286	0.42896409	0.248876574	0.268214318	0.186652292	0.28063178	0.229625226	0.129907912	0.375380573	0.373124677	0.218017695	0.208076038	0.103685206	0.219922012	0.106933555	0.181884735	0.176176064	0.187660864	0.152234065	0.123390466	0.266700047	0.18735688	0.202469031	0.172829103	0.136077442	0.141637714	0.169589056	0.142780753	0.184662484	0.212340492	0.152504878
AC008770.1	0.166883828	0.271777248	0.400958777	0.212238601	0.428299576	0.249390103	0.205100837	0.173528841	0.292199174	0.419348156	0.271119827	0.295694561	0.414826793	0.236759294	0.269179618	0.211705499	0.209612607	0.254482936	0.311623381	0.272818248	0.36371599	0.296813524	0.235044989	0.230296653	0.248036333	0.197223248	0.47747899	0.305106121	0.246272761	0.257824983	0.178046334	0.353486872	0.269420328	0.248881799	0.232712543	0.26923373	0.352700815	0.246967009	0.324016581	0.19168848	0.427083613	0.230473511	0.257522149	0.264943012	0.296608091	0.269900335	0.272256744	0.369911651	0.204964367
AL022334.2	0.032756123	0.044694215	0	0	0	0	0	0.026730957	0	0.02819461	0	0	0	0.026192942	0	0	0	0	0	0	0	0	0.086677622	0.023354809	0	0	0	0	0.025184849	0	0.040124461	0.061895406	0	0	0	0	0.042080048	0	0	0	0.078352168	0	0	0.032242032	0	0.030696551	0.032482422	0.03572707	0.022270516
C15orf54	0	0.021083821	0.009794895	0.013389086	0.004181559	0.008020638	0	0	0.009925679	0.008866921	0.008435928	0	0	0.020593541	0.049848077	0.011099054	0.004775126	0	0.012423257	0.030118824	0.025777768	0.019585396	0.009086413	0.022034556	0.017743455	0.076500509	0	0.009980257	0.003960191	0.004366096	0.006309369	0.014599111	0.015016235	0.013415642	0.006597246	0.021245375	0.013233751	0.00441674	0.004161287	0.019827637	0.02053414	0	0	0	0	0.014480634	0	0	0.003501926
AC011396.2	0	0.024750572	0	0	0	0	0.023831057	0	0	0	0	0.017792181	0	0	0	0	0	0	0	0	0	0	0	0	0	0	0	0.070295725	0	0.015376249	0	0	0	0	0	0	0	0	0	0	0	0	0.028450416	0.017854855	0	0	0	0	0
AC004690.2	0	0	0	0	0	0	0	0	0	0	0	0	0	0	0	0	0	0	0	0	0	0	0	0	0	0	0	0.007441674	0	0	0	0	0	0	0	0	0	0	0	0	0	0	0	0	0	0	0	0	0
AC111149.2	0	0	0	0	0.016479948	0	0	0	0	0	0	0	0	0	0	0	0	0	0	0	0	0	0	0	0	0	0	0	0	0	0	0	0	0	0	0	0	0	0	0	0	0	0	0	0	0	0	0	0
LINC01249	0	0	0	0	0	0	0.006720989	0.004174825	0.00328614	0	0	0	0.005327198	0	0.008251715	0	0	0	0	0	0	0	0	0	0	0	0	0	0	0	0	0	0	0	0	0	0.04600426	0	0	0	0	0	0	0	0	0	0	0.005579833	0.003478196
AC007036.3	0	0	0	0	0	0	0	0	0	0	0	0	0	0	0	0	0	0	0	0	0	0	0	0	0	0	0	0	0	0	0	0	0	0	0	0	0	0	0	0	0	0	0	0	0	0	0	0	0
AC026124.1	0	0.006257449	0.002907018	0	0.007446248	0	0.006024976	0.003742489	0.002945833	0	0	0	0.009551047	0	0	0	0	0.00522392	0.022122526	0.00446947	0	0	0	0	0	0	0	0.017772191	0.007052049	0	0.005617657	0.004332857	0	0.005972425	0	0.004729047	0	0	0	0	0	0	0	0	0.007656935	0	0	0	0.009354003
AP000842.3	0	0	0	0	0.017184031	0.008240162	0	0.017273409	0.006798229	0	0.008666817	0.010380752	0	0.008462873	0	0	0.01962328	0	0.025526559	0	0	0.013414297	0	0.015091759	0	0	0.011309663	0	0.008137161	0	0	0.019998249	0	0	0	0	0.013595957	0.027225753	0	0.010185158	0.008438462	0.013941553	0	0	0	0.019835955	0.020989976	0.011543326	0
LINC02211	0.016919919	0.046172892	0.193054563	0.073304172	0.082417327	0.197605585	0.04445751	0.082845997	0.054342296	0	0.083134851	0.016595908	0	0.094708312	0	0.072919717	0.062744232	0	0	0.016489815	0.042339365	0.042891391	0.014924215	0.084446202	0.043714799	0.251300499	0	0.016392333	0.091063253	0.057369657	0.020725976	0.19182952	0.032885075	0.11017435	0.130029824	0.139580074	0.108680593	0.072543896	0.328071053	0	0.026981465	0.156020406	0.013268764	0.049963106	0.01412488	0.047568188	0.033557081	0.110727226	0.092029282
AP005059.2	0	0	0.034773573	0	0	0	0.036035197	0.044767416	0.035237877	0	0	0.026903747	0.028562258	0	0	0	0.025428783	0	0	0.026731759	0	0.034765773	0.048387508	0	0.023622126	0	0	0	0.021089043	0	0	0.025914686	0	0	0	0.028284284	0	0	0	0	0	0	0	0.026998518	0	0	0.027199814	0.089750355	0
LINC01105	0.00193341	0	0.003676669	0	0	0.001505337	0.002540042	0	0.00124192	0	0	0.001896386	0.002013291	0.001546022	0.003118544	0	0	0.002202328	0	0.003768526	0	0.004901126	0	0.002757007	0	0	0.006198247	0	0.004459561	0	0	0.001826669	0.003757721	0	0	0.001993697	0.007451247	0.003315787	0.001562005	0.001860654	0.001541563	0	0	0.001903066	0	0	0.00383451	0	0
FLJ37453	1.426085875	1.709173407	3.522233222	1.814557444	2.404155961	2.415736286	0.903011657	1.368217754	3.453725972	3.21802406	4.129485668	2.917268782	2.69575407	1.612924871	1.40915748	2.110956372	1.935493039	1.580536261	1.998704767	0.68239638	2.845195026	1.726117805	2.68574195	2.354179851	2.528237476	0.604254833	2.189812855	1.779923067	1.382921694	1.339528015	1.542288029	1.650811679	1.916468345	1.890659703	2.081645061	1.636156441	1.799007294	2.407169883	2.792115517	1.786620346	4.251165997	2.005516071	1.81354108	1.378412183	1.834025239	1.553136015	1.891929999	1.429314409	1.55918877
AL079303.2	0	0	0.007691973	0.005257253	0.009851389	0.004723981	0	0.004951314	0.003897339	0.010444846	0.014905732	0	0	0	0	0	0	0	0	0	0	0.007690247	0.010703398	0.004325958	0	0.006007617	0	0.017634461	0	0.00514307	0	0	0.005896157	0.007901521	0.007771268	0	0	0	0	0	0.033863649	0	0	0.011944235	0.010130128	0.005685852	0.012033289	0.006617643	0.004125117
LINC02354	0	0.068745762	0.180977291	0.029104241	0.054537455	0.052304077	0.044127847	0.137052788	0.161818004	0.043367134	0.137530641	0.082364226	0.087441659	0.067147161	0.108356202	0.01809475	0.031139484	0.095651961	0.020253594	0.147307849	0.042025408	0.127720021	0.088881291	0.0957943	0.086781285	0	0.053840704	0.016270779	0.012912571	0.142360615	0.020572287	0.190407055	0.016320612	0.021871476	0.010755468	0.051954395	0.04314988	0.072005964	0.027136527	0.048487395	0.241032518	0.110616768	0.092192607	0.033061745	0.084120842	0.094430915	0.033308247	0.091588463	0.057091788
GAS5	9.76736898	12.07602965	12.78129435	14.16849919	14.57938915	14.74724333	24.25862442	11.89734457	11.60290792	14.39408234	17.11267519	15.46042976	20.32819414	10.60347432	16.62078499	11.2527715	9.168438274	19.31740747	13.3693579	15.21691563	12.25340982	11.87635568	7.975996346	11.45627011	11.11915784	8.26615076	22.9468855	26.81058804	13.00523131	11.69190361	10.16741241	17.59820556	16.56077788	11.83302863	19.03403312	17.36586491	19.27857233	13.72576854	13.59860614	13.22361152	10.61466523	10.98575917	16.05208336	14.51781176	11.40522012	11.36687103	13.08897589	15.69653215	18.64567809
AC010735.2	0.597238358	0.629698625	1.204570852	0.493974721	1.520698477	1.268194749	0.249654804	0.465228506	1.429909591	0.817836812	1.200472939	1.517758304	1.272096464	0.803190426	0.744392265	0.555731901	0.956366065	0.525692696	0.785728475	0.264571174	0.951040734	0.309677312	0.885971952	1.258120342	1.239109944	0.994559018	1.044362158	0.447112105	0.521809372	0.161082011	0.964361186	0.666859412	0.791437889	1.166678452	1.547314083	0.475892765	1.220609605	1.932127157	1.447529257	0.496386935	1.038971218	0.607937636	0.425781905	0.641307264	1.314436177	0.839529638	0.942212728	0.444141313	0.295313141
AC015712.4	0	0.018285714	0.016989962	0.011612174	0.021759661	0	0	0	0.008608408	0	0.0219491	0	0	0	0	0	0	0	0	0	0	0	0	0	0	0.013269573	0	0.038950843	0	0.011359968	0	0.025323226	0	0	0	0	0.017216182	0	0.021654169	0.012897182	0.01068539	0	0	0	0	0.012558859	0.053158047	0	0.009111521
AP000879.2	0	0	0	0	0	0	0	0	0	0	0	0	0	0	0	0	0	0	0	0.062176888	0	0.040431824	0	0	0	0	0	0	0.02452609	0	0	0	0	0.041542602	0	0	0	0	0	0	0	0	0	0	0	0.059787246	0	0	0
AC009171.2	0.398841854	0.40815094	1.011276733	0.777577458	0.607115061	0.232901174	0.32748968	0.488218234	0.736560271	1.201551442	0.653227297	0.244502607	0.778725718	0.916917712	0.562907062	0.590867549	0.36975689	0.511106328	0.721486524	0.048587914	0.436641343	0.505524949	0.527697726	0.639833625	0.515229767	0.098728959	1.06552673	0.241503394	0.191658285	0.760689172	0.73283921	0.800747489	0.436037478	0.129853291	0.830132748	0.257048997	0.32023181	0.128252132	0.563893616	0.527770551	0.91427289	0.788092296	0.351872593	0.539800559	0.124858609	0.467205364	0.494386553	0.326262298	0.406752062
Z84468.1	0	0	0	0	0	0	0	0	0	0	0	0	0	0	0	0	0	0	0	0	0	0	0	0	0	0	0.018673877	0	0	0	0	0	0	0	0.002797785	0	0	0	0	0	0.006966556	0	0	0	0	0	0	0	0
AC022596.1	0	0	0	0	0	0	0	0	0	0	0	0	0	0	0	0	0	0	0	0	0	0	0	0	0	0	0	0	0	0	0	0	0	0	0	0	0	0	0	0	0	0	0	0	0	0	0	0	0
AC135776.2	0	0	0	0	0	0	0	0	0	0	0	0	0	0	0	0	0	0	0	0	0	0	0	0	0	0	0	0	0	0	0	0	0	0	0	0	0	0	0	0	0	0	0	0	0	0	0	0	0
AC010776.1	0	0	0	0	0	0	0	0	0	0	0	0	0	0	0	0	0	0	0	0	0	0	0	0	0	0	0	0	0	0	0	0	0	0	0	0	0	0	0	0	0	0	0	0	0	0	0	0	0
AC018359.1	0	0	0	0	0	0	0	0	0	0	0	0	0	0	0	0	0	0	0	0	0	0	0	0	0	0	0	0	0	0	0	0	0	0	0	0	0	0	0	0	0	0	0	0	0	0	0	0	0
AC090774.4	0	0	0	0	0	0.008996911	0	0	0	0	0	0	0	0	0	0	0	0	0	0	0	0	0	0	0	0	0.024696611	0	0.008884451	0	0	0	0	0	0	0	0.02968913	0	0	0.01112053	0	0	0	0	0	0.010828812	0	0.012603427	0
AC008525.1	0	0	0	0	0	0.018260003	0	0	0	0	0	0.0230035	0	0	0	0	0	0	0	0	0	0.029725764	0	0	0	0	0	0	0	0	0	0	0.022790914	0	0	0	0	0	0	0	0.018699433	0	0	0	0.019578421	0	0	0	0
AC026458.2	0.089570416	0.081476459	0.189257298	0.155222619	0.460538506	0.162723796	0.078449505	0.121824701	0.230141161	0.102796169	0.073349675	0.234280464	0.093271103	0.095498185	0	0.096505332	0.138397706	0.034009586	0.180031948	0.029097847	0.074711836	0.075685939	0.079005592	0.149013355	0.282842706	0.059125817	0.159528013	0.086777491	0.068867045	0.025308554	0.07314591	0.11283381	0.174086526	0.31106099	0.286812488	0.061575579	0	0.307225447	0.024121357	0.057466542	0.190445446	0.117991219	0.093655982	0.058776435	0.149548164	0.419692954	0.207251312	0	0.040598605
AC130456.3	0.075137269	0.068347551	0.031752172	0	0.060999238	0	0.065808353	0	0.048264201	0.043115929	0	0.147396832	0.026080545	0	0	0	0.023219331	0.057058737	0.936336776	0.048818188	0.062672962	0	0.044183222	0.053572168	0	0.049598434	0	0.509560715	0.019256662	0	0.030679683	0	0.024339111	0	0.032079501	0.025826724	0	0.042953321	0.020234503	0.072309795	0.019969694	0	0.019641124	0.024652675	0.020908393	0.02347098	0	0	0
AC159540.1	0	0	0	0	0	0	0	0	0	0	0	0	0	0	0	0	0	0	0	0	0	0	0	0	0	0	0	0	0	0	0	0	0	0	0	0	0	0	0	0	0	0	0	0	0	0	0	0	0
SMAD9-IT1	0.062912554	0.128761904	0.099698041	0	0.280911175	0.048983183	0.123978236	0.102680819	0.141440922	0.054151553	0.051519415	0.185123402	0.098267769	0.125767699	0.152214665	0.10167526	0.087487121	0.071663057	0.075870607	0.122626639	0.157428511	0.239221627	0.110984045	0.134568183	0.13545227	0.249173087	0.067229663	0.243803426	0.096741801	0.079993107	0.115596661	0.059439239	0.213981355	0	0.020145163	0.194622812	0.080820409	0.269736627	0.101654291	0.030272553	0.125404925	0	0.024668317	0.154812931	0.105039782	0.088435301	0.280740935	0.137237316	0.021386765
COL4A2-AS2	0.020833067	0.014212878	0.033014332	0	0.084565304	0.008110225	0.068424256	0.042502573	0.033455146	0.01793192	0	0	0.021693804	0.008329424	0	0.02244605	0	0.011865368	0.025124038	0.020303491	0.026065693	0.092419394	0.045939519	0.007426891	0.026912462	0	0.044525296	0.070642123	0.040044241	0.017659451	0.038279052	0.009841451	0.01012264	0.040696465	0	0.021482676	0	0.017864292	0.033662131	0	0	0	0.032674985	0.041012203	0.02608741	0.009761584	0.010329496	0.045445208	0
AC096759.1	0	0	0	0	0	0	0	0	0	0	0	0	0	0	0	0	0	0	0	0	0	0	0	0	0	0	0	0	0	0	0	0	0	0	0.021465459	0	0	0	0	0	0	0.044153162	0	0	0	0	0	0	0
AP007216.2	0	0.072347826	0.033610577	0	0	0.082566971	0.069660012	0	0.034059352	0.045639436	0	0.052007912	0	0	0	0.057128574	0	0	0.063944458	0	0.066341112	0	0	0.113415325	0.045664177	0.157504059	0	0.205479811	0.081534896	0.08989192	0.064950632	0	0	0.276209675	0	0	0.136232396	0.045467311	0.042837594	0	0.042276978	0.13969529	0	0.052191115	0.088528512	0	0	0	0.036049932
VASH1-AS1	0.352692627	0.246485077	0.261735758	0.380139604	0.453936274	0.368370549	0.293834474	0.203578792	0.348115041	0.310982115	0.338132849	0.278438454	0.537460181	0.295782698	0.360756189	0.417072689	0.717745672	0.401748616	0.477206768	0.285042064	0.764164657	0.806837567	0.295917308	0.312799835	0.451909342	0.264045057	0.257391481	0.31669311	0.390221676	0.291673186	0.410954598	0.568913827	0.459775457	0.268866065	0.247906833	0.399172126	0.519390628	0.494219557	0.291890673	0.496712973	0.212623609	0.56658833	0.357536666	0.668912822	0.208255759	0.354700892	0.332684863	0.609860887	0.193003081
AL139317.3	0	0	0	0	0	0	0	0	0	0	0	0	0	0	0	0	0	0	0	0	0	0	0	0	0	0	0	0	0	0	0	0	0	0	0	0	0	0	0	0	0	0	0	0	0	0	0	0	0
AC009159.3	3.470519414	0.699542283	0.724968441	2.955890427	0.704374289	0.353117576	3.082802106	3.266629343	0.379990536	0.611023494	0.807393813	0.309460015	0.451738402	2.522862491	1.113211728	2.591960361	2.577605632	4.357541676	0.832311879	0.192176077	0.542775913	3.299116176	0.730506926	1.476233053	0.967978312	1.034812113	0.758591418	0.840575991	1.970933708	1.671497766	2.270525462	2.31014596	1.552163263	1.900315694	0.745070351	1.199689869	1.975878065	1.149802698	0.987715576	2.732662716	0.44022744	1.844273202	2.613368837	2.659085386	0.987687503	3.049037989	0.7821638	1.118381707	2.024400967
AC113189.4	0.005710054	0	0.009048769	0.002473834	0.011589086	0.020006098	0	0.004659745	0.012837426	0.017202114	0.016365973	0.01400177	0	0.004565959	0	0.00615215	0	0.006504264	0.003443075	0.002782452	0.010716365	0	0.00755483	0.010178037	0.007376331	0.00848077	0.003050941	0.002766003	0.006585341	0.002420105	0.003497252	0.002697405	0.002774475	0	0.012798872	0.005888102	0.003667701	0.004896354	0.009226321	0.00549518	0.027316729	0	0.006716819	0.002810219	0.009533594	0.002675514	0.002831171	0.009341924	0
AC114689.3	0.005300556	0.014464727	0.003359934	0.013778537	0.004303189	0.004126968	0.006963672	0.008651142	0.006809593	0	0	0	0.011039107	0.021192551	0	0	0	0.066415912	0.019176924	0	0	0.040310164	0	0.011337741	0	0.00524838	0.005664285	0.005135278	0.004075382	0	0	0.00500792	0.005151006	0.006902933	0	0	0.006809342	0.004545211	0.004282327	0	0	0.006982429	0.008313495	0	0	0	0	0.023125245	0.010811364
CASC17	0	0	0.009761595	0	0	0.005995028	0	0	0.004945967	0	0	0	0	0	0.012419652	0	0.007138337	0	0	0	0	0	0	0.005489911	0	0	0	0	0	0	0	0	0	0	0	0	0	0.01980776	0	0	0.012278598	0	0	0	0	0	0	0.008398204	0
AC073323.1	0.24607039	0.143893569	0.089131375	0.243675419	0.399538248	0.27369761	0.369460641	0.200808165	0.248384057	0.151288153	0.143934507	0.310317721	0.256237021	0.309204488	0.226803226	0.113623794	0.13035775	0.560592602	0.254359994	0.23981529	0.043982245	0.044555691	0.031006629	0.225573274	0.181644197	0.069613767	0.413216463	0.102170394	0.162165857	0.029797876	0.172241588	0.398546031	0.170805516	0.183119053	0.247638099	0.108747114	0	0.3617222	0.255600812	0.033830082	0.168170508	0.138920926	0.110269017	0.449815664	0.176075555	0.164713199	0.209155109	0.153364982	0.143400394
FAM99A	0	0	0	0.00636571	0	0	0	0	0.004719067	0	0	0	0	0.005874599	0.01184989	0	0.00681086	0	0	0	0	0	0	0.010476114	0	0	0.00785073	0	0	0	0	0	0.007139322	0	0	0	0.018875573	0	0	0	0	0	0	0	0	0.006884676	0	0	0
AC020978.6	0	0	0	0	0	0	0	0	0	0	0	0	0	0	0	0	0	0	0	0	0	0	0	0	0	0	0	0	0	0	0	0	0	0	0	0	0	0	0	0	0	0	0	0	0	0	0	0	0
AL359764.1	0.094933914	0.129532933	0.135398298	0.041129347	0.269748129	0.055436058	0.06236031	0.077471756	0.106715905	0.224712732	0.213790146	0.372463851	0	0.075912479	0.038281532	0.051142047	0.24203024	0.135172831	0.45794953	0	0.089083798	0.120327046	0.062802349	0.050765243	0.081758017	0.117499285	0.126810442	0.045986874	0.14598164	0.020118027	0.116288857	0.224231861	0.322894021	0.339990128	0.288787544	0.024473527	0.030489136	0.793704064	0.306788999	0.045680739	0.302774048	0.250113124	0.148896187	0	0.376444968	0.06672364	0.141211009	0.077658242	0.080680611
AC010175.1	0.353883118	0	0.358912948	0.306633968	0.57459104	0.275530407	0.092983677	0.404305725	0.181852613	0.243681989	0.115918683	0.208263827	0.221102481	0.282977322	0.456643994	0.228769335	0.262461364	0.161241877	0.085354433	0.413864908	0.177107075	0.358832441	0.062428526	0.151389206	0.121907043	0.630719377	0.378166853	0.205709141	0.217669052	0.179984492	0	0.200607433	0.275118885	0.460863241	0.453266164	0.218950663	0.09092296	0.54621667	0.571805388	0.272452979	0.169296649	0.186468266	0.277518563	0.278663276	0.472679019	0.265305903	0.210555702	0.46317594	0.096240443
U73169.1	0	0	0.054766008	0	0.140281627	0.134536918	0.05675298	0.141011261	0.138743138	0	0.106127187	0.084743138	0.044983611	0.034543281	0.069678648	0.046543443	0.0400486	0	0.052096438	0.042100699	0.162147077	0.164261172	0.038103514	0	0	0.085547164	0.230815736	0.041851814	0.265710451	0.036618098	0.052916183	0	0.041979993	0	0.027665292	0	0.110990426	0	0.139601534	0.083146413	0.034443642	0	0.067753851	0.170083307	0.072125409	0	0.042837854	0.047116899	0
AC106785.2	0	0	0	0	0	0	0	0	0	0	0	0	0	0	0	0	0	0	0	0	0	0	0	0	0	0	0	0	0	0	0	0	0	0	0	0	0	0	0	0	0	0	0	0	0	0	0	0	0
LINC01624	0.026342781	0.035943506	0.016698248	0.034238387	0.032079079	0.006836756	0.028840132	0.028663048	0.014101006	0.030232493	0.046739851	0.008612775	0.018287439	0.028086146	0.042490275	0.03311274	0.024421772	0.010002265	0.02647382	0.008557716	0.027466065	0.061213177	0.030980869	0.025042874	0.018905551	0.03043072	0.056300886	0.046789193	0.030380837	0.04093804	0.032268467	0.029036505	0.012799771	0.074330311	0.011246926	0.036218923	0.062042142	0.026353664	0.010641186	0.04225247	0.073513472	0.028917815	0.027544351	0.038894016	0.007330386	0.024686453	0.06530667	0.014366022	0.035820315
LINC00880	0.023568826	0	0.004979962	0	0	0.036700978	0.030963841	0.006411191	0.015139365	0	0.006433544	0.00770583	0	0.012564305	0.012671984	0.008464541	0.014566736	0.017898008	0.009474427	0.030626277	0.00982953	0.039830757	0.006929628	0.056014506	0.006765901	0.031115767	0.025186137	0.007611306	0.01812111	0.013318971	0.009623508	0.007422541	0.030538469	0	0.020125197	0.008101247	0.030277616	0.013473465	0.006347096	0	0.006264032	0.020698162	0.012321934	0.007732975	0.00655848	0.014724609	0.023371892	0.042844157	0.037389746
AC004461.2	0	0.080816936	0.025030044	0.01710735	0.048085327	0.092232345	0	0.112782668	0.012682125	0.067976047	0.032335971	0.096826686	0.102795674	0.04736258	0.031845658	0.042544069	0.018303657	0.067468581	0.071429861	0.03848308	0.14821414	0.150146576	0.017414682	0.014076871	0.068012896	0.11729443	0.210982254	0.057383372	0.091079454	0.033471587	0.048369213	0.07461364	0	0.077135765	0	0	0.025363316	0.084649602	0.047852207	0.05700137	0.078709941	0.052016054	0.015482978	0.05830066	0.082409792	0	0.058735339	0.086136497	0.026846649
AC009041.2	0.064958622	0.393309088	0.229042526	0.133678276	0.247199218	0.04741522	0.085340204	0.125899043	0.31294483	0.457785165	0.206130432	0.203090565	0.486180103	0.084407678	0.242296122	0.061239491	0.13926247	0.1988581	0.347625325	0.189922129	0.193026303	0.195543005	0.168309223	0.193943594	0.104893128	0.036179549	0.299357074	0.554598165	0.134224604	0.189279465	0.129302488	0.145759323	0.090743438	0.148042727	0.122201951	0.171646854	0.25034665	0.139254556	0.357521136	0.125028358	0.301048894	0.064177554	0.092330888	0.147859234	0.115234424	0.068483572	0.43883295	0.270116775	0.110411571
TTLL10-AS1	0	0.018373726	0.014226448	0.003889355	0.036440655	0.017474182	0	0.003663019	0.017299682	0.01545435	0.003675791	0.022013542	0.023370591	0.007178587	0.021720326	0	0.004161335	0	0.0649583	0	0.011232159	0.011378605	0.011877681	0.012801503	0.030925456	0.00444448	0.023983402	0.008697404	0.006902303	0.003804882	0.016495107	0.004240852	0.004362021	0	0.005749242	0	0	0.015396066	0.014505595	0.004319753	0.035789401	0.005912924	0	0.030927521	0.011241517	0.004206436	0.026706952	0	0.006103584
AC106745.1	0.034168025	0.139862068	0.216585399	0.088818115	0.083216633	0.266029358	0.044888672	0.139415767	0.087790917	0.264689057	0.279803718	0.167568597	0.711594191	0	0.055112206	0	0.126705486	0	0.164822352	0.765887933	0.085499967	0.086614727	0.030137909	0.073084444	0.088277514	0	1.022354526	0.297923583	0.210163223	0.057926043	0.041853963	0.032281656	0.033204003	0.177988562	0.04376363	0.14093376	0.043893843	0.087896935	0.303648379	0.032882256	0.136215695	0.270057489	0.133974479	0.067263549	0.028523734	0.096059034	0.067765053	0.074534059	0.139382711
AC027613.1	0	0	0	0	0	0	0	0	0	0	0	0	0	0	0	0	0	0	0	0	0	0	0	0	0	0.018687982	0	0	0	0	0	0	0	0	0	0	0	0	0	0	0	0	0	0	0	0	0	0	0
LINC02032	0	0	0	0	0	0	0	0	0	0	0	0	0	0	0	0	0	0	0	0	0	0	0	0	0	0	0	0	0	0	0	0	0	0	0	0	0	0	0	0	0	0	0	0	0	0	0	0.044224813	0
AC022035.1	0	0	0	0	0	0	0	0.042840342	0.033721014	0	0	0	0	0	0	0.056561072	0.048668332	0	0	0	0.065682094	0	0.046304602	0	0	0	0.056098924	0	0.080724947	0	0	0	0	0	0	0.054133497	0	0.045015649	0	0	0	0.069153794	0	0.05167266	0	0	0	0.057257953	0
AC127526.3	0.03523103	0	0.044664722	0	0.028601865	0.054861165	0.046285208	0	0.022630547	0.060649739	0	0	0.036686634	0	0.113653616	0	0.032661859	0.040131312	0	0	0	0.133964111	0	0.075358183	0.030341308	0.104652697	0	0	0.054175409	0.029864093	0	0	0	0.045881496	0.022562582	0.145318366	0.090518858	0.030210502	0.113852806	0.101715779	0	0.04640988	0	0.034678097	0.029411139	0.033015846	0	0	0.023953177
AL390774.2	0	0.054903553	0	0	0.016333552	0	0	0	0.012923536	0	0	0.019733967	0.020950489	0	0.032451857	0	0	0	0.048526378	0	0	0	0.01774618	0	0	0.019921199	0.064499524	0	0	0	0	0	0	0	0	0	0	0	0.016254366	0	0	0	0.015777705	0	0.016795701	0	0	0.021944038	0.013678845
AP005059.1	0	0	0	0.030125442	0.05645105	0	0	0	0	0	0.028471256	0.034101679	0.036203915	0.027801281	0	0.037459306	0	0	0	0	0	0	0	0	0.059884161	0.034425229	0	0	0.053462574	0	0	0.032848001	0	0	0.066797119	0	0.089327821	0	0	0.133836551	0.055442178	0	0	0.136887223	0	0	0	0.037920837	0
LINC01692	0	0	0	0	0	0	0	0	0	0	0	0	0	0	0	0	0	0	0	0	0	0	0	0	0	0	0	0	0	0	0	0	0	0	0	0	0	0.004999899	0	0	0.004649068	0	0	0	0	0	0	0	0
AC083862.2	0.55385026	0.585669865	0.640714467	0.64786803	1.169054398	0.344978508	0.982297429	0.824854301	0.515857894	0.965363757	0.45355083	0.611149747	1.052537922	0.564669506	1.853695446	0.820506029	0.75735576	0.362759018	1.085380382	0.350851415	0.415776261	1.12319255	0.464097476	0.533101553	0.715471903	4.442027126	0.828598253	0.710969117	1.043290619	0.938958396	0.661475392	0.889564023	1.264826036	0.54096087	0.638452113	1.056572399	0.551414006	0.807372375	0.794235188	0.652935349	0.872161137	0.620149483	0.814377617	0.913139397	0.47391748	0.804490913	0.741450296	1.857558007	0.790768638
AC092338.2	0.010896195	0.014867354	0.359159623	0.009441376	0.11499719	0.135738966	0	0.035567789	0.083989661	0.150061211	0.133844253	0.021375073	0.113463816	0.017425957	0.017575302	0.023479648	0.040406423	0.012411746	0	0	0.040898953	0.041432199	0.153775832	0.100995502	0.065687369	0.032366813	0.163014605	0.021112874	0.033510562	0	0.053388973	0.051473156	0.031766304	0.014190153	0.076759301	0.011235956	0.027995523	0.102777997	0.061621364	0.010486163	0.208508313	0.057414284	0.008544901	0.032175553	0.072769828	0.020422173	0.064830896	0.059422343	0
AC092143.4	0.028361295	0	0	0.024574601	0.092099029	0	0	0.046289028	0.036435586	0	0.02322521	0.027818186	0.029533068	0.022678683	0	0	0.026293088	0.096918195	0	0.110561407	0	0.17973718	0	0	0.024425025	0.028082119	0	0.027476951	0.021805844	0.048081725	0	0.026795507	0.110244419	0	0	0.058491292	0.218605472	0	0.045826264	0.054588075	0	0	0.066723604	0.027916178	0.02367623	0	0.084372947	0.061867269	0
AL355922.4	0	0	0	0	0	0	0	0	0	0	0	0	0	0	0	0	0	0	0	0	0	0	0	0	0	0	0	0	0	0	0	0	0	0	0	0	0	0	0	0	0	0	0	0	0	0	0.03501446	0	0
LINC01628	0	0	0	0	0	0	0	0	0	0	0	0	0	0	0	0	0	0	0	0	0	0	0	0	0	0	0	0	0	0	0	0	0	0	0	0	0	0	0	0	0	0	0	0	0	0	0	0	0
AC003958.2	0.003898196	0	0.002471001	0.003377724	0	0	0	0.003181161	0	0	0	0.003823547	0.004059254	0.009351402	0	0	0	0.013321188	0	0.003799104	0	0.009881788	0	0	0	0	0	0.003776645	0.002997164	0.003304362	0	0	0.011364636	0	0	0	0.005007805	0.003342691	0.003149358	0.007503008	0.003108143	0	0	0.007674032	0	0.003653093	0	0.004251758	0
AC022182.2	0.073825209	0.125913852	0.058495707	0.111944601	0.05993406	0.057479684	0.072741596	0.090368684	0.14226421	0.015886137	0.060455844	0.072411482	0.09609421	0.08854983	0.178617441	0.019885266	0	0	0.178061866	0.197858582	0.023091959	0.140358208	0.032558765	0.118432534	0.031789497	0.347217911	0.216950669	0.268212151	0.113522393	0.29725029	0.045215923	0.174373554	0.089677867	0.096142832	0.09455797	0.1141908	0.047419658	0.015826224	0.119286991	0.106570665	0.088294411	0.02431251	0.086841664	0.127166477	0.015407465	0.138366757	0.146416693	0.120781619	0.188223451
AC012378.1	0	0	0.055217377	0	0	0.033911435	0	0	0.05595465	0	0.035667287	0	0.136063065	0	0	0	0	0	0	0.084895366	0	0	0	0	0	0	0	0	0	0.036919896	0	0.041150243	0	0	0	0.044912957	0	0	0	0.041915843	0.034727518	0	0.034156131	0	0	0.040816293	0	0	0
SPATA17-AS1	0	0.051504762	0.02392753	0.032707623	0	0.02938991	0	0.030804246	0.024247015	0.032490932	0.030911649	0.03702468	0.078614215	0	0.060885866	0.040670104	0	0	0	0.036787992	0	0	0.066590427	0.026913637	0	0	0.040337798	0	0.02902254	0	0.046238664	0	0.036682518	0	0	0	0	0	0.030496287	0.036327064	0	0	0	0	0	0	0	0.041171195	0
AC008738.2	0.078484969	0.053544554	0.024875155	0.034002975	0.063717026	0.030553867	0.154665918	0.064048432	0.151243758	0	0.032135873	0.115473013	0.040863825	0.031379663	0.126594375	0.126842404	0.072761566	0	0.04732523	0	0.098197982	0.099478301	0	0.027979523	0.067592024	0.038856199	0.377418007	0.152075404	0.060343896	0	0	0	0.038135291	0.051105627	0.025131589	0.040466129	0.100825461	0.033650312	0.063408122	0.151063038	0.062578299	0	0.092323007	0.077253185	0.032759932	0.110325227	0.07782917	0.085603474	0.026680519
AL031316.1	2.758656155	0.997702299	1.474778569	2.76471985	1.726905062	0.983360513	2.226929823	2.359721466	0.76858463	1.144334707	1.714721654	1.499615987	1.488231372	4.119485372	0.536101964	2.614141278	2.341793635	2.80161987	2.364872495	0.615446907	1.247546695	2.65400598	1.377877395	1.895803334	1.717432556	0.42782549	1.66932521	1.062614932	1.993246165	1.239641614	3.379203023	2.103924775	2.422430436	2.813487964	1.724121862	2.056391972	1.964088436	2.935548805	1.342603847	1.823207357	1.06002654	2.977237562	2.450075834	3.140657797	1.581542379	3.239290521	1.68091428	1.341300557	3.231419161
BX293535.1	0.112042146	0.076438162	0.106532465	0	0.045479997	0	0.073598387	0.091433097	0.143939878	0.19287903	0.183503781	0.219793156	0.116671274	0.13438923	0.180721298	0.181075375	0.103871635	0.06381304	0	0.05459702	0	0.213017138	0.098826783	0.079884999	0.096491794	0.221878509	0.299326413	0.325645565	0.34457857	0.189948297	0.205868259	0.264641136	0.054440486	0.29182577	0.071753796	0.057767902	0.359836451	0.096075802	0.045259508	0.269564785	0	0	0	0.05514185	0	0	0.388870836	0.244408506	0.266616634
AC068888.1	1.596112317	2.043150465	2.20761468	1.529613714	2.820504091	1.25150204	1.018817948	1.854829823	3.309445854	1.987945702	1.925957375	1.925125326	1.189281219	2.119662216	1.491931144	1.880721033	1.72285204	1.15961074	1.846643603	0.959157567	2.734417315	2.2375009	2.59930083	2.115176308	2.180882739	1.027539818	2.597633627	2.967012238	1.571925209	1.73543211	1.606263102	2.086146026	1.888151381	1.87663643	1.829447382	1.785461781	1.952627988	1.992538997	2.200809982	1.826433276	3.062396309	2.537188991	1.658595468	1.965215501	1.219447972	2.129997729	2.052574779	1.27951461	1.794570998
AP000431.1	0	0	0	0	0	0	0	0	0	0	0	0	0	0	0	0	0	0	0	0	0	0	0	0	0	0	0	0	0	0	0	0	0	0.044022757	0	0	0	0	0	0	0	0	0	0	0	0	0	0	0
AL161452.1	0.070966713	0.038732318	0.017993845	0.024596601	0.126749536	0.011050817	0.037293364	0.11582617	0.036468205	0.048867292	0.011623001	0.013921545	0.118238032	0.056747467	0.091574087	0.01529225	0.065791568	0.080837468	0.03423347	0.013832548	0.106549646	0.161908281	0	0	0.036670337	0.056214519	0.121338406	0.096255426	0.120039513	0.024062385	0.034772138	0.080458487	0.041378668	0.055452121	0.063627694	0.131723228	0.145867453	0.073024491	0.011466822	0.095614653	0	0.037393815	0.03339167	0.16764702	0.035546139	0.013300923	0.056298988	0.108364649	0.038599569
MORC1-AS1	0	0	0	0	0	0	0	0	0	0	0	0	0	0	0	0	0	0	0	0	0	0	0	0	0	0	0	0	0	0	0	0	0	0	0	0	0	0	0	0	0	0	0	0	0	0	0	0	0
AC093673.2	0	0	0.121444864	0	0	0.261046331	0	0.039086958	0.153833026	0.247362986	0.196116201	0.234899785	0.349132618	0	0	0	0	0	0	0.233398135	0.119854939	0	0.168990812	0.068300468	0.082499026	0	0.102367825	0	0	0	0	0	0	0	0.092022617	0	0	0	0.038696195	0	0.229138667	0	0	0	0	0	0	0	0
AC079610.2	0.321674626	0.564313039	1.572975005	0.457906725	0.820749172	1.019702097	0.332046058	0.168753694	1.431628111	0.870191914	0.940789313	0.946544004	0.861338359	0.440952488	0.444731542	0.371335732	0.383421818	0.314071135	0.581894566	1.522702966	0.574956303	0.145613165	0.526932946	1.605456932	0.949814874	0.18200469	2.308023551	0.957193451	0.529976823	0.370055071	0.42217911	0.390748391	1.004782016	0.478763437	0.75045111	0.734489567	0.501789323	0.492562537	0.742518302	0.353794014	2.198402867	0.514544318	0.468483511	0.407090698	0.671341216	0.150724513	0.546834518	0.225546545	0.421784204
AC104758.5	0	0	0	0	0	0	0	0	0	0	0	0	0	0	0	0	0	0	0	0	0	0	0	0	0	0	0	0	0	0	0	0.026232379	0.026981887	0	0	0	0	0	0	0	0	0	0	0	0	0	0	0	0
AC135012.2	0	0	0	0	0	0	0	0	0	0	0	0	0	0	0	0	0	0	0	0.129026777	0	0	0	0.023598596	0	0.032772243	0	0	0	0.028056038	0	0	0	0	0	0	0	0	0	0	0	0	0	0	0	0	0	0	0
AC106744.2	0	0	0	0	0	0	0	0	0	0	0	0	0	0	0	0	0	0	0	0	0	0	0	0	0	0	0	0	0	0	0	0	0	0	0	0	0.017603062	0	0	0	0	0	0	0	0	0	0	0	0
LINC02390	0	0	0.017945647	0	0	0	0	0	0.036370523	0	0	0	0	0	0	0	0.026246136	0.032248375	0	0	0.07084283	0	0	0	0	0.028031972	0	0.027427885	0.04353381	0.023997932	0	0.053495315	0	0	0.036261293	0.029193422	0	0	0	0	0.022572887	0	0.04440297	0	0	0	0	0.061756792	0.019248089
LINC00479	0.022498529	0	0.004753814	0.077978439	0.030441909	0.01167811	0.029557725	0.067320537	0.024086439	0.006455152	0	0.014711794	0.023428077	0.047974963	0.024193059	0.056561072	0.006952619	0.017085232	0.018088357	0.014617745	0	0.171098912	0.006614943	0.032082481	0.012917303	0.029702752	0.008014132	0.036328325	0.080724947	0.012714136	0.064305427	0.035427361	0.014575835	0.009766638	0	0.046400141	0.105976431	0.032154035	0.006058865	0.036086487	0.029897863	0.02963734	0.011762376	0.118108938	0.043824545	0.049195797	0.066931614	0.114515906	0.015296494
AL355802.1	0.096084628	0.458860603	0.568460103	0.263643266	0.702045779	0.610953888	0.126232386	0.222163954	0.576050299	0.454873046	0.393420985	0.172781842	0.683705449	0.281719645	0.361625143	0.414095605	0.341464885	0.164173548	0.366937843	0.842779449	0.480872544	0.263868704	0.565009686	0.86776089	0.510285643	0.158564692	0.530503157	0.434413377	0.307814821	0.25791717	0.294246046	0.408509682	0.326807888	0.396249284	0.379461613	0.330269014	0.411449356	0.411961395	0.258756378	0.261995188	0.421360549	0.274240198	0.276285147	0.346780965	0.427798385	0.390187267	0.508169451	0.523997023	0.152429308
AC104036.1	0	0	0	0	0	0	0	0	0.016667343	0	0	0	0.027019616	0	0	0	0	0	0	0	0	0	0.022887054	0	0	0	0	0	0	0	0	0	0	0	0.016617287	0	0	0	0	0	0	0	0	0	0	0	0	0.028300985	0
LINC02168	0	0	0	0	0	0	0	0	0	0	0	0	0	0.072030591	0	0.048526829	0	0.051304234	0.054316457	0	0	0	0	0	0.038788605	0.04459632	0	0	0	0	0	0	0	0	0	0.04644408	0.057860066	0	0	0	0	0	0	0	0	0	0	0	0
AP006545.1	0.034805628	0.047490669	0.066188118	0	0.056513016	0.081298105	0	0.014201738	0	0.014979354	0	0.051208669	0.072487312	0.055663596	0.028070322	0.037500425	0.016133739	0.01982337	0	0.016960435	0.043547733	0.022057757	0	0.024816086	0.029974948	0.103389053	0.074388035	0.067440684	0.02676063	0.014751748	0.021317496	0.016442029	0.050735426	0	0	0.035890925	0.044712938	0.014922861	0.014059759	0.050243799	0	0.045849497	0.013647455	0.034259371	0.043584015	0.048925787	0	0.037962463	0.035495926
OSTM1-AS1	0	0	0	0	0	0	0	0.007495819	0	0	0	0	0	0	0	0	0	0	0	0	0	0	0.008101964	0	0	0.172804279	0	0	0	0.00389306	0	0	0.004463111	0	0	0.037887175	0	0	0	0	0.007323764	0.006049955	0.007203263	0	0	0.017215679	0	0	0
AC124067.1	0	0	0	0	0	0	0	0	0	0	0	0	0	0	0	0	0	0	0	0	0	0	0	0	0	0	0	0	0	0	0	0	0	0	0	0	0	0	0	0	0	0	0	0	0	0	0	0	0
AL159990.2	0	0	0	0	0	0	0	0	0	0	0	0	0	0	0	0	0	0	0	0	0	0	0	0	0	0	0	0	0	0	0	0	0	0	0	0	0	0	0	0	0	0	0	0	0	0	0	0	0
AC008543.5	0	0.017202386	0.01997925	0	0.01535289	0.009816113	0	0.015432743	0.020246017	0.021703684	0.010324368	0	0	0.020162837	0.020335637	0	0.00584407	0.014361106	0.007602144	0	0.007887075	0.055929351	0.011120469	0.017978095	0.021715449	0.049933692	0.006736332	0.006107203	0.033926946	0.010686952	0.023165295	0	0.006125908	0.008209413	0.008074085	0.006500325	0.008098109	0.032432746	0.005092819	0	0.020104678	0.024911864	0	0	0.00526243	0.011814816	0.012502181	0.013751015	0.004285857
AC106875.2	0	0	0	0	0	0	0	0	0	0	0	0	0	0	0	0	0	0	0	0	0	0	0	0	0	0	0	0	0	0	0	0	0	0	0	0	0	0	0	0	0	0	0	0	0	0	0	0	0
AC008080.4	0	0	0.012640959	0	0.021586313	0.010351163	0	0.010849294	0.012809744	0	0	0	0	0.01063093	0	0	0.006162615	0	0.016033034	0.012956777	0.024950934	0.050552495	0.023453232	0	0.01144955	0.019745792	0.028414046	0.012880181	0.005110888	0.011269469	0	0.012560745	0	0	0	0.02056392	0.01707903	0	0.005370415	0	0.010600265	0.008756581	0.005212927	0	0.011098543	0.01245881	0.013183641	0.029001093	0.013558402
AL122125.1	0.052846546	0	0.016749271	0.022895336	0.150159792	0.123437622	0	0.021562972	0.101837464	0.068230957	0.043276308	0	0.165089852	0.021128973	0.042620106	0	0.024496394	0.030098484	0.06373131	0.103006377	0.066119975	0.066982056	0.069919949	0.037679091	0.022755981	0.026163174	0.197655208	0.02559936	0.060947335	0.06719421	0.032367065	0	0	0.034411122	0.016921937	0.108988775	0.169722859	0.090631507	0.021347401	0	0.08427211	0.03480741	0.020721386	0.078025717	0.044116708	0.024761884	0.131012436	0.201738854	0.017964883
DSCAS	0.172014073	0	0.21807369	0.149047397	0.139647443	0.066964352	0.112992823	0.046791259	0.110492727	0.024676657	0.023477202	0.337440125	0.089560498	0.114623725	0.09248486	0	0.026578366	0.130626331	0.034573947	0.083820741	0.14347915	0.218024774	0.101150016	0.040881473	0.222210306	0.11354723	0.061272604	0	0.176339485	0.121508518	0.140471892	0.135431178	0.139300701	0.149343025	0.146881187	0.177377752	0.110488661	0.196668731	0.138970424	0.082770525	0.137151716	0.113297175	0.044965033	0.112876264	0.04786623	0.026866421	0.028429462	0.156346309	0.038983471
AC245884.10	0.047044403	0	0.02982066	0	0	0	0.061805174	0.038391048	0.030218832	0	0	0.046143519	0.048988087	0	0	0	0.087227516	0.053587805	0	0	0.117721023	0.238511771	0	0	0.0405151	0	0	0.09115499	0.07234105	0	0	0.044447146	0	0	0	0.048511324	0.06043544	0.040340433	0.038007242	0.045274086	0	0	0	0.092612127	0	0	0.046651313	0	0
CR936218.1	0.052151196	0.284631577	0.165288857	0.045188164	0.804427455	0.284231367	0.068514288	0.383026477	0.334991656	0.089777575	0.042706883	0.255762595	0.488752852	0.125105763	0.168237261	0.168566879	0.145044438	0.059404902	0.06289274	0.254127575	0.717749727	0.793208554	0	0.111549941	0.494044332	0.309827063	0.390108964	0.404200417	0.521260099	0.132620152	0.191647096	0.394176008	0.050679795	0.271666753	0	0.161332068	0.334979328	0.313036454	0.168532114	0.15056612	0.249489799	0.480891845	0.16358989	0.256663543	0.391826029	0.14661642	0.310292613	0.170643768	0.106371016
AC002384.1	0	0	0.002837257	0	0	0	0	0	0	0	0	0	0	0	0	0	0	0	0	0	0	0.00567324	0.007896098	0.00319134	0	0.336826861	0	0	0	0	0	0	0	0	0	0	0.12650151	0	0	0	0	0	0	0	0	0	0	0.024409799	0
AL359636.2	0	0	0.0388014	0.106078778	0.04969436	0.047659314	0	0.049952831	0	0	0.100253996	0.060040022	0.063741256	0	0	0	0	0	0.07382005	0.059656203	0	0.077585393	0.107984477	0.043643735	0	0	0.327063224	0	0	0.155662263	0	0.057832773	0	0	0.19600699	0	0.078636074	0.05248929	0.098906878	0	0.146418724	0	0	0.120503038	0.102200869	0	0.121401486	0.133528199	0
AC092802.3	0	0	0	0	0.030644855	0.02938991	0	0	0.04849403	0.032490932	0	0.074049361	0	0	0	0.081340208	0	0.042997834	0	0	0.188914214	0	0.033295214	0	0.032508545	0	0	0	0.058045081	0	0	0	0	0.049158746	0.024174195	0.038924562	0	0.032368395	0	0.072654128	0	0	0	0	0	0	0	0	0
AC007950.1	0.025778803	0	0.049022256	0.044673827	0	0	0	0	0.016558937	0.022188929	0.042220789	0	0	0	0	0.027774705	0.071696763	0	0.031088444	0	0	0.130696694	0.068214584	0.036760089	0	0	0.027547764	0.04994997	0	0	0	0.048711182	0.075154427	0.134287305	0	0.079747884	0	0.022105246	0	0.07442618	0.020554173	0.067916897	0.060647959	0.076122651	0.021520346	0.024157936	0	0	0.052580145
AP003721.1	0	0	0.011631438	0.015899539	0.029793609	0.014286762	0	0	0	0	0.030052992	0.017998109	0.019107622	0	0.029597296	0	0.017011385	0.020901725	0	0.017883052	0.091833298	0.023257658	0.016185173	0.026166036	0	0	0.058825955	0.035554666	0.028216359	0	0	0.017336445	0	0	0.04700538	0	0.047145239	0	0.029649168	0	0	0	0	0	0.030636603	0	0.018196172	0.160110202	0
AC105460.2	0	0	0	0	0	0	0	0	0	0	0	0	0	0	0	0	0	0	0	0	0	0	0	0	0	0	0	0	0	0	0	0	0	0	0	0	0	0	0	0	0.013636264	0	0	0	0	0	0	0	0
AC026688.2	0	0	0	0	0	0	0	0	0	0	0	0	0	0	0	0	0	0	0	0	0	0	0	0.00606098	0	0	0	0	0	0	0	0	0	0	0	0	0	0	0	0	0	0	0	0	0	0	0	0	0
AP001993.1	0	0	0.008600396	0	0	0	0	0	0	0	0	0	0	0.00542464	0	0	0	0	0	0	0	0	0	0	0	0	0	0	0	0	0	0	0	0	0	0	0	0	0	0	0.005408993	0	0	0	0	0	0	0	0
AC017002.1	0	0.024553916	0.136883939	0.015592738	0.058437409	0.028022162	0.023641707	0.058741354	0.046237214	0	0	0.035301625	0.074955665	0.014389766	0.058052358	0	0	0	0.043403843	0.017537976	0	0	0.190474321	0.012830565	0.015497831	0.01781828	0.134611947	0.191777269	0	0.030508154	0	0.068007665	0.017487693	0	0	0	0.046235512	0.030862034	0.058154101	0.034636474	0.071741297	0.071116161	0.014112181	0	0.015022716	0.016863939	0.071380215	0.039255169	0.036704641
AL390816.1	0	0	0	0	0	0	0	0	0	0	0	0	0	0	0	0	0	0	0	0	0	0.062405642	0	0	0	0	0	0	0	0	0	0	0	0	0	0.050771168	0	0	0	0	0	0	0	0	0	0	0	0	0
AL583810.2	0.019488585	0.019943454	0.003088372	0.004221635	0.01582156	0.007586824	0	0.015903852	0	0.020968333	0.011969477	0.009557693	0.015220331	0	0.007858655	0.010498736	0.009033704	0.016649438	0	0.004748296	0.036575278	0.055578227	0	0.003473795	0.01258782	0	0	0	0.003745995	0	0.005968113	0.013809485	0.014204048	0.012690027	0	0.020096271	0.01877696	0.008355701	0.027553499	0.023444018	0.015538803	0.006418084	0.015283137	0.023978401	0.012201917	0.004565805	0.014494308	0.031884269	0
LINC01914	0.052964244	0.192712693	0.01119105	0.137677969	0.085996699	0	0.301523906	0.129665979	0.068042849	0.075981021	0.086745384	0.017316666	0.091920853	0.070586771	0.854300569	0	0.032734602	0.020110345	0.06387325	0.27529544	0	0.17901663	0.062289487	0.251753394	0.015204442	0.157328664	0.132063614	0.324980736	0.095018116	0.344201968	0.064878304	0.250200807	0.068626537	0.137951046	0.079144916	0.109231511	0.226801148	0.060555572	0.028526594	0.033980772	0.042229899	0.046513242	0.083070145	0.139021322	0.044214964	0.049634066	0.420173516	0.365864291	0.096026099
AP000424.1	0.448697085	2.944517498	0.33859712	0.333247482	0.780576507	0.63216033	0.14035272	0.313854579	1.235225299	0.073564374	0.034994319	0.838294651	0.289240981	1.349748433	0.103391093	1.104999053	0.257509263	0.316399155	0.154604255	1.395167237	0.267331435	0.839532504	0.150770779	0.335150947	0.53363083	0.3808117	0.593650607	0.331204654	0.459979884	0.307897998	0.785184868	0.54504661	0.830547578	0.361734167	0.123151562	0.330491567	0.274484409	0.219860798	0.431551237	0.390687291	0.511084224	0.591069222	0.435651782	0.588873337	0.445923603	0.420484827	0.82633181	0.279653398	0.740869828
AC027807.2	0.038857754	0.583215682	0.197050246	0.067339224	0.567831145	0.242034553	0.204199447	0.063420506	0.274561789	0.40135857	0.6364163	0.22868185	0.161852796	0.186432118	0.250706507	0.083732567	0.144096435	0.088524952	0.093722514	0.151479966	0.194470514	0.246257558	0.342744846	0.277052142	0.234252749	0.269326793	0.373717831	1.355260221	0.567646744	0.461136737	0.09519725	0.293699771	0.226568494	0.202418365	0.398163219	0.400694024	0.149755464	0.199922441	0.470898555	0.186977535	0.247859147	0.102374735	0.152363133	0.114743702	0.356826319	0.109243607	0.269731487	0.211910561	0.264189452
LINC02114	0	0	0	0	0	0	0	0	0	0	0	0	0	0	0	0	0	0	0	0	0	0	0	0	0	0	0	0	0	0	0	0	0	0	0	0	0	0	0	0	0	0	0.015521637	0	0	0	0	0	0
AC008741.1	0	0	0	0	0	0	0	0	0	0	0	0	0	0	0	0	0	0	0	0	0	0	0	0	0	0	0	0	0	0	0	0	0	0	0	0	0	0	0	0	0	0	0	0	0	0	0	0	0
AC012038.2	0	0.168999999	0	0	0	0	0.244082152	0	0.039780259	0	0	0.060743616	0	0	0.099890874	0	0	0.070543321	0.074685128	0	0	0	0	0.132465555	0.053334331	0	0	0.119996999	0.09523021	0.15748643	0	0.117021003	0.060182256	0.080651067	0	0.06386061	0	0	0	0.059599089	0	0	0	0.060957592	0.051699268	0.116071333	0	0.337732457	0.168420776
AC011525.1	0	0.003811135	0	0	0	0	0	0	0	0	0	0	0	0	0	0	0.002589471	0	0	0	0	0	0	0	0	0	0	0	0	0	0	0	0	0	0	0	0	0	0	0	0	0	0	0	0	0	0	0	0
AJ009632.1	0	0	0	0	0	0	0	0	0	0	0.009435242	0	0	0	0	0	0	0	0	0	0	0.014603646	0	0	0	0	0	0	0	0	0	0	0	0	0	0	0	0	0	0	0	0	0	0	0	0	0	0	0
AC073062.1	0	0	0	0	0	0	0	0	0.02238186	0	0	0	0	0	0	0	0	0	0	0	0	0	0	0	0	0	0.03723489	0.033757397	0	0	0.042681844	0	0	0	0	0	0	0	0.028150419	0.067065349	0	0	0	0.034297019	0	0	0	0	0
AC013562.1	0	0	0	0	0	0	0	0	0	0	0	0	0	0	0	0	0	0	0	0	0	0	0	0	0	0	0	0	0	0	0	0	0	0	0	0	0	0	0	0	0	0	0	0	0	0	0	0	0
AL162742.2	0	0	0	0	0	0	0	0	0	0	0	0	0	0	0	0	0	0	0	0	0	0	0	0	0	0	0	0	0	0	0	0	0	0	0	0	0	0	0	0	0	0	0	0	0	0	0	0	0
AC007785.3	0	0	0.012967177	0	0.016607535	0.03185487	0	0	0.013140318	0.017607989	0	0	0	0.016357915	0	0	0	0	0.024670184	0	0	0.051857075	0	0.014585455	0	0	0.021860484	0	0.015728344	0	0.025058373	0	0	0.026640869	0	0	0.026279669	0.017541582	0	0	0.016310731	0.026947672	0	0.020135669	0.017077436	0	0	0.022312131	0
AL360270.2	0.047681094	0.057829908	0.136009117	0.073448698	0.120428906	0.053623696	0.034800908	0.045395731	0.10379424	0.120843466	0.125815834	0.036375125	0.071718232	0.023300121	0.038454231	0.025686381	0.027013567	0.030173919	0.019167311	0.250416506	0.043085698	0.067149931	0.22897761	0.24175056	0.08212685	0.036720244	0.226457811	0.059026093	0.077393441	0.049399252	0.025958548	0.06757303	0.069503718	0.082793677	0.072946695	0.062825609	0.037432611	0.070415456	0.092023885	0.058633156	0.200647881	0.034894646	0.024927983	0.046932762	0.048650004	0.074471832	0.089311736	0.06067334	0.050427741
CR769775.1	0.032688585	0.033451546	0.046621682	0.014162064	0.053075626	0.069990404	0.053681298	0.026675842	0.083989661	0.028136477	0.006692213	0.024046957	0.085097862	0.039208404	0.052725905	0.035219472	0.045457226	0.009308809	0.019710714	0.007964411	0.020449477	0.103580498	0.014416484	0.023306654	0.021113797	0	0.069863402	0.023751983	0.031416152	0.034636191	0.060062595	0.02316292	0.055591032	0.095783536	0.026167943	0.042134836	0.020996642	0.007007591	0.026409156	0.047187732	0.039095309	0.096886604	0.019226028	0.032175553	0.020466514	0.053608203	0.016207724	0.044566757	0.066673792
LINC02202	0.16278183	0.437485995	0.265778723	0.145321985	0.324373983	0.345656067	0.252739702	0.257628539	0.27883313	0.131621634	0.30700057	0.251592726	0.190053657	0.134110472	0.334171336	0.186014477	0.178349601	0.247230856	0.279592864	0.153836531	0.160465402	0.356376214	0.156634608	0.425560365	0.208159879	0.356548547	0.495499767	1.142174295	0.276860948	0.51848675	0.157102121	0.279627038	0.129427428	0.327623004	0.183224456	0.310282292	0.114063901	0.232641547	0.442357473	0.280082341	0.48769796	0.233926587	0.092840062	0.242768255	0.111183988	0.097075215	1.095710732	0.295909956	0.295129374
AC006504.5	0.789460164	1.09401283	0.637260725	0.804298333	0.831184331	1.200521516	0.611764227	0.709678052	0.948845459	0.658287388	0.734880709	1.209909806	0.764275138	0.74964496	0.751095432	0.730970164	0.771915156	1.088955063	0.795866578	0.438793942	1.018615445	1.004535401	0.603860284	0.82892535	0.844551886	0.912988416	0.790906439	0.582595816	0.744503524	0.739776755	1.137034032	0.938171103	0.869078136	0.911650422	0.679379061	0.979436176	0.919098309	1.332764426	1.111177699	0.753816607	0.843376785	0.869338924	0.897214654	0.728503097	0.880446273	0.814960284	0.883779673	1.113328047	0.72334774
AP001267.2	0.007600174	0.010370086	0.009635247	0.019756282	0	0.017752295	0.019969649	0	0.014645848	0.006541798	0	0.022363901	0.015828366	0	0.012258899	0	0.007045943	0.025971846	0.02749673	0	0.009509105	0.028899257	0	0	0.006545345	0	0.016243408	0	0.011686929	0	0.018619596	0	0.014771484	0.009897734	0	0.01567432	0.009763539	0.01955138	0.006140192	0.007314174	0.012119671	0.010011719	0.01192026	0	0.050757479	0.028489224	0.015073339	0.024868507	0.005167272
LINC00456	0	0	0	0	0	0	0	0	0	0	0	0.022471627	0	0	0	0	0	0	0	0.022327972	0	0	0.020208078	0	0	0	0	0	0	0	0	0	0	0	0	0	0	0	0	0	0	0	0	0	0	0	0	0	0
AC087521.3	0.180316297	0.094628171	0.29014485	0.120185492	0.202690382	0.280785492	0.054667569	0.1245106	0.196012616	0.191022801	0.124944722	0.176863303	0.12999201	0.133095895	0.111863796	0.149443952	0.23146199	0.173797019	0.217455912	0.135178973	0.173543241	0.140644736	0.134579079	0.158232404	0.226962544	0.151073447	0.074111439	0.201569762	0.138637857	0.070545103	0.101943512	0.196570713	0.121312264	0.307080879	0.230955568	0.128726899	0.106912037	0.214090174	0.168089773	0.093439692	0.132711984	0.127901243	0.087018944	0.054611176	0.301058903	0.129983644	0.165055038	0.060514092	0.179177308
AL731566.2	0.300075022	0.068239747	0.15851045	0.086670043	0.527826217	0.233635878	0.065704554	0.285692374	0.128501531	0.344383379	0	0.392438253	0.312472906	0.079983495	0	0.161654041	0.41728873	0.113937478	0.482508338	0.097482376	0	0.190169874	0	0.320926014	0.043071258	0	0.534444006	0.581436562	0.115357731	0.381544411	0.061262584	0.094502765	0.340210104	0.390788767	0	0.257859877	0.192745203	0	0.161620703	0.144391484	0.199381963	0.197644598	0.549084047	0.147682745	0.835016564	0.328075438	0	0.163645758	0.170014663
TTC3-AS1	0.028904218	0.039438468	0.064126652	0	0.152525899	0.02250458	0.075946558	0.082556502	0.037133077	0.074637327	0.023669813	0.042526069	0.030098423	0.011556412	0.023310906	0.046713155	0.10718568	0.032924504	0.191716793	0.056338948	0.07232814	0.109906746	0	0.041216873	0.099570383	0.071549246	0.07721912	0.084008838	0.022223276	0	0.017703044	0.040962685	0.042133065	0.075284132	0.055532336	0.029805499	0.055697566	0	0.023351761	0.05563306	0.046092312	0	0.068000902	0.042675871	0.0361942	0.013543419	0	0.0157629	0.068780773
AL359962.2	0.470909812	0.071392739	0.232168111	0.226686498	0.552214227	0.122215468	0.137480816	0.256193727	0.470536135	0.495406288	0.514173961	0.359249374	0.272425499	0.33471641	0.337584999	0.901990426	0.339553976	0.238403832	0.567902759	0.152979768	0.523722573	0.530550936	0.323062469	0.410366341	0.540736191	0.466274391	0.223655116	0.35484261	0.522980429	0	0.640931982	0.444911534	0.508470547	0.613267521	0.536140572	0.215819355	0.403301844	0.448670826	0.718625386	0.302126076	0.292032064	0.482478947	0.369292029	0.360514865	0.393119184	0.343234039	0.570747248	0.342413897	0.142296101
AL356489.1	0	0	0	0	0.056253668	0	0	0	0	0.011928489	0	0	0	0	0.022353203	0	0	0	0	0	0	0.035130449	0	0.069166164	0.011934955	0	0.014809331	0	0	0	0	0	0	0	0	0	0	0.011883502	0	0.013336859	0	0	0.02173572	0	0	0	0	0	0
AC090921.1	0	0	0.042048379	0.022991133	0.03231173	0.061977049	0.017429576	0.021653194	0.059653744	0.057097035	0.097779107	0.026025717	0.151965554	0	0.021399216	0	0.012299445	0.015112209	0.015999492	0.090507695	0.049797471	0.050446737	0.023404167	0.037836744	0.022851195	0.039408965	0.028354603	0.012853235	0.030601172	0	0	0.012534467	0	0.034555102	0.04248185	0	0	0.056881699	0.075028523	0.025535342	0.010578089	0	0.010404043	0	0.011075324	0.02486549	0.065780303	0.014470211	0.009020025
AL162385.2	0.111255886	0	0.24683136	0.096401416	0.316125877	0.303180125	0.073081908	0.090791461	0.21439466	0.14364412	0.182216035	0.163688061	0.173778792	0.133446148	0	0	0.103142711	0.190095687	0.067085589	0.162641648	0.20879992	0.352537135	0.098133261	0.396622013	0.095814658	0.110160733	0.178335526	0.107786778	0.213850297	0	0.136282379	0.052556801	0.054058448	0.144888935	0.14250052	0.344175077	0	0.190803172	0.269651383	0.214138482	0.22176871	0.293115029	0.043623971	0.164264668	0.139315922	0.208521131	0.165489393	0	0.075641612
AP002759.1	0	0	0	0	0	0	0	0	0	0	0	0	0.010508584	0	0	0	0	0	0	0	0	0	0	0	0	0	0.010784134	0	0	0	0.012361705	0	0	0	0.006462866	0	0	0	0	0	0	0	0	0	0	0	0	0	0
AC055854.1	0	0.009873117	0.009173494	0	0.023497653	0.011267697	0.009506318	0.017714902	0.00929598	0	0.011851111	0.007097383	0	0.011572236	0	0	0	0	0	0.014104022	0	0.009171436	0.051059753	0.020636654	0.00623167	0.014329443	0.046394911	0	0.005563426	0.006133657	0	0.006836462	0	0	0	0	0.195208401	0.006204804	0.017537801	0.006963654	0.017308284	0	0.011349002	0	0	0.006780982	0	0.015784484	0.004919639
LINC02154	0.010182379	0	0.012908879	0	0	0.03963957	0.040131683	0.00830943	0	0	0.008338402	0.019974779	0.106030734	0.008142186	0.032847866	0.010970741	0	0.011598645	0	0.119082517	0	0	0.044906839	0.021779822	0.008769164	0.010082148	0.065286609	0	0	0.017262482	0	0	0.029685275	0	0.013041955	0.010499882	0	0.008731359	0.016452718	0.009799208	0.016237401	0	0.02395536	0	0	0	0	0.677460506	0.006922884
AC004846.1	0.389851566	0.716338355	0.932467606	0.572008073	0.839769514	0.728484328	0.416566873	0.441157198	0.964951704	1.297506721	1.264235763	0.774969049	1.401910548	0.627634422	0.503056991	0.599250648	0.669835821	0.183551409	0.677014568	0.709224236	0.806446906	0.553425509	0.696907029	0.555921019	0.456611823	0.108083933	1.294248156	0.604312754	0.587492341	0.555178392	0.471179571	0.550037079	0.530393129	0.44678047	1.068578697	0.637852336	0.454078207	0.895914731	0.915488548	0.545263274	1.280659768	0.602567618	0.534000309	0.731650987	0.512043108	0.501732606	0.752569799	0.572617075	0.530111294
AC092329.1	0	0	0.017507949	0	0	0	0	0	0.017741718	0	0	0	0	0	0	0	0	0	0	0	0	0	0	0	0	0	0	0	0	0	0	0	0	0	0	0	0	0	0	0	0	0	0	0	0	0	0	0	0
AC011518.1	0	0	0	0	0	0	0	0	0	0	0	0	0	0	0	0	0	0	0	0	0	0	0	0	0	0	0	0	0	0	0	0	0	0	0	0	0	0	0	0	0	0	0	0	0	0	0	0	0
AC023983.2	0	0	0	0	0.045803699	0	0	0.0690629	0.018120545	0.048562959	0.046202464	0.02766969	0.029375419	0.022557623	0	0	0.026152734	0	0.068040544	0.027492805	0.03529536	0.035755546	0	0.020113394	0	0	0.12058274	0.109321109	0.043378886	0.047825061	0	0.02665247	0.027413981	0	0.054198374	0	0.108719269	0.024189904	0.02279082	0	0.044985112	0	0.022122476	0.027767159	0.047099689	0	0.083922557	0.092305525	0
LINC00864	2.8434851	0.725718704	3.228827188	2.694264086	2.806673341	3.376616247	2.526276519	4.24025411	2.78574739	4.313957273	4.422559517	3.892607691	2.577531886	4.727437395	1.220859815	4.297911639	3.280936376	3.565213945	2.31899733	0.378797645	2.917810501	2.852139146	2.345701503	3.369240032	2.431219686	0	2.951165323	0.356739465	2.312066631	2.028831637	2.931829639	2.589863529	1.789160234	3.463312926	4.991425484	1.835230332	2.338890501	4.332770744	4.842416936	3.169594916	2.93593157	3.42235435	3.224515041	3.564013403	3.17640301	4.677599816	2.63715356	1.494912799	2.350502079
AP000845.1	0.059517461	0.060906616	0.150908494	0.045124548	0.229512854	0.092679585	0.039095905	0.103210847	0.076461728	0.096054843	0.079201128	0.182430382	0.085217662	0.059490305	0.03600009	0.056109857	0.062074391	0.06779574	0.116636371	0.029002265	0.055849814	0.113155983	0.078746071	0.042435391	0.083292658	0.0147329	0.127203191	0.014415407	0.057200689	0.006306355	0.027339614	0.056231585	0.04337867	0.067821076	0.071467589	0.046029985	0.028672093	0.102072086	0.108189551	0.057277773	0.100841802	0.156804849	0.05250844	0.065906284	0.130424807	0.062747149	0.103285262	0.016228908	0.015174467
LINC02080	0.005139048	0.028047974	0	0.013358705	0.012516213	0	0	0.008387542	0.04291368	0.008846802	0.012625179	0.010081274	0.053513728	0.012328088	0.016578323	0.027684674	0	0	0.043382739	0.010016828	0.012859639	0.045595565	0	0.003664093	0.022128993	0.015265385	0.005491694	0.029872835	0.015804819	0.013068566	0.012590106	0.004855328	0.024970272	0.033463004	0.009873415	0.015897876	0.013203723	0.017626873	0.033214757	0.014836986	0	0.013539349	0.008060183	0.01517518	0.060061645	0.004815926	0.015288323	0.011210309	0.00349398
SLC16A12-AS1	1.838140717	0.125402898	0.058258334	0.637087618	0.130573732	0.053668531	0.784836137	0.600013134	0.22138579	0	0.094078931	0.405661716	0.21533459	0.716547792	0.741219237	0.76742718	1.427181213	1.413320106	0.27709265	0.044785381	0.086243445	0.291226329	0	0.114675495	0.138514669	0.113752931	0.196427536	0.311644379	1.713591728	0.253195575	1.041375138	0.195374196	1.250395397	0.598454296	0.191291459	0.284318542	0.737925476	0.295537522	0.111377745	0.773924405	0.054960072	0.696148195	1.801859656	1.176039795	0.115087066	0.818218785	0.227847716	0.375910908	0.421784204
AL021937.4	0.035707125	0.04872072	0.06790245	0.092818931	0	0.083403799	0	0.087417454	0.068809097	0.092203996	0	0.140093385	0.074364798	0.085658	0.115189476	0	0.033103235	0.12202088	0	0.034799452	0.312729611	0.045258146	0.062990945	0	0	0.106066922	0.076314752	0.034593729	0.054907509	0.121070649	0.131217831	0.033735785	0.104099038	0.046501516	0	0.036820532	0.045871043	0.214331266	0	0.068726878	0.056940615	0.04703704	0	0.175733597	0	0.033462006	0.035408767	0.038945725	0.048553737
AC063948.1	0.292817271	0.799071234	2.068247698	0.507442809	1.052759942	1.074786684	0.439648415	0.443776205	1.585332546	1.548248626	1.33597047	1.107809699	0.609830589	0.401394745	0.337362318	0.721116356	0.465366851	0.524142461	1.160279779	0.489212345	1.936495305	0.212080387	2.545897866	1.521082048	0.900632508	0.041419273	1.609254618	0.324213527	0.482432728	0.602797664	0.358685154	0.474259261	0.406508115	0.708197234	0.696522992	0.603895584	0.591119194	0.860879748	1.0476561	0.402569046	3.768897791	0.88166526	0.721694712	0.494094251	0.873021936	0.548812211	0.539259633	0.365000565	0.284404476
AC244230.1	0	0	0	0	0	0	0	0	0	0	0	0	0	0	0	0	0	0	0	0	0	0	0	0	0	0	0	0	0	0	0	0	0	0	0	0	0	0	0	0	0	0	0	0	0	0	0	0	0
AC124067.4	0.826352037	0.200043714	0.080261323	0.583210331	0.075742644	0.093395427	0.884263433	1.201870571	0.136981876	0.120458184	0.060030188	0.058828622	0.131849819	0.452954032	0.440712321	0.437985736	0.506608904	0.614874447	0.305395935	0.188347096	0.033351816	0.616606566	0.052902862	0.270833317	0.091827415	0.085780899	0.199399958	0.303447644	0.399654653	0.71176717	0.36734374	0.585547715	0.155426558	0.138859509	0.051213932	0.673448922	0.385247348	0.154290711	0.03230376	0.448934711	0.265675	0.447711954	0.794363349	0.793704227	0.255910289	1.604994769	0.132168914	1.533665941	0.679629864
AC016598.2	0	0	0	0	0	0	0	0	0	0	0	0	0	0	0	0	0	0	0	0	0	0	0	0	0.026006836	0.02990077	0	0	0	0	0.036990932	0	0	0	0	0	0	0	0	0	0.024077746	0	0	0.029724083	0	0.028299296	0	0	0
AC023510.1	0	0	0	0.028035106	0	0	0.042506824	0.132018196	0.020783156	0	0	0	0.033691807	0.077616637	0	0.034860089	0.059991169	0.036855286	0.117057507	0	0	0.123028266	0	0	0	0.06407308	0	0.031346155	0.024876463	0	0.039633141	0.030568752	0.062884317	0	0	0	0.083129564	0.055488678	0	0	0	0	0	0.159236157	0	0	0.064169357	0.070579191	0.021997816
AC138304.1	0	0	0	0	0	0	0	0	0	0	0	0	0	0	0	0	0	0	0	0	0	0	0	0	0	0	0.039957252	0	0	0	0	0	0	0	0	0	0	0	0	0	0	0	0	0	0	0	0	0	0
AL596223.2	0	0.099686635	0	0.031652539	0.207594182	0	0.09598315	0.089431681	0.046929707	0.031442837	0.029914499	0.035830336	0.076078273	0	0.117843611	0	0	0.041610807	0.132161702	0.106803847	0.137115155	0.13890288	0	0.026045455	0.031459882	0	0.23421947	0.03539082	0.084258988	0	0.044747095	0.034513107	0.035499211	0.04757298	0.023394383	0.075337863	0	0.09397276	0	0	0	0	0	0.143826207	0.060990841	0.068466039	0.036224637	0.159372367	0
TPRG1-AS2	0	0	0	0	0	0	0	0	0	0	0	0	0	0	0	0	0	0	0	0	0	0	0	0	0	0	0	0	0	0	0	0	0	0	0	0.034130096	0	0	0	0	0	0	0	0	0	0	0	0.036100004	0
AC136475.4	0	0	0	0	0	0	0	0.046206369	0	0	0	0.055537021	0	0	0	0.183015468	0	0	0	0	0	0	0	0	0	0	0	0	0	0	0	0	0	0	0	0	0	0	0	0	0	0	0	0	0	0	0	0.123513584	0
AC006065.4	0	0	0	0	0	0	0	0.010853845	0	0	0	0	0	0	0	0	0	0	0	0	0	0	0	0	0	0.065846915	0	0	0	0	0	0	0	0	0	0	0	0	0	0	0	0	0	0	0	0.012464036	0	0.014506629	0
AL137001.1	0	0	0	0	0	0	0	0	0	0	0	0	0	0	0	0	0	0	0	0	0	0	0	0	0	0	0	0	0	0	0	0	0	0	0	0	0	0	0	0	0	0	0	0	0	0	0	0	0
LINC01602	0	0	0.05718101	0	0.018308448	0.029264491	0	0	0.004828709	0	0.006155947	0	0	0	0	0	0	0	0	0	0	0	0.019891877	0.021439028	0.006473963	0	0	0	0	0	0	0.00710227	0	0	0	0.007751691	0.009657062	0	0	0	0	0	0	0	0	0	0	0	0
AC079385.2	0.018370757	0.025066048	0.023289832	0.111425738	0.074570332	0.014303317	0.144808878	0.05996655	0.047201605	0.031625009	0.030087816	0.108113783	0.057389288	0.029379801	0.088894775	0.079172393	0.10218658	0.167407557	0.110772844	0	0.09193971	0.139707648	0.016203928	0.052392711	0.110747534	0	0.078525492	0.053393798	0.183618853	0.264728059	0.067509522	0.208278401	0.178524421	0.191394421	0.200004351	0.056830763	0.40119888	0.094517214	0	0.159115065	0.014647528	0.36299732	0.129658731	0.126577061	0.046008155	0.206588142	0.05465177	0.040073932	0.037470207
AL590440.1	0	0	0	0	0	0	0	0	0	0	0	0	0	0	0	0	0	0	0	0	0	0	0	0	0	0	0	0	0	0	0	0	0	0	0	0	0	0	0	0	0	0	0	0	0	0	0	0	0
AC087289.5	0.084887365	0.272529132	0.079130414	0.069226843	0.081076153	0.019438996	0.052480866	0.130396555	0.157166479	0.103152313	0.0654256	0.132239331	0.12999201	0.091836168	0.088596126	0.107599645	0.064809357	0.187700781	0.132480833	0.087595974	0.124951134	0.183541381	0.32592606	0.124608018	0.129010288	0.044497997	0.165416732	0.091915811	0.099819257	0.11005036	0.042816275	0.132095519	0.106754793	0.091040449	0.083144004	0.185366735	0.051317778	0.042818035	0.072614782	0.197024265	0.159254381	0.07235556	0.090064607	0.167110197	0.083370158	0.07954999	0.079226418	0.239635804	0.054319016
AL360091.2	0	0.03328	0.015460865	0	0.039602582	0	0	0.019904282	0	0	0	0	0	0	0	0.026279144	0	0	0.029414451	0	0	0	0	0	0	0	0.026064423	0.023630178	0.018753026	0	0	0	0	0	0	0	0	0	0	0	0	0	0	0	0.020361558	0	0	0	0.016582969
AL110504.1	0	0	0	0	0	0	0	0	0	0	0	0	0	0	0	0	0	0	0	0	0	0	0	0	0	0	0	0	0	0	0	0	0	0	0	0	0	0	0	0	0	0	0	0	0	0	0	0	0
AC079031.1	0	0	0.009709722	0	0	0	0	0	0	0	0	0	0	0	0	0	0	0	0	0	0	0	0	0	0	0	0	0	0	0	0	0	0	0	0	0	0	0	0	0	0	0	0	0	0	0	0	0	0
AC004257.1	0	0	0	0	0	0	0	0.046706799	0	0	0.046869648	0	0.059599225	0	0	0	0.053060781	0	0	0	0.071610081	0	0	0	0	0	0	0	0	0	0	0	0.055619702	0	0	0.059019192	0	0	0	0.055080747	0.045634717	0	0.044883869	0	0.047779829	0.05363585	0.05675629	0	0
Z98259.1	0	0	0.189502652	0.016189984	0.007584466	0.429158498	0	0.007623915	0.012002058	0.104537706	0.022951489	0.458172239	0.768538499	0.014940936	0.015068983	0	0.00866107	0.010641774	0	0.072838923	0.046755433	0	0.024721255	0	0.032182885	0	0.309486226	0.018102081	0.021548851	0.015838352	0.011443865	0.097092264	0	0.036499717	0.041881046	0	0	0	0.105667749	0.008990788	0.521424369	0	0.007326359	0.018391448	0	0.043774692	0.009264285	0	0.012703512
AC104211.3	0	0	0	0	0	0	0	0	0	0	0	0	0	0	0	0	0	0	0	0	0	0	0	0	0	0	0	0	0	0	0	0	0	0	0	0	0	0	0	0	0	0	0	0	0	0	0	0	0
AC093583.1	7.85401381	26.85445335	8.266711272	6.506490537	11.84763449	6.393965537	1.376936525	3.118059887	10.75471791	3.89401779	5.557112573	22.8440729	0.808180448	8.582429849	11.66257298	7.132753475	5.725391489	5.425283179	2.74391287	0.116367037	2.738860881	6.364696589	4.440940672	5.169445199	4.895868459	1.622335737	1.772162657	3.791704328	8.675432322	7.264846827	8.304386744	6.768612296	9.740359661	6.85918767	2.72733475	2.236777988	9.646507624	12.67893067	8.783696364	12.83789318	17.50673747	17.17942281	1.794697452	2.742326461	15.45561507	8.932927456	3.782367413	1.888362495	4.956503634
AC138466.3	0	0	0	0	0	0	0	0	0.0460803	0.061747472	0	0	0	0	0	0	0	0	0	0	0	0	0	0	0	0.071031242	0	0	0	0.06080924	0	0.06777687	0	0	0.04594191	0	0	0	0	0	0	0	0	0	0	0	0	0	0
AC112204.2	0	0	0	0	0	0	0	0	0	0	0	0	0	0	0	0	0	0	0	0	0	0	0	0	0	0	0	0	0	0	0	0	0	0	0	0	0	0	0	0	0	0	0	0	0	0	0	0	0
AL512353.1	0.558859573	0.347824363	0.48476554	0.416278841	0.636776217	0.71757183	0.18033198	0.480066167	0.510132007	0.379764138	0.602174978	0.634708807	0.632997578	0.509604181	0.490249829	0.739456437	0.654449115	0.580749965	0.603023523	0.238883064	0.686960777	0.720771657	0.458349694	0.468367183	0.692389785	0.281533229	0.660073052	0.341958052	0.55783584	0.324127916	0.600502135	0.43537313	0.495452192	0.612888259	0.646738215	0.293198002	0.629769423	0.765071161	0.776269133	0.452908848	0.555038943	0.749101953	0.438263081	0.414979077	0.55657443	0.588037326	0.4569636	0.50260939	0.386628274
AC023394.1	0	0	0	0	0	0	0	0	0	0	0	0	0	0	0	0	0	0	0	0	0	0	0	0	0	0	0	0	0	0	0	0	0	0	0	0	0	0	0	0	0	0	0	0	0	0	0	0	0
AL021937.1	0.040703373	0.027768934	0.025801188	0.017634405	0.049566775	0.134688035	0	0.066432776	0.045754958	0.070070302	0.016666101	0.069866855	0.031788803	0.040684801	0.065653565	0.032891098	0	0.104320804	0.012271754	0.019834347	0.140048727	0.0257954	0.008975603	0.043531684	0.035054143	0.141059476	0.108741175	0.019717094	0.054766539	0.034502804	0.037394555	0.057684294	0.108776145	0.066260184	0.026067168	0.062958856	0.013072364	0.026177264	0.06576863	0.039171674	0.016226979	0.053618603	0.047879968	0.06009683	0.084948733	0.047680137	0.050454083	0.155382943	0.055347521
AC004990.1	0	0	0	0.005977895	0	0	0	0	0	0	0	0	0.007184067	0	0	0	0	0	0	0	0.00863185	0	0	0	0	0.006831116	0.014744887	0	0.010608761	0	0	0	0	0	0	0	0	0	0.005573734	0.006639411	0	0	0	0	0	0.006465244	0	0	0
AC131097.3	0.190247564	0.173055999	0.147393584	0.409063341	0.823733714	0.164583496	0.074056333	0.270255916	0.113152737	0.133429427	0.034621047	1.188739073	0.176095842	0.332429181	0.034096085	0.599748467	0.326618586	0.296971706	0.441870413	0.061803826	0.185135929	0.35723763	0.167807877	0.08540594	0.449051366	0.020930539	0.368956389	0.136529919	0.173361307	0.256831203	0.431560868	0.259630598	0.575181883	0.394580866	0.270750989	0.108988775	0.244400918	0.259810319	0.068311684	0.488235739	0.073035829	0.473380772	0.099462653	0.187261721	2.311715524	0.376380641	0.104809949	0.199817532	0.143719062
AC008080.3	0	0	0	0	0	0.032483585	0	0	0.080397998	0.03591103	0	0	0.086889396	0	0	0	0.038678517	0.047523922	0	0.081320824	0	0.05288057	0	0	0	0.123930825	0	0	0	0	0	0.118252803	0	0	0	0.043021885	0	0.035775595	0	0.040150965	0	0	0	0	0	0	0	0	0
AC006270.1	0	0	0	0	0.026926442	0.180766392	0.043573941	0	0	0.057097035	0	0.032532146	0	0	0	0	0	0.037780524	0.11999619	0.096972531	0.082995784	0	0.029255209	0	0.057127987	0	0	0.12853235	0	0.028114732	0	0.031336168	0	0	0.021240925	0.102604495	0.085216498	0.056881699	0	0	0.026445223	0	0	0.032646744	0.193818175	0	0	0	0.022550062
AC245014.3	0	0	0.173767652	0.039588478	0.408009315	0.249009613	0.060024045	0.037284678	0.176087833	0.314609599	0	0.089627468	0.142728979	0.109602744	0.147389416	0	0.084713754	0.104086975	0	0	0.285821217	0.057909558	0.080599364	0	0.157390073	0.316672425	0.146471542	0.17705609	0.035128147	0	0.055966107	0.086332498	0	0.059500499	0.117039332	0.141339909	0.058693784	0.313423078	0.110735799	0.087938714	0.255002062	0.060185723	0.071658972	0.044971595	0.152564986	0.128447815	0.226534472	0.19933028	0.062126396
LNCPRESS2	0	0	0	0	0	0	0	0	0	0	0	0	0	0	0	0	0	0	0	0	0	0	0	0	0	0	0	0	0	0	0	0	0	0	0	0	0.132251579	0	0	0	0	0	0	0	0	0	0	0	0
AC108102.1	0	0	0	0	0	0.022525114	0.114023779	0.047218187	0.018583479	0	0	0	0	0	0	0.031170518	0	0	0.034889403	0	0	0.036669009	0.025518229	0	0.024915308	0	0.061831661	0	0.022243553	0.049046869	0	0	0	0	0	0.029832694	0	0	0	0	0	0	0	0	0	0	0.028688855	0	0
LINC02042	0	0	0	0	0	0	0.010300862	0	0	0.006748858	0	0	0	0	0	0	0	0	0	0	0	0	0	0	0	0	0	0	0	0	0	0	0	0	0	0	0	0	0.00633454	0	0	0	0	0	0	0.01469548	0	0	0
AC024908.1	0	0	0	0	0	0	0.05452446	0	0	0	0	0	0	0	0	0	0	0	0	0	0	0	0	0	0	0	0	0	0	0	0	0	0	0	0	0	0.026658041	0	0	0	0	0.027335662	0	0.02042558	0	0	0	0	0
CASC11	0.006778095	0.004624198	0.004296521	0	0	0.002638684	0	0.002765666	0.004353889	0.002917099	0	0	0.007058138	0.005420002	0.010932905	0.003651442	0.003141906	0.00386043	0.008174174	0.01651449	0	0.008591114	0.002989309	0.007249077	0.002918681	0.036912559	0	0.013133489	0	0.00574555	0	0.003201943	0	0.004413568	0.004340813	0.003494723	0.008707458	0	0	0.00652303	0.002702184	0	0.007973171	0.003335858	0	0.006351916	0	0.014785722	0.006912524
AC073342.1	0.085236364	0.09304086	0.043223925	0.014771185	0.055358449	0.092910038	0.022396068	0.125204354	0.098552384	0.102713268	0.069800497	0.05016247	0.159764373	0.09542117	0.054993685	0.091835719	0.047412375	0.077673506	0.102792435	0.016613932	0.021329024	0.108035574	0.090219289	0.072927273	0.08808767	0.084397336	0.109302419	0.033031432	0.078641722	0.072251839	0.08352791	0.080530582	0.049698895	0.044401448	0.185595436	0	0.065699171	0.08770791	0.055090068	0.065623083	0.095145931	0	0.093580453	0.033559448	0.056924785	0.031950818	0.050714492	0.074373771	0
LINC01021	0.012019684	0.024600455	0.019047692	0	0.019516057	0.056150548	0.07105955	0.009808782	0.034743638	0.005172931	0.049214907	0.041263291	0.112646601	0.057668161	0.019387463	0.019425448	0.016714749	0	0.036238425	0.046856578	0.04511598	0.060938944	0.037106872	0.072844339	0.03105441	0.047605472	0.321112111	0.017467342	0.060069397	0.035660309	0.022085185	0.03974633	0.035041678	0.015653278	0.023092863	0.037183433	0.94962449	0.030920529	0.116528649	0.034702123	0.009583636	0.023750317	0.037703811	0.082817289	0.035119442	0.02252787	0.065555882	0.301526718	0.028602164
AL356608.1	0.058002306	0.026380488	0.098044513	0.083763425	0.047088436	0.045160106	0.025400419	0.015777784	0.012419203	0.033283394	0	0	0.040265818	0.185522693	0	0.062493087	0.035848381	0.066069842	0.023316333	0.07537052	0.048380469	0.04901126	0	0.013785033	0.049952154	0.019143786	0	0.112387433	0.044595611	0.016388832	0	0.073066772	0.037577214	0.100715479	0	0.019936971	0.074512475	0.099473605	0.046860149	0.093032725	0.01541563	0.076406509	0.181943877	0.133214639	0.016140259	0.018118452	0.038345103	0.04217537	0.039435108
AL445489.1	0	0	0	0	0	0	0.057696243	0	0.028209824	0	0	0	0	0	0	0.023658509	0	0	0	0	0.027473674	0	0	0	0	0	0	0	0	0	0	0	0	0	0	0	0	0	0	0	0	0	0	0.043227544	0	0	0	0.023950002	0
AL445471.1	0.019334102	0.026380488	0	0	0	0.015053369	0	0	0	0.016641697	0.015832796	0	0.020132909	0	0	0	0	0	0	0.05652789	0	0.04901126	0.017053646	0	0	0.114862716	0	0	0.044595611	0.016388832	0	0.036533386	0.018788607	0.05035774	0	0	0	0	0.01562005	0	0	0	0	0.019030663	0.016140259	0	0	0.021087685	0.013145036
AC005256.1	0	0	0	0	0	0	0	0	0.022235254	0	0	0	0	0	0	0	0	0	0	0	0	0	0.030532729	0.09872251	0	0	0.073981987	0	0	0.08802735	0	0	0	0	0	0	0.044468871	0	0	0	0.027600036	0	0	0	0	0	0	0.415307685	0
AP006287.2	0.126326404	0.172366533	0.120114293	0.164189662	0.12819561	0.122945839	0	0.154634859	0.223149821	0.217469185	0.258623357	0.185860946	0.131545699	0.101015012	0.101880732	0.068053561	0.20494991	0.071948567	0.15234576	0.092336394	0.158055717	0.120087351	0.139282766	0.225173852	0.244785457	0.031270726	0.101246265	0.183581066	0.097127227	0.214164813	0.193428676	0.149190123	0.122762212	0.082257662	0.16180338	0.130265468	0.162284806	0.162486765	0.102059288	0.30393161	0.352532731	0.208012409	0.123832984	0.093257829	0.052729134	0.088787633	0.093953142	0.103338058	0.085887886
AC034231.1	0.885696295	1.047359396	1.908855453	0.818604201	1.486018689	2.436571314	1.086021642	1.325098839	3.982470641	2.16001167	3.046265284	2.490375152	1.475663483	1.416467488	0.142860691	2.512912573	1.696956899	0.941628542	1.530975594	0.54668189	1.846926671	1.047764	0.963515121	2.462823284	2.44086504	0.380023759	2.208438082	1.401529192	1.271154838	0.925953735	1.699722972	1.589916638	1.893555679	0.961204526	1.720554467	0.852426169	0.682684127	3.164507919	2.194369729	0.625069032	2.024413813	2.333457636	1.528057518	1.423933013	0.197169647	0.968341843	2.225015681	1.030429901	1.003624735
AC010317.1	0.096296853	0.346398672	0.244163861	0.083439657	0.248746204	0.354431604	0.184016288	0.16431199	0.410498887	0.444574981	0.315431955	0.120212656	0.282594446	0.084002545	0.141204106	0.113184608	0.121738015	0.109690775	0.13724578	0.162102802	0.427169357	0.099862811	0.355197972	0.499336383	0.211099109	0.208034074	0.355489371	0.127219347	0.060577141	0.133572146	0.075064425	0.115793284	0.085072654	0.14820914	0.549425667	0.099299546	0.067476786	0.270243035	0.261685426	0.151646937	0.544441571	0.03459599	0.137303497	0.17233731	0.14616248	0.057426788	0.095492223	0.200513494	0.113086507
AL137802.1	0	0	0.460989107	0.252058748	0.118081094	0.075497017	0	0	0	0.625972081	0.476436423	0.095109271	0.252430967	0.116306275	0	0.208947323	0	0	0.116938183	0.189002527	0.060660527	0	0.256586968	0.034567974	0.083508188	0.048005824	0.310860092	0.093942605	0.037276657	0.164389505	0.05938911	0.045806386	0.047115161	0.126279347	0.186296552	0	0.062283618	0	0.156678174	0.093317228	0.34791238	0.063866807	0	0.095444302	0	0.04543465	0.144233875	0	0.032963088
AC025031.2	0	0	0.01602801	0	0	0.019687021	0.033219049	0	0	0.021764261	0	0.024801221	0	0.020219113	0.163139162	0	0	0.028802377	0	0	0.031636352	0.03204883	0.022303014	0	0.043552117	0.02503653	0	0.024496995	0.038881872	0.04286712	0.030973268	0.023889455	0.024572022	0	0	0.02607387	0.064965688	0.021682179	0.020428135	0.048667837	0.060482376	0.033308526	0.07931631	0	0	0	0.050148301	0.027578791	0
AC139426.2	0	0	0	0	0	0	0	0	0	0	0	0	0	0	0	0	0	0	0	0	0	0	0	0	0	0	0	0	0	0	0	0	0	0	0	0	0	0	0	0	0	0	0	0	0	0	0	0	0
AL161751.1	0	0.020720306	0	0.013158239	0.01232839	0.023647054	0.019950521	0	0.019509093	0	0	0	0.015813204	0.012143088	0.048988628	0	0	0	0	0.029599534	0.018999993	0.038495434	0	0	0	0	0	0	0	0	0	0	0.059029339	0	0	0	0.019508375	0	0.036805864	0.014614336	0.024216124	0	0	0	0	0.014230968	0.015058901	0.033126249	0.010324645
AL731533.1	0	0	0	0	0	0	0	0	0	0	0	0	0	0	0	0	0	0	0	0.025412758	0	0	0	0	0	0	0	0	0	0	0	0	0	0	0	0	0	0	0	0	0	0	0	0	0	0	0	0	0.017728503
LINC00934	0	0	0	0	0	0.005184276	0	0	0	0.005731286	0	0	0.006933635	0.005324395	0.010740052	0	0.006172968	0.007584666	0	0	0.00833095	0	0.005873158	0	0.005734393	0.006592988	0	0.00645091	0	0	0.008156337	0	0.006470667	0	0	0.006866155	0.017107722	0	0	0.012815932	0	0.008771292	0.015665055	0.013108058	0	0.00623987	0.013205789	0	0
AC005562.1	0.302055305	0.394221336	0.509470864	0.238967227	0.43713089	0.509210867	0.334716589	0.32580236	0.469032718	0.411465678	0.350598324	0.499796382	0.473170054	0.399056157	0.521100701	0.393359952	0.494310932	0.296197802	0.319923572	0.419807302	0.391067445	0.226380705	0.317396719	0.395143552	0.434308988	0.304283437	0.356464235	0.330806835	0.310997003	0.267173798	0.344262024	0.307713279	0.4109463	0.427573584	0.523133434	0.352100912	0.354292251	0.605861713	0.447743702	0.374103759	0.544501704	0.332158184	0.27395073	0.421411262	0.37056281	0.364290146	0.411530119	0.446907998	0.187506231
AC009948.3	0.008817555	0.108280311	0.067071608	0.068762411	0.057267361	0.089248559	0.092673387	0.02878261	0.028319651	0.091075805	0.050545188	0.086487018	0.036727442	0.049355778	0.085335029	0.057001481	0.03269819	0.05021994	0.0212674	0.240615564	0.077225777	0.055880469	0.038887624	0.062868339	0.075937646	0.017461518	0.113071468	0.111053952	0.047456212	0.037371641	0.064806137	0.049984499	0.077118976	0.057415665	0.084703799	0.027277502	0.06796466	0.030244107	0.178092891	0.050914461	0.063274387	0.023230752	0.041488871	0.060754174	0.051526745	0.024789428	0.078694901	0.086555682	0.047959642
AC078906.1	0	0.027107769	0	0	0.016128871	0	0.026100681	0.016212761	0	0.01710049	0.016269289	0.019486674	0.020687951	0.015886446	0.032045193	0.021405318	0	0	0.023959139	0.019362101	0	0.100724896	0	0	0	0	0.04246084	0.038495278	0.045825064	0	0	0.018770286	0	0	0	0.020486612	0	0.017035998	0	0.019119507	0	0	0	0.019555318	0.016585229	0.037235916	0	0.173352399	0.040522292
AC090825.1	0.675420606	0.90482416	0.685020529	0.532037248	0.249241659	0.105175356	0.467871391	0.130279769	0.173541766	0.126842987	0.201129241	0.264994614	0.971868998	0.324053968	0.475390804	0.21169876	0.034154538	0.405665079	0.355434105	0.215427744	0.353391035	0.357998594	0.129982863	0.332720093	0.243247516	0.462060706	0.800506875	0.571077893	0.594838433	0.374746951	0.195556241	0.394481335	0.537025245	0.271877184	0.09437486	0.886430777	0.457502363	0.547579979	0.476223976	0.437275424	0.430825659	0.323539053	0.317802822	0.676907848	0.123021031	0.345247031	0.840265665	0.870622475	0.208732178
SFTPD-AS1	0	0.004325535	0.004019021	0.010987564	0.010294613	0.01974607	0	0.015522235	0.014254394	0.008186078	0.002596059	0.021766159	0.033011368	0.010139879	0.00511339	0.003415606	0.005877959	0.007222192	0.003823114	0.030895734	0.031731242	0.024108718	0	0.004520587	0.005460343	0.006277906	0.057590857	0.018427853	0.029248871	0.016123386	0.015533085	0.017970832	0.009242146	0.012385527	0.002030226	0.022883066	0.016290136	0.021747212	0.025611759	0.027457769	0.010110631	0.02088027	0.012430346	0.028083641	0.00793942	0.008912496	0.022005688	0.038034577	0.00431071
LINC01749	0	0	0.017872698	0	0	0	0.005291754	0	0.002587334	0	0	0.011852413	0.004194356	0	0	0	0	0	0	0	0	0	0	0	0	0	0.025826029	0	0	0	0	0	0	0	0	0	0.077617161	0.003453945	0.003254177	0	0.00321159	0.005306008	0	0	0	0	0	0.004393268	0
AC099805.1	0.003797357	0.005181317	0.009628323	0.003290348	0.02157985	0.029565898	0	0.00309887	0.043905972	0.013074195	0.034206423	0.037246385	0.003954248	0.012145997	0.018375136	0.012274091	0.021122639	0.008651061	0.018317981	0	0.028506815	0.004813082	0.02344621	0.035197235	0.026162565	0.007519954	0.004057934	0.01103685	0.002919633	0.003218884	0.009303109	0.00717542	0.003690217	0.014835933	0.031614636	0	0.019513047	0.019537331	0.03681468	0.018272296	0.021194183	0.005002262	0.005955847	0.003737759	0.047550943	0	0.026359388	0.024850637	0.020654236
LINC01340	0	0	0	0	0	0	0	0	0	0.018848331	0	0.021478406	0.045604932	0	0	0	0	0	0	0.0213411	0.02739778	0.027754995	0.019314903	0	0	0	0.07020114	0	0.01683628	0	0.026823535	0	0.042559828	0.057035009	0.028047409	0	0	0	0	0	0	0	0	0.021554066	0	0	0.021714768	0.023883842	0
AC078795.3	0	0	0	0	0	0	0	0	0	0	0	0	0	0	0	0	0	0	0	0	0	0	0	0	0	0	0	0	0	0	0	0	0	0	0	0	0	0	0	0	0	0	0	0	0	0	0	0	0
AL352979.2	0	0	0	0	0	0	0	0	0	0	0	0	0	0	0	0	0	0	0	0	0	0	0	0	0	0	0	0	0	0	0	0	0	0	0	0	0	0	0	0	0	0	0	0	0	0	0	0	0
HYI-AS1	0.116359367	0.158766971	0.165956079	0.302470497	0.141697313	0.249140155	0.229302866	0.356085776	0.224229278	0.250388833	0.142930927	0.057065562	0.424084024	0.13956753	0.234606089	0.250736788	0.18877955	0.298223509	0.420977458	0.113401516	0.218377898	0.258095994	0.230928271	0.24888941	0.275577022	0.057606989	0.341946101	0.225462251	0.022365994	0.320559535	0.142533865	0.137419159	0.424036447	0.18941902	0.130407586	0.119987642	0.149480684	0.074833354	0.047003452	0.447922696	0.139164952	0.344880757	0.479063237	0.229066326	0.169990987	0.29986869	0.201927425	0.475923902	0.197778526
AC016576.1	0	0.35346405	0	0	0.042061566	0	0.578565101	0.147981181	0.016640108	0	0	0	0	0.062144039	0	0.055821711	0	0	0.031240838	0.075739983	0.032411752	0	0	0.018470143	0	0	0	0.125487057	0.01991743	0	0	0.024474981	0	0	0	0.026712935	0.033278992	0	0	0.199442704	0	0	0.020315084	0	0	0	0	0	0.105675781
AC016831.5	0.015869834	0	0.025149055	0.020626429	0.019325585	0.012356118	0.031273789	0.006475367	0.01019394	0.040979554	0.012995888	0	0.016525511	0.006345037	0	0.042746356	0.022068823	0.027115751	0.057415594	0	0.069495469	0.040229463	0.034994969	0.005657521	0.013667256	0.007856809	0.016958834	0.030749982	0.030504171	0	0.009719839	0.037484205	0.030844159	0	0	0.024547021	0.010193565	0.020412502	0	0.022908959	0.03796041	0.010452676	0.018667915	0.023431146	0.019872391	0.022308004	0	0	0.037764018
AC073254.1	0.944853675	0.499423352	0.493710052	0.999404477	0.677230738	0.659438573	0.710120709	0.812735912	0.407349854	0.545847655	0.51234502	0.542697329	0.496377542	0.891671037	0.439358947	1.0409363	0.927246053	0.542984727	0.728846655	0.447974043	0.729538514	0.663526941	0.364146847	0.558358614	0.718417022	0.290779976	0.518489597	0.362858039	0.86062545	0.595277567	0.875865815	0.764013633	0.951283555	0.692841383	0.613278246	0.627599789	0.606901607	0.886850583	0.574230764	0.770036232	0.383466379	0.925082836	0.670872257	1.080839464	0.806536335	0.94926096	0.498023114	0.700960314	0.804440924
AC009065.2	0.137661045	0.187832126	0.901697362	0.198801762	0.353901514	0.196499833	0.241138566	0.262125854	0.545294667	1.619374374	0.281828347	0.427578798	0.406154484	0.128425019	0.333065953	0.173039227	0.191433469	0.078404154	0.332029978	0.380124836	0.401886967	0.581609746	0.566645025	0.278094595	0.375424295	0.499788566	0.809090991	0.111140491	0.264604926	0.155587173	0.140522714	0.195091454	0.178369407	0.388432347	0.617124178	0.260248159	0.383165934	0.157391908	0.463402341	0.242881382	1.317132832	0.151117553	0.107955123	0.293584464	0.19153419	0.107504563	0.637050342	0.175171219	0.06239612
AC002368.1	0	0	0.025900934	0	0	0.03181382	0	0	0.052493538	0	0	0	0	0	0	0	0	0	0.049276786	0	0	0	0	0	0.035189662	0	0	0	0	0	0	0	0	0	0	0	0	0	0	0.078646221	0	0	0	0.040219442	0	0	0	0	0
AC011773.4	0.020589563	0.028093506	0.078308279	0.017840522	0.083576878	0.04809258	0.013524898	0.016802316	0.079353868	0.079750469	0.059013148	0.03029292	0.042880481	0.049392405	0.049815708	0	0.057264298	0.023453364	0.062075951	0	0.038641544	0.026096905	0.118046667	0.066060744	0.053195801	0.030580333	0.121013393	0.039895106	0.039576191	0.008726521	0.037831635	0.077811368	0.020008646	0.093848515	0.032964812	0.01061579	0.039675474	0.132416163	0.133074709	0.029722143	0.106708191	0.081367971	0	0.02026642	0.034376656	0.019294975	0.030626284	0.033685523	0.02799722
AC013762.1	0	0	0	0.088247549	0	0	0	0.027704033	0	0.029220967	0	0	0	0	0	0	0.031472883	0	0	0	0	0	0.029944303	0	0	0	0	0	0.026101642	0.057553927	0	0	0.032990701	0	0.043482493	0.070014202	0	0.145553812	0	0	0	0.044720441	0	0	0	0	0.033664866	0	0
AL671511.2	0.096230432	0.065650986	0.350743457	0.020845526	0.35155555	0.280965756	0.094817953	0.019632448	0.278159991	0.124244535	0.275812588	0.117984566	0.325670422	0.173135745	0	0.051840497	0.200729177	0.082211336	0.145063679	0.093784258	0.270901263	0.09147777	0.084880059	0.308751279	0.227905124	0.071462388	0.591294575	0.116537298	0.055490745	0.06117834	0.265223295	0.045458842	0.023378843	0.062660617	0.3389523	0.198462108	0	0.082517305	0.291542656	0.092609207	0.402818128	0.126764466	0.037732418	0.189440284	0.040166958	0.045089926	0.143139536	0.104958433	0.114495459
AC135178.3	0.394097109	0.537727269	0.528173031	0.341478737	1.01467554	0.69258325	0.207100008	0.303229294	0.831769056	0.591205734	0.48870263	0.441771755	0.515905788	0.423179722	0.326915587	0.485268287	0.469746191	0.371955694	0.692534827	0.493816083	1.00025246	0.784945965	0.407204246	0.626200807	0.601223371	0.256428838	0.589596502	0.294538088	0.519437511	0.31497286	0.52412577	0.542551921	0.350151308	0.777183012	0.353341578	0.499273861	0.578600657	0.830359686	0.391166868	0.476792714	0.843918146	0.489479199	0.300224627	0.709324701	1.015185621	0.411525634	0.480130804	0.51580957	0.252631164
AC105760.2	0.27089216	0.314176845	0.673977496	0.281668383	0.527808873	0.89638598	0.249121581	0.326069718	0.635124719	0.629555177	0.732055452	0.770543541	0.944982495	0.314091531	0.382324745	0.408612066	0.433212605	0.254570687	0.285851666	0.547812642	0.737176994	0.257513243	0.442039829	0.429744441	0.396601469	0.274931262	0.853968924	0.1902729	0.359279461	0.332957214	0.273758176	0.377506455	0.368548836	0.458618969	0.633217284	0.370124202	0.226200479	0.638795328	1.170869846	0.312837936	0.626371086	0.419294726	0.254923502	0.279972672	0.316600044	0.431561247	0.456668724	0.236369439	0.345330937
AC022031.2	0	0	0.016327478	0.011159384	0	0.010027427	0	0	0	0	0	0.025264607	0.013411036	0	0	0	0	0	0	0	0.016113723	0	0.034079585	0	0	0.012752156	0.013762693	0	0.009902085	0	0.015775986	0	0	0	0.032991591	0	0.04963463	0	0	0	0	0	0	0	0	0	0.012771318	0	0
AC020743.1	0	0.02820339	0	0	0	0	0	0	0	0	0	0	0	0	0	0	0	0	0	0	0.025861789	0	0	0	0	0	0	0	0	0	0	0	0	0	0	0	0	0	0	0	0	0	0	0	0.017255557	0	0	0	0
AC007384.1	0.39864899	0.523017404	0.068033789	0.212567919	0.360980986	0.501390729	0.463299714	0.312809072	0.915946239	1.214167898	0.966811145	0.330858846	0.894103648	0.416857888	1.088172923	0.396474515	0.241647213	0.052395813	0.240379214	0.567830125	0.748166059	0.155470922	1.257747626	0.754310628	0.633822305	0.121453807	1.491016079	0.282236655	0.38902554	0.545871727	0.169034963	0.115889271	0.193700724	0.499194227	0.392772227	0.268782761	0.275758611	0.249806378	0.222970921	0.309869152	1.931575439	0	0.336672423	0.241472239	0.089598731	0.15805458	0.653795138	0.267572948	0.489951348
AL139317.1	0	0	0.051273278	0	0	0	0.106267059	0	0.05195789	0.139246851	0.596153228	0.079338601	0.168459033	0	0	0	0	0	0	0.078831411	0.404816172	0	0.071346886	0.576720785	0.27864467	0.08009135	0	0	0.062191158	0	0	0	0	0	0.259009237	0	0.103911955	0.069360847	0.065349187	0	0.193481885	0	0	0	0.135051148	0	0.080211696	0	0
LINC00885	0.841266126	0.378678334	0.79165044	0.811607106	1.07022296	1.019643378	0.193699038	0.481274211	1.225614988	0.462835813	0.376418656	1.463163519	0.505745718	0.721251607	0.279781878	0.710169431	0.836200756	0.434682697	0.679847121	0.346547713	1.106822336	0.648568045	0.642590338	0.847161188	1.157716776	0.008587475	0.787778652	0.327694211	0.586801471	0.396989863	0.743663421	0.942313543	0.640539374	1.095583863	0.805365701	0.572369932	1.069588261	1.056045457	0.574558062	0.951498807	0.802152468	1.165324658	0.775351644	0.674401713	0.962941285	0.80462578	0.550424241	0.264865016	0.430449598
AC011445.1	0.036154991	0.147995438	0.022918045	0.046991568	0.117407884	0.014074985	0.023749537	0.029504637	0.058060127	0.031120163	0.029607509	0.035462636	0.056473154	0.043366194	0.029158567	0.038954262	0.067036882	0.061775679	0.065402712	0	0.045236015	0.045825808	0.015945256	0.051556339	0.015568516	0.161095941	0.019317987	0	0.097293351	0.045970953	0.044287888	0.085397311	0.070269818	0.094169547	0.023154303	0.055923545	0.139339178	0.046504194	0.058419342	0.104383353	0.072068509	0.023813507	0	0.053381334	0.090547406	0.033881712	0.143411561	0.059151317	0.049162735
AC009549.1	0.0470165	0.474723603	0.429162813	0.130364904	0.366429588	0.087855959	0.210012955	0.176494077	0.362410902	0.194251835	0.454324234	0.12912522	0.176252511	0.248133851	0.940372449	0.131707454	0.148198825	0.12853445	0.204121632	0.595677448	0.129416321	0.166859213	0.729887957	0.301700909	0.178160708	0.391051002	0.361748221	1.494055159	0.144596286	0.271008677	0.161259399	0.177683135	0.237587839	0.183689263	0.174639205	0.155144163	0.181198782	0.241899039	0.341862296	0.226236163	0.374875934	0.037160936	0.147483175	0.286927311	0.102049326	0.11455676	0.5221848	0.676907187	0.07671836
LINC02261	0.005658088	0	0.007173135	0	0.004593447	0.00440534	0	0.004617339	0.003634456	0	0	0	0	0.009048811	0	0.012192322	0	0.006445071	0	0.00551426	0	0	0	0.008068328	0.004872801	0	0	0	0.004350274	0.004796161	0	0	0.00549845	0.007368549	0.003623541	0.011669034	0	0	0	0.00544517	0.013534065	0	0	0.005569287	0	0	0	0.012342542	0
AL451164.1	0	0.055466666	0.051536218	0	0	0.031650672	0.053406009	0.066347606	0	0	0.266315744	0.079745466	0.126992194	0	0	0	0.07537352	0	0.049024084	0.237707024	0.050861519	0	0.035856384	0.028983916	0.035009202	0.040251037	0.173762821	0.03938363	0	0	0.049795485	0.038406893	0.03950425	0	0.260337489	0.041918759	0	0	0.131368623	0	0.16206175	0.053549861	0	0.040013188	0	0	0.040311519	0	0
LINC01332	0	0	0	0	0	0	0	0	0	0	0	0	0	0	0	0	0	0	0	0	0	0	0	0	0	0	0	0	0	0	0	0	0	0	0	0	0	0	0	0	0	0	0	0	0	0	0	0	0
AC004009.1	0	0	0	0	0	0	0	0	0.017960752	0	0	0	0	0	0	0	0	0	0.03372027	0	0	0	0	0	0	0	0	0.02708927	0	0	0	0	0.027172236	0	0	0	0	0.023976589	0	0.080726809	0	0	0	0	0	0	0	0	0.019010458
AL590399.5	0	0	0	0	0	0	0	0	0	0	0	0	0	0	0	0	0	0	0	0.004646904	0.005965712	0	0	0	0	0	0	0.004619433	0	0	0	0	0	0	0	0.004916787	0.006125336	0	0	0.004588682	0	0	0	0	0.003980455	0	0	0	0
CCDC183-AS1	3.681096346	1.368999151	2.442894497	2.510234688	2.308767483	2.022804287	1.265762711	2.944348819	1.660300642	1.441257429	1.659590201	2.444001327	2.117246219	3.320773265	0.77166328	2.849293625	3.036895779	4.27635624	2.099447165	0.796507819	2.726825449	2.366549579	2.373644527	1.435469152	1.733879888	1.072405044	2.059154967	0.93342175	2.160999376	1.013827145	2.498748278	1.268103538	3.745122125	1.799877631	1.395740637	1.37035341	2.646140138	2.706410251	1.900330263	2.091013812	2.007908402	4.271420607	2.011346609	2.740383528	2.013541305	1.855584622	2.622445083	1.159557537	1.838652292
PKN2-AS1	0.026474751	0.030102978	0.025172854	0.022939942	0.035821985	0.054968048	0.034781537	0.018004151	0.036846285	0.03038395	0.043360621	0.038951654	0.036758108	0.035283563	0.03558595	0.014262269	0.044997551	0.020104748	0.005321289	0.055903823	0.060728059	0.050334414	0.035028084	0.050336665	0.022800315	0.039321219	0.080159164	0.042748722	0.027140477	0.018701422	0.043240165	0.037519676	0.038591683	0.051717244	0.036735627	0.009100093	0.011336901	0.071889728	0.067731804	0.038217729	0.035181788	0.063937908	0.03806322	0.043432072	0	0.016540084	0.048131482	0.028875984	0.047999687
AC142086.4	0	0	0	0	0	0	0	0	0	0	0	0	0	0	0	0	0	0	0	0	0	0	0	0	0	0	0	0	0	0	0	0	0	0	0	0	0	0	0	0	0	0	0	0	0	0	0	0	0
AC016745.2	0	0	0.002918839	0.003989893	0	0.003585176	0	0.003757706	0	0.00396346	0	0.004516516	0	0	0	0	0	0	0	0	0	0.005836368	0	0	0	0	0	0	0.003540362	0	0	0	0.004474777	0	0.002948929	0	0	0	0	0.004431416	0	0	0	0.009064852	0.00768807	0	0	0	0
AL160286.3	0.182893327	0.505666056	0	0.27524448	0.035166228	0	0.145431665	0.145324219	0	0	0	0	0.005011835	0.215523226	0.023289675	0.129640587	0.111550064	0.115130812	0.069651704	0	0.19269938	0.48802955	0	0.020589667	0.11605965	0	0	0.233145353	0.15912176	1.162741342	0.341947136	0.482010007	0.088866574	0.250718558	0.00308232	0.511195072	0.1731235	0.078415238	0	0.342758089	0.003837528	0.196544572	0.19249375	1.658105708	0.1325912	0.18943518	0.038182131	0.115489326	0.261783355
AL035461.2	0.726135741	0.908213734	1.76442701	0.524320678	1.25269619	1.578305475	0.238492484	0.567879797	0.952296892	2.057345646	1.808685408	0.979316929	1.386250667	0.870965314	0.488016483	1.108337949	0.981725712	0.413566952	1.350033467	0.648704283	2.876976003	0.920364124	1.200915149	0.927595949	1.667613901	0.509283161	0.840627386	0.791430587	1.907512001	0.487286257	0.704168973	0.971899624	0.940864584	0.63043277	1.685734925	0.74877784	1.282638403	1.323150815	1.1244051	0.844396256	1.133813692	0.557981377	0.616896226	1.101889899	1.136594589	0.76553917	1.110105378	1.253992877	0.57597334
LINC01777	0	0	0.019353996	0	0	0.005943073	0.020056181	0	0.009806207	0	0.012501582	0.022460808	0.015896953	0.012207399	0	0	0	0	0	0	0	0	0	0.010884668	0.013147413	0.00755797	0	0	0	0.006470314	0	0	0	0.019881245	0.004888378	0	0	0.006545366	0	0	0.006086094	0	0	0	0	0	0.022707981	0.008325422	0
AC011611.2	0	0	0	0	0	0	0	0	0.028446219	0	0.036265063	0	0.046114484	0	0.071430345	0	0	0	0	0.043159097	0	0	0	0.031574657	0	0	0.189294693	0	0	0	0	0	0	0	0.028360788	0	0	0	0.035777767	0.042618343	0.035309543	0.058336441	0	0	0	0	0	0	0
AC027682.6	2.729108132	3.625748557	0.9218738	4.231618207	3.16304884	0.83876074	2.075757917	2.842502766	3.194674677	0.618174015	0.955705565	1.761083327	0.430018868	4.091794388	1.303219554	3.385337085	3.84507384	2.20881285	4.417164381	0.209979025	1.550037915	3.64115365	1.884592047	4.109282547	2.675051943	0.871118143	1.554124434	2.53964203	2.981794855	2.861271012	3.23304093	4.936351418	4.274780413	5.845603967	0.896881814	3.295583556	4.774536611	3.171589535	1.465065131	4.734449051	2.83452057	4.895900667	4.745033135	3.039733488	4.466629375	4.071829668	1.22851979	2.976635413	2.893098898
AC007182.1	0.014686395	0.03005836	0.027928381	0.012725523	0.035768891	0.017152055	0.019294436	0.023969955	0.009433762	0.031603037	0.018040147	0.014405156	0.007646589	0.029359389	0.035533206	0.023735216	0	0.008364562	0.026567012	0.021469602	0.018375167	0.009307372	0.045339476	0.026178155	0.012648067	0.072709145	0.070623842	0.021342681	0.022583542	0.006224568	0	0.00693779	0.021408047	0.019126145	0.023513576	0.007572171	0.009433415	0.018890309	0.023730321	0.021200602	0.029274702	0	0.011517213	0.057823598	0.036780952	0.041288922	0.00728184	0.056064526	0.019970226
AC026310.2	0	0.029714285	0	0.018869783	0	0	0.057220724	0	0	0	0	0	0.045354355	0	0	0	0	0	0	0.021223841	0	0	0	0	0	0	0	0	0	0	0	0	0	0	0	0	0.027976296	0.018674074	0	0	0	0	0	0	0	0.020408146	0	1.710188088	0
AC010907.1	0	0	0	0.017022555	0	0	0.025809596	0	0.012619264	0	0.080439235	0	0	0.062837096	0	0	0.018212932	0.022378055	0	0	0	0.074701177	0	0	0.033837891	0	0	0	0.015104668	0.01665284	0.072194197	0.018560952	0	0	0.012581366	0.06077441	0	0.016846005	0.015871674	0.018906279	0	0.05175823	0.015406235	0.019337229	0	0.036820646	0.019481403	0.021427388	0.02671358
LINC01849	0	0	0	0	0	0	0	0	0	0	0	0.023777318	0	0	0	0	0	0	0	0	0	0	0	0	0	0	0	0	0	0	0	0	0	0	0	0	0	0	0	0	0	0	0	0	0	0	0	0	0.016481544
AL132796.1	0	0	0	0	0	0	0	0	0	0	0	0	0	0	0	0	0	0	0	0	0	0	0	0	0	0	0	0	0	0	0	0	0	0	0	0	0	0	0	0	0	0	0	0	0	0	0	0	0
AC096947.1	0	0	0	0	0.054769529	0	0.044315625	0.027527198	0	0	0	0.033085885	0.105376501	0	0	0	0	0	0	0	0.042204239	0.042754504	0	0.048100968	0	0	0	0.032680034	0	0	0	0.03186955	0	0	0	0	0.086666992	0.028924949	0	0.032462483	0	0	0	0.033202433	0.028159601	0	0	0.03679128	0
AC106820.4	0.127034965	0.130962962	0.051894109	0.075828571	0.320854256	0.158253362	0.05563126	0.168172752	0.114240744	0.10205485	0.071664827	0.132909109	0.196955486	0.079007913	0.031874011	0.149036813	0.143942486	0.109332099	0.136178012	0.038517342	0.155410197	0.332763418	0.107071146	0.088561967	0.209082735	0.078265906	0.177986222	0.16409846	0.14976375	0.078967555	0.176359009	0.11468725	0.120707431	0.187496498	0.074123868	0.174661498	0.188580955	0.179132786	0.088947505	0.100520401	0.164312607	0.197093239	0.126187928	0.219516797	0.169679648	0.182539532	0.212755239	0.10468744	0.067176378
LINC01609	0	0	0	0	0	0	0	0	0	0	0	0	0	0.014085982	0	0	0	0	0	0	0	0	0	0.012559697	0	0	0	0	0	0	0	0	0	0	0	0	0	0.015105251	0	0	0	0	0	0	0	0	0	0	0
AP001469.3	0.118365122	0.494011415	0.463418562	0.307684361	0.706567813	0.309000635	0.128061841	0.153412449	0.805039237	0.221743119	0.507456054	0.614638963	0.790285195	0.211568113	0.314456646	0.442602186	0.471208632	0.126897428	0.495408072	0.26464089	0.670782353	0.291226329	0.282504843	0.218429515	0.55765646	0.082729404	0.312498353	0.391241861	0.262311761	0.135745879	0.37527032	0.296021508	0.290946981	0.507779403	0.481572905	0.294370208	0.787120507	0.847804609	0.517512756	0.201019326	0.427467224	0.467767562	0.2839294	0.260428393	0.633560109	0.326243535	0.42117305	0.448055426	0.231957643
C21orf62-AS1	0.312192778	0.388931504	0.685458175	0.446929509	0.723617391	0.729211981	0.422035502	0.383998132	0.825394967	0.701002982	0.752148168	1.007400979	0.937582209	0.535460284	0.467069656	0.545982218	0.473988445	0.463846496	0.425602924	0.260161654	1.143513263	0.447311673	0.893953681	0.722612709	0.755934997	0.309119695	0.696241438	0.355059613	0.49050081	0.318328736	0.504349816	0.547166697	0.488053365	0.50084681	1.072109009	0.377914843	0.348745602	0.71775808	0.785906036	0.343987437	0.753975641	0.518535042	0.326432794	0.378549427	0.645886742	0.589366766	0.430725819	0.478685637	0.338379641
ST7-AS2	0.127229995	0.007547802	0.024545338	0.095863236	0.017963488	0.012920896	0.05087174	0.10834152	0.007106592	0.009522813	0.004529969	0.010851616	0.005760288	0.101737555	0.008922562	0.047680234	0.046155104	0.163829849	0.04669775	0.010782245	0.020763425	0.028045522	0.009758541	0.039440779	0.038111902	0.010954574	0.029556656	0.005359252	0.059543802	0.028134352	0.09486509	0.020905357	0.107513312	0.043224019	0.028340997	0.02281691	0.042637983	0.018973798	0.0134073	0.07985363	0.026463677	0.021860899	0.06940869	0.081673814	0.041561449	0.088126734	0.043884138	0	0.09402416
MYO16-AS1	0.05466884	0.037296551	0	0	0.022191102	0.021282349	0	0	0	0.047055832	0	0	0	0	0	0	0	0	0	0.02663958	0	0	0	0	0	0	0	0	0	0	0	0	0.053126405	0	0	0	0	0.023439183	0	0	0	0.036007665	0	0.02690542	0	0	0	0	0
LINC01523	0	0	0	0	0	0	0	0	0	0	0	0	0	0	0	0	0	0	0	0	0	0	0	0	0	0.593031948	0	0	0	0	0	0	0	0.045881496	0	0	0	0	0	0	0.028090703	0	0	0	0	0	0	0	0
AC093627.2	0.111647632	0.038084507	0	0.048370429	0	0	0.183348095	1.138889367	0	0	0	0	0	0.401748085	0.045021239	0.180437785	0.025876472	0.508706768	0.033660903	0	0.034922522	1.308980314	0	0.019900928	0.024038008	0	0	0	0.128761975	0.047319866	0	0.02637093	0.027124397	0.036349777	0	0.08634674	0.107570826	0.095737507	0	0	0	0.147073562	0.196999093	0.357159973	0.116505392	0.20925536	0	0.030443489	0.113861933
AC018557.2	0	0	0	0.025629108	0.096051039	0	0	0.024137655	0.094997634	0	0	0	0.030800346	0.023651836	0.047709074	0	0.08226401	0	0	0	0.111022346	0.037489957	0	0.021089044	0	0.029287135	0.094823927	0.057311999	0.022741543	0.025072466	0	0.13972657	0.028743764	0	0	0	0	0	0.023896345	0.028465237	0.023583613	0.038963518	0.046391163	0.058228147	0.09876875	0.027718527	0.058662285	0.096783032	0
AC135782.2	0	0	0	0	0	0	0	0	0	0	0	0	0	0	0	0	0	0	0	0	0	0	0	0	0	0.033258272	0	0	0	0.028472123	0	0	0	0	0	0	0	0	0	0	0	0	0	0	0	0	0	0	0
AC008946.1	0.790815291	0.976266026	1.002569184	0.685228591	1.253454657	1.114163811	1.236837509	1.075587678	0.725682638	1.199308981	2.282028614	1.071165339	1.176412249	1.053939289	0.546671195	1.176631513	0.418940704	2.144785065	0.908284698	0.62391036	0.89521106	1.050074982	1.594374126	1.154537476	0.972939821	1.155902707	0.885323634	0.729672961	1.10023692	2.01103812	1.107092013	1.031786131	1.134456971	1.569343332	0.988787755	0.737809994	1.548065986	1.872907623	0.943139339	1.014741737	1.65141308	1.637023071	0.649696665	1.223206017	0.691615857	1.199863276	0.597491397	0.780394617	1.152142124
AC090152.1	0.773142234	2.147065962	3.372916857	0.993050729	2.791266351	1.359725959	0.908177921	1.135674602	3.412110081	1.299637274	2.204782666	1.623732973	0.937687629	1.105543529	1.071004388	0.950602431	1.51784885	0.828873907	1.985433226	0.115239492	1.172178555	1.049116535	1.323785603	2.529233321	2.561516663	0.612425419	1.214993904	1.101521503	1.202861912	1.256759181	1.192177613	1.160139371	1.37006995	1.31484838	1.951410955	1.031735387	1.039954182	2.402280903	2.086974847	0.83158339	4.075811167	1.234135354	1.219744239	0.769961179	1.959055213	1.287106549	1.722779716	1.150809298	1.014196479
AC002076.1	0.030083423	0.164189752	0.629289494	0.078200389	0.122114225	0.398185878	0.039522474	0.196398986	0.521747916	0.20715281	0.492709394	0.206551348	0.845811387	0	0.2426192	0.064825213	0.11155853	0.068535447	0.145118732	0.820923688	0.225836726	0.076260405	0.504166613	0.150144386	0.129540691	0.536171311	0.77154649	0.26230843	0.185039346	0.025500649	0.110551645	0.142112792	0.087703933	0.078355496	0.192659622	0.155107364	0.077293143	0.077389332	0.364566623	0.086854081	0.311822798	0.079257859	0.165141976	0.029611278	0.075341627	0.028191899	0.059664108	0.328119578	0.184080393
AC233976.1	0.386682041	0.623538798	0.245111281	0.243675419	0.599307373	0.383176654	0.508008382	0.229495046	0.316125164	0.090772892	0.172721408	0.20687848	0.146421155	0.590299478	0.340204838	0.530244372	0.391073251	0.240253972	0.211966662	0.102777982	0.263893469	0.623779676	0.248053033	0.150382182	0.454110493	0.38287572	0.450781597	0.442738372	0.405414643	0.476766015	0.344483176	0.498182538	0.375772136	0.686696448	0.067537663	0.144996152	0.361272605	0.512439783	0.113600361	0.575111388	0.168170508	0.740911604	0.248105287	0.449815664	0.088037777	0.428254318	0.348591849	0.345071211	0.191200526
AP003028.1	0	0	0	0	0	0	0	0	0	0	0	0	0	0	0	0	0	0	0	0	0	0	0	0	0	0	0	0	0	0	0	0	0	0	0	0	0	0	0	0	0	0	0	0	0	0	0	0	0
AC008966.2	0.59496111	0.764044144	0.576796084	0.667148871	0.653486321	0.435982772	0.597722886	0.371282962	0.337210144	0.602480855	0.343917683	0.274620146	0.255105732	0.727620275	0.395153302	0.867269768	0.648911098	0.478386497	1.012947967	0.852701797	0.525456753	0.709743637	0.401306549	0.573919933	0.723368944	0.242572476	1.30897489	1.220631722	0.861066097	0.474661088	0.814535413	0.429851983	1.156349575	0.820397611	0.582742194	0.613512969	0.899193957	0.480166923	0.593768774	0.976740923	0.558093443	0.875948059	0.521465344	1.033453207	0.613543628	0.852727141	0.520579218	0.53440756	1.023165508
AC024337.2	0.396774207	0.541380046	0.679073049	0.255393097	0.782281973	1.752046336	0.37978031	0.374673021	0.469682974	0.883074951	0.529156148	0.811710191	0.548922283	0.285547084	0.191996188	0.189318825	0.430898313	0.393852165	0.553689962	0.292778226	0.73046379	0.826199829	0.564959185	0.214192904	0.45886212	0.409705766	0.920688238	0.637009452	0.405298686	0.168165703	0.277729554	0.519461125	0.330496766	0.420758088	0.853054375	0.479285637	0.327673736	0.383976888	1.007456902	0.474576659	0.262126334	0.321069421	0.302264051	0.373809299	1.08832781	0.329332176	0.427183919	0.352391277	0.296738499
LINC01502	0.011546951	0	0	0	0	0	0.113774638	0.004711502	0	0.00496948	0	0	0	0.009233346	0.009312478	0	0	0.006576508	0	0	0	0	0	0	0	0	0	0	0.00887798	0.00489397	0	0	0	0	0	0.029767509	0.007416877	0	0	0.01111243	0	0	0	0.028414318	0	0	0.005725234	0	0
LINC01711	0.147554988	0.201331953	0.083140124	0.113647998	0.412612221	0.165945097	0.150773946	0.093655101	0.168500457	0.028223767	0.134259488	0.273377682	0.068289494	0.275310304	0	0.123650575	0.410384263	0.056026133	0.138403051	0.031956477	0.348719619	0.290925164	0.072306048	0.280547525	0.254151602	0.146102524	0.052560109	0.158837806	0.504217867	0.194564414	0.421742524	0.232347802	0.175256705	0.448376564	0.241491962	0.236687101	0.400173857	0.210879928	0.225174242	0.205114549	0.248371782	0.367151581	0.244285213	0.209789932	0.273733455	0.338011243	0.422708172	0.143056064	0.122614505
AP001893.1	0.218977399	0.179270717	0.083283667	0	0.177774023	0.204592744	0.057536861	0	0.14065948	0	0	0.343654492	0.136814795	0.140081591	0.07064106	0.377490468	0.121805274	0.299321938	0.105632005	0.128046601	0.219182237	0	0	0.062451532	0.188585481	0.043364377	0.655210635	0.21214939	0.202035363	0.037123873	0.160941208	0.165510368	0.085119655	0	0.028047409	0.180644378	0.393832049	0.150217967	0.176912164	0	0.069838765	0.115383679	0.068689677	0.215540655	0.182804041	0.041041797	0.173718148	0.382141476	0.029776049
AL136097.2	0	0	0	0	0	0	0	0	0	0	0	0	0	0	0	0	0	0	0	0	0	0	0	0	0	0.094281709	0	0	0	0	0	0	0	0	0	0	0	0	0	0	0	0	0	0	0	0	0	0	0
FLJ21408	0.029125469	0.006623392	0.083079666	0.016824497	0.161575141	0.052912637	0.0510186	0.091111149	0.134078718	0.096099939	0.075528156	0.066658028	0.090986446	0.062105984	0.023489342	0.07322113	0.072004097	0.060823635	0.105373261	0.023654251	0.121469641	0.110748041	0.055661931	0.079603714	0.108693604	0.014419386	0.15043306	0.014108649	0.048519005	0.053492023	0.017838554	0.032103741	0.051890151	0.069538703	0.055957415	0.050056081	0.106011829	0.087412507	0.066669777	0.042044183	0.143205821	0.031972514	0.034260712	0.071670898	0.076994868	0.045490296	0.062577894	0.031767119	0.042904496
LINC02372	0	0	0	0	0	0	0	0	0	0	0	0	0	0	0	0	0	0	0	0	0	0	0	0	0	0	0	0	0	0	0	0	0	0	0	0	0	0	0	0	0	0	0	0	0	0	0	0	0
AC026471.4	0.918046895	1.348988854	1.36530805	0.734282499	2.637232103	1.869433923	0.881377571	1.78650904	2.018604511	1.276481153	0.60721769	1.454599917	2.279637158	1.383500706	1.879461251	1.749992004	1.178445678	1.085958656	1.660704504	0.79147439	2.385620472	3.043282709	1.058921271	1.233591629	1.854941911	0.769162359	2.150750279	1.710424926	2.443322993	1.227154841	0.994800664	1.96824635	1.681350158	1.287543096	0.700997827	2.184630224	2.086570566	1.756111602	1.597489263	1.834961713	1.548429636	1.255857545	1.35681236	1.911543182	1.208542348	1.489021994	1.92579528	2.503281994	0.624169646
AC005703.2	0	0	0	0	0	0	0	0	0	0	0	0	0	0	0	0	0	0	0	0	0	0	0	0	0	0	0	0	0	0	0	0	0	0	0	0	0	0	0	0	0	0	0	0	0	0	0	0	0
AC090952.1	0	0.048502242	0.135195909	0.030800901	0.115433536	0.027676597	0	0.087025448	0.022833512	0.030596842	0.145548122	0.069732582	0.074031324	0.085273884	0	0.076598402	0.06590958	0.080982467	0.042868594	0	0.133425958	0	0.094062711	0.101378721	0.091840284	0	0.265903868	0	0	0.060263866	0.087086274	0.067169006	0	0.231464946	0.136589624	0.036655417	0	0.121925794	0.086155431	0.034209343	0.113370551	0.046826112	0.027876304	0	0.14837458	0	0.070499966	0	0.024168004
AC138028.2	0.099149241	0.040585366	0.060754078	0.057274137	0.144887497	0.077196762	0.039077568	0.059335258	0.091286448	0.122323583	0.048716295	0.094008882	0.117011778	0.058141015	0.085293521	0.113947508	0.091918927	0.056469951	0.067756865	0.070861172	0.1447279	0.079590935	0.05538791	0.035346239	0.054079255	0.124352798	0.095357645	0.089653793	0.111806659	0.084045291	0.068823028	0.093675349	0.077081464	0.060257124	0.033865039	0.105648906	0.118880302	0.06801614	0.058742067	0.124043633	0.113311467	0.095780239	0.088120966	0.091086933	0.027590187	0.083623624	0.124539652	0.133375102	0.033705221
[truncated: 13,380 more rows]
[truncated: 562 more columns]
