# Supplementary material for: Genomic Instability Promotes the Progression of Clear Cell Renal Cell Carcinoma Through Influencing the Immune Microenvironment
Source: Front Genet. 2021 Oct 12;12:706661. doi: 10.3389/fgene.2021.706661 (PMC8546190; doi:10.3389/fgene.2021.706661)
Supplement: Supplementary file 6 [file Data_Sheet_2.ZIP › Raw Data 7.txt]

id	futime	fustat	AC002384.1	MNX1-AS1	AC013391.3	AC093281.2	LINC02268	LINC01234	riskScore	risk
TCGA-CJ-4920	0.380821917808219	1	0.351109113	0.207764854	0.061894235	0.452854299	0.282467528	2.279077126	0.282413429413348	high
TCGA-BP-5177	0.802739726027397	0	0	0.01702277	0	0	0.02136312	0.003951986	0.00315391375055004	low
TCGA-B0-4842	4.72328767123288	1	0.102343212	0	0.202287754	0.075900263	0.040969672	0.43958338	0.121070696918493	high
TCGA-MW-A4EC	1.36438356164384	0	0	0.01859845	0	0.03243046	0	0.008635587	0.0115199644720123	low
TCGA-B8-4143	1.94246575342466	1	2.178041	0.1012402	2.243902	1.447582	0.9656079	3.064895	1.68355073588446	high
TCGA-CJ-5675	6.65753424657534	0	0	0	0	0	0	0	0	low
TCGA-BP-4760	6.46849315068493	0	0.2024735	0	0	0	0.01964933	0.003634951	0.030105422915519	low
TCGA-BP-4340	1.53972602739726	1	0	0	0.04767976	0.02325686	0.05858374	0.0154821	0.02849251092916	low
TCGA-B8-A7U6	1.35616438356164	0	0.2261876	0	0.01719515	0.1677463	0.06036441	0.03350063	0.0923744077509752	high
TCGA-B8-5551	0.0410958904109589	0	0.457904185	0.148382656	0	0.517475193	0.640118217	3.638605643	0.334025017320164	high
TCGA-AK-3455	1.87123287671233	1	0	0	0	0	0.06086836	0.01801617	0.00433022577816215	low
TCGA-BP-4981	3.00547945205479	1	0.014396497	0.032656032	0.093392662	0.227771719	0.081964868	0.022744154	0.112427594563094	high
TCGA-CJ-5686	5.58356164383562	0	0.031212546	0.013275077	0.01898263	0.231479978	0.058309513	0.027737331	0.0851952897306006	high
TCGA-AK-3447	3.33424657534247	0	0	0	0	0	0.01308125	0	0.000867181438846803	low
TCGA-B0-5702	4.3972602739726	0	0	0	0.4473752	0	0	0.04150492	0.164938935046955	high
TCGA-CJ-4918	0.254794520547945	1	0.149073	0.01491825	0.02133228	0.05202645	0.08424898	0.1731701	0.0542046048209143	low
TCGA-B2-5635	0.863013698630137	0	0.550488719666667	0	0.0094256	4.21244531566667	0.00761943466666667	0.00292040966666667	1.32271361790365	high
TCGA-CZ-5986	1.02191780821918	0	0	0	0.01746624	0.3407818	0.01532902	0.02268586	0.108159958025266	high
TCGA-A3-3380	1.55342465753425	0	0.03006649	0	0	0.05096699	0.01834074	0.01696437	0.0207716385836037	low
TCGA-B0-4712	3.66301369863014	1	3.177190735	0.310643214	0.022210136	0.677092935	0	0.050482986	0.689949263406762	high
TCGA-CZ-5982	5.59452054794521	0	0	0.015773961	0	0.055010697	0.009897946	0	0.0184068730910461	low
TCGA-BP-4962	4.89041095890411	0	0	0	0	0.04570708	0.01644794	1.055824	0.0318476575824367	low
TCGA-AK-3450	4.13150684931507	0	0.004972866	0	0	0.029504005	0.053085869	0.003928165	0.0129783073929601	low
TCGA-B0-4834	5.72602739726027	1	0	0	0.02338123	0	0	0	0.00858468980638584	low
TCGA-B0-5713	5.10958904109589	0	0	0	0	0	0.009449764	0.003496244	0.000683719280905903	low
TCGA-A3-3370	6.23013698630137	0	0	0	0.016816909	0.020507051	0.014759144	0.038224339	0.0138183968403179	low
TCGA-B0-4810	1.30958904109589	1	0.217022168	0	0.063353779	0.695299766	0.092669381	0.150858478	0.267447960829731	high
TCGA-B0-4846	3.28767123287671	1	0.004617621	0.015711444	0.022466502	0.10958535	0.029576154	0.040123048	0.04533896344518	low
TCGA-BP-5184	3.1041095890411	0	0	0	0	0	0.04948914	0.004577524	0.00335572091052743	low
TCGA-B0-5116	1.8	0	0.02736267	0.1241352	0	0.946999	0.01947329	0.01080716	0.296440478385023	high
TCGA-B0-4718	1.68767123287671	0	0.08296815	0.02566354	0.4770669	0.2684999	0.06441409	0.04766413	0.273584404273418	high
TCGA-B0-5696	4.73150684931507	0	0.038387387	0.058050219	0.010376078	0.253058116	0.018212863	0.053907474	0.0915795992955212	high
TCGA-BP-4972	4.11506849315068	0	0.048404356	0.009687983	0.006926641	0.253396731	0.018237233	0.020242353	0.0865319846593991	high
TCGA-BP-5169	0.528767123287671	0	0.005316832	1.067340062	0.439763389	0.441626609	0.624335216	0.029399095	0.439043071088604	high
TCGA-B2-5633	0.980821917808219	0	0.285532674	0	0.00983694333333333	1.29672950433333	0.00863326666666667	0.0256137033333333	0.427020941421086	high
TCGA-B0-5693	8.42739726027397	0	0	0	0	0.06267328	0.02255331	0	0.0199521907138641	low
TCGA-BP-4969	4.91506849315068	0	0.01267933	0	0	0.05015096	0.03609418	0.04006261	0.0196183361119777	low
TCGA-CJ-4870	4.1041095890411	0	0	0	0	0	0	0.008216628	0.000134606267597087	low
TCGA-B8-5552	1.07397260273973	0	0.037643349	0.014231267	0	0.024815325	0	0	0.0140505382333221	low
TCGA-BP-4769	5.13972602739726	0	0.157108332	0.017243894	0.036986732	0	0.043281239	0.004003322	0.0405127994779921	low
TCGA-BP-4161	7.52328767123288	0	1.528506097	0	0.079598456	0.277327955	0.259474654	0.025846421	0.345510038762203	high
TCGA-BP-5010	2.40547945205479	1	0.058804667	0.140057917	0.271801956	0.069777598	0.138104125	0.018580386	0.151916713090099	high
TCGA-B2-3923	0.991780821917808	0	0.00681059666666667	0.116560966666667	0.1569115	0.0134690866666667	0	0.0123078726666667	0.074202362780026	high
TCGA-B0-5083	2.86301369863014	1	0.011171612	0	0.040765642	0	0.035777441	0	0.0189252642900843	low
TCGA-B0-4697	1.58356164383562	1	0.1108403	0	0.2311203	0	0.3042596	1.16323	0.139819667745527	high
TCGA-B2-3924	1.01643835616438	0	0.0153978366666667	0.01362088	0.0470892533333333	0.322339133333333	0.0972140266666667	0.0143526836666667	0.122421407607602	high
TCGA-DV-A4VZ	1	0	2.085615	0	0	0.1017037	0.04879817	0.02708168	0.329705399987318	high
TCGA-B0-4821	3.36986301369863	1	1.432254	0.9524246	0.3631773	1.134853	0.338659	0.5638401	0.796169236227458	high
TCGA-B0-4813	0.0493150684931507	1	0.1027759	0	1.107241	0.3919945	0.5172248	0.02899454	0.571330519358414	high
TCGA-B0-5077	3.60821917808219	1	0.01504408	0	0.009149405	0.468596642	0.016059714	0.011883616	0.144754556265869	high
TCGA-BP-5168	4.00821917808219	1	0	0	0.04056397	0	0.02373363	0.008781019	0.016610732704937	low
TCGA-B8-5163	0.010958904109589	0	1.072017803	0.021711536	0	0.189294043	0.102177707	1.693615994	0.244583375029572	high
TCGA-CW-5580	5.38082191780822	1	0.2048765	0.1772267	0.01689496	0.02060223	0.1482765	0.2550974	0.0727810150130441	high
TCGA-BP-4797	3.03287671232877	0	0	0.02506278	0	0.06555366	0	1.67865	0.0492684227158672	low
TCGA-BP-5006	2.3013698630137	0	0.007629337	0	0	0.02263242	0.06515518	0.01506641	0.0123143280363579	low
TCGA-BP-4999	3.46849315068493	0	0.003233925	0	0	0	0.006904498	0.007663623	0.00104234970411943	low
TCGA-EU-5904	1.50958904109589	0	0	0	0	0	0.019422692	0	0.00128756793080465	low
TCGA-BP-5189	2.25205479452055	1	0.042689875	0.00968348	0.041540532	0.607869491	0.012152504	0.137134399	0.204331916495878	high
TCGA-BP-4167	7.44657534246575	0	0.080370359	0	0	0	0.012256601	0.018138895	0.0125191018917014	low
TCGA-CW-6097	1.56438356164384	1	0.08901056	0.01781519	0	0.03106467	0.02235758	4.288983	0.0952803118131544	high
TCGA-B8-5162	0.0602739726027397	0	0.018791485	0.015984496	0.159998652	0.055744924	0.020060108	0.014843764	0.0809736479230103	high
TCGA-CJ-6031	5.22191780821918	0	0.797242549	0.043057395	0.010261618	0.125133299	0	0	0.158027771340926	high
TCGA-BP-4759	6.4986301369863	0	0	0.1481896	0.03178545	0.1033604	0.01859739	0.02752281	0.0583572793219321	low
TCGA-B8-4621	1.18082191780822	0	1.741535	0	0	0	0.007911095	1.229325	0.26789301278561	high
TCGA-CZ-5452	4.26301369863014	0	0.004588181	0	0	0	0	0	0.000651341443229216	low
TCGA-CZ-5460	3.91780821917808	0	0	0.02838526	0.1116207	0.09899179	0.02671704	0.01317977	0.0749123051306268	high
TCGA-B0-4845	5.44109589041096	1	0.005635287	0.01917405	0.370140816	1.370800058	0.036094369	0.097931333	0.546279368404883	high
TCGA-BP-4971	4.07397260273973	0	0.04993934	0	0.02803548	0.3874562	0.01640332	0.02427574	0.132972731630061	high
TCGA-CJ-4895	3.28767123287671	1	0.724289554	0.088647247	0.621127393	1.08203097	0.033374967	0.008232095	0.660589030139161	high
TCGA-CW-5591	6.22191780821918	0	0	0	0	0.029757097	0.0214165	0.011885585	0.0103778265773893	low
TCGA-B0-4847	2.17260273972603	1	0	0.043633145	0.0311965	0	0.068448016	0.055713999	0.0211926167191663	low
TCGA-CW-6087	0.112328767123288	1	1.067685654	0.011871888	0.101856889	0	0.089393388	1.907264951	0.227305319538278	high
TCGA-BP-4176	5.35616438356164	0	3.065124	0	0.0334873	0.9256031	0.04898282	1.286717	0.744336094873004	high
TCGA-B8-A54I	0.410958904109589	0	2.500499649	0.285059981	0	1.300014556	0.013759329	0.223991069	0.770419801972058	high
TCGA-BP-5192	1.95616438356164	0	0	0	0	0.02418667	0.008703702	0.009660644	0.00785814755055485	low
TCGA-BP-5181	4.0958904109589	0	0	0	0	0.08249605	0.009895547	0.007322352	0.0250707838758948	low
TCGA-EU-5906	0.564383561643836	0	0	0	0.007960236	0.038827818	0.006986199	0.005169538	0.0149051828452486	low
TCGA-BP-4959	7.28767123287671	0	0.003556442	0	0.00865173	0	0.01518616	1.876615	0.0354312202133095	low
TCGA-CJ-4905	4.0986301369863	0	0.003730615	0	0	0	0.039824712	0.00884066	0.00331448744878658	low
TCGA-CJ-6032	6.98082191780822	0	0	0	0	0.022617451	0.008139011	0	0.00720032052785087	low
TCGA-B8-A54F	1.42191780821918	0	0.01125161	0.267985	0	0.1335115	0.02402242	0.03555147	0.0694280266567526	high
TCGA-CZ-4861	1.22191780821918	1	0.1484282	0.3751626	0	0.1761248	0.009054209	0.04689854	0.111178049372186	high
TCGA-CJ-4891	2.24383561643836	1	0.29501378	0.239709535	0.192808949	0.15674474	0.169216293	0.292166043	0.198395490808889	high
TCGA-B0-4690	0.117808219178082	1	2.813715893	0.294812917	1.264698818	0.838747037	0.107100115	0.259364498	1.15111691717489	high
TCGA-A3-3374	3.6	0	0.01783064	0	0	0	0	0.007042389	0.0026466200309112	low
TCGA-B8-4153	1.10958904109589	0	0	0.039981292	0.085756576	0.209148367	0.012543859	0.009282008	0.0979929816871727	high
TCGA-B0-5106	4.37808219178082	1	2.91339	0.01733008	0.02478106	0.2417502	0.04349755	0.004023329	0.498532881902908	high
TCGA-CZ-4863	4.63287671232877	0	0	0	0	0.024591963	0.106194589	0.003274175	0.0143357408375846	low
TCGA-BP-4330	5.17260273972603	0	0	0.04290003	0.05112057	0.04987039	0.01794612	0.01991924	0.0391883323886226	low
TCGA-CJ-4871	6.63835616438356	0	0.026722763	0.030308045	0.184190067	0.422789614	0.009508944	0.218124649	0.203113688537927	high
TCGA-B0-5690	6.5972602739726	0	0	0.017168533	0	0.02993709	0.096957195	0.003985826	0.0169964521949666	low
TCGA-B8-5549	0.531506849315069	0	1.471214842	0	0	0.17171243	0.010298606	0.0038103	0.260168624680387	high
TCGA-DV-A4W0	5.5013698630137	0	0.010304181	0.038904875	0.01459521	0.14238275	0.010396665	0.0085857925	0.0534062452846489	low
TCGA-CZ-5989	4.38082191780822	0	0	0	0.01600982	0.1171372	0.08430488	0.0207942	0.0463041242920799	low
TCGA-B0-5081	0.991780821917808	1	1.154488381	0.422243486	0.375078551	0.022311328	0.096346204	0.34458164	0.361706399021234	high
TCGA-CZ-4866	4.84383561643836	0	0.002824892	0.028835065	0	0.01676008	0.006031204	0.430667514	0.0156257692528894	low
TCGA-BP-5182	3.19178082191781	0	0.02276808	0	0	0.02251383	0.03240688	0.005994984	0.0121089523303932	low
TCGA-BP-5200	2.91232876712329	0	0.061340919	0	0.007853873	0.019154504	0.013785701	0.051004633	0.0189820314703477	low
TCGA-BP-4160	7.89315068493151	0	0.9200167	0	0	0	0.03416096	0	0.132870822428957	high
TCGA-B0-5120	1.35068493150685	0	0.004737603	0	0.01152513	0.1967573	0.06068929	0.01122698	0.0670556910229597	high
TCGA-CJ-5684	6.11232876712329	0	0	0	0.02368394	0.08664274	0.03117885	0.02691644	0.0367197099040039	low
TCGA-AK-3426	2.42465753424658	1	0.024019012	0.081724631	1.304956005	0.332511103	0.034187398	0.189730912	0.593869299165029	high
TCGA-CJ-4636	5.27123287671233	0	1.12774	0.02096794	0.029983	0.1096866	0.0131571	0.7204479	0.21814115549851	high
TCGA-B0-4849	0.189041095890411	1	0	0	0	0.04193172	0.01508935	0.07257629	0.0145380224983494	low
TCGA-B0-4852	3.07123287671233	1	0.02307914	0.06871088	0.2666861	1.026964	0.03695584	0.068365	0.413953593698874	high
TCGA-BP-4995	3.75616438356164	0	0.003161162	0	0.03845067	0.07502068	0.02699659	0.05493542	0.0393493478314881	low
TCGA-BP-4798	0.915068493150685	1	2.569358	0	0.1039817	0.1127098	0.2230757	0.1725712	0.453733881588018	high
TCGA-CJ-4641	4.55068493150685	1	0.052651961	0.035829634	0.012808602	0.124953598	0.708202198	0.511567109	0.107825743598516	high
TCGA-BP-4335	1.3013698630137	1	0.03226312	0.0823314	0.01962156	0	0.05166184	0.1083124	0.0250749257811622	low
TCGA-B8-4146	1.4	0	0.02143179	0	0	0.2860982	0.06863598	0.004232348	0.0919168587670619	high
TCGA-B0-4694	0.29041095890411	1	0.3891627	0.04514063	0.03227431	0.1049501	0	0.303914	0.107418300735506	high
TCGA-CJ-4635	3.87945205479452	0	0.006487819	0	2.288515703	0.307937745	0.04155489	0.010249712	0.934785486439141	high
TCGA-B8-A54E	2.49041095890411	0	0	0.293836332	0	0.036597705	0.013169879	1.63720047	0.0673496148221655	high
TCGA-DV-5566	3.83013698630137	0	0.006543959	0.089063223	0.031838879	0.116475898	0	0.005169202	0.0557584574344063	low
TCGA-A3-3331	3.44383561643836	0	0.02081499	0.01416459	0	0.09879623	0.01777618	0.03288434	0.0351593028862162	low
TCGA-CJ-4875	6.44657534246575	0	0.02231286	0	0.312111863	0	0	0.013219026	0.117979596805209	high
TCGA-B0-4839	4.49041095890411	1	0.009610463	0	0	0.028509431	0.030777813	0.022774483	0.0121736644254158	low
TCGA-CJ-5678	1.57260273972603	1	0.03551106	0.2215149	0.01439792	0	0.05054458	0.1168787	0.0373630731068378	low
TCGA-CJ-6030	6.2986301369863	1	1.200414	0.2119934	0.1313602	0.123219	0.1241548	0.6660584	0.29490596569903	high
TCGA-B0-4818	1.3972602739726	1	0	0	0.010685933	0.078184517	0.028135116	0.010409491	0.0289842254064653	low
TCGA-BP-4973	3.79178082191781	0	0	0	0.05667625	0	0.02131765	0.0262905	0.0226532266466511	low
TCGA-B0-5110	2.99178082191781	0	0.010166897	0	0	0.120640367	0.03255981	0.004015516	0.0391957525421423	low
TCGA-B0-4814	0.46027397260274	1	0.005369099	0.1278784	0.1175523	0.5415325	0.1375577	0.04241157	0.225783978755054	high
TCGA-A3-3322	4.04931506849315	0	0	0.04080655	0	0.03557757	0.01280278	0.05210479	0.0161901944244984	low
TCGA-B0-5399	1.78630136986301	0	0.004576503	0.06228616	0.100199	0.1357619	0.0977093	0.01446028	0.0902559784153	high
TCGA-CZ-4865	0.454794520547945	1	0.564751537	0.010167015	0.007269136	0.124098886	0.031898319	0.002360362	0.122540684332833	high
TCGA-DV-5565	3.64109589041096	0	0.005106543	0	0	0.121188434	0	0.004033759	0.0364806310202793	low
TCGA-A3-A6NJ	1.28219178082192	0	0.005241762	0	0.012751595	0.031099367	0.022382547	0.004140571	0.0161363021722204	low
TCGA-BP-5191	2.64931506849315	0	0.8451335	0	0.02670064	0.06511916	0.01171674	0.03034489	0.150230436403142	high
TCGA-B8-4154	0.698630136986301	0	0	0.02990343	0	0	0	0.003471172	0.00299572370497179	low
TCGA-B0-4688	0.276712328767123	1	12.37377445	0.258193869	0.438428618	0.028138591	0.243019727	6.050393151	2.06645444240782	high
TCGA-BP-4986	2.15068493150685	0	2.438502	0.02502865	0.0178948	0.6110009	0.04711542	1.208609	0.558062443081397	high
TCGA-CJ-4888	4.29315068493151	1	0.372118947	0.599031057	0.204411494	0.237395816	0.076885336	1.928020393	0.293344467070614	high
TCGA-AK-3431	5.07671232876712	0	0.006833037	0.02324939	0	0.0810808	0.01458868	0.03238531	0.0286306332409676	low
TCGA-B0-4701	0.652054794520548	1	0.0755776	0.03673609	0	0.8007174	0.1267827	0.05970023	0.259530911047002	high
TCGA-BP-4177	4.57534246575342	0	0.03354938	0.02853792	0	0	0.01790716	0.006625329	0.00886298992205853	low
TCGA-A3-3357	7.36438356164384	0	3.498565	0	0	0.2675443	0.01604621	0.008905215	0.576659373685091	high
TCGA-BP-4960	5.95068493150685	0	0.06757585	0.01437042	0.06164672	0.1002319	0.03606897	0.04003462	0.0662046469236504	high
TCGA-AK-3440	4.78082191780822	0	0.004463156	0	0.04342994	0	0.009528931	0.007051069	0.0173266022372303	low
TCGA-A3-3365	2.39178082191781	0	0.021889987	0.018620157	0.079877406	0	0.163574547	0.008645666	0.045250700613503	low
TCGA-BP-5170	6.60821917808219	0	0.09071296	0	0.1557718	0	0.04557037	0.004215056	0.0731610997059145	high
TCGA-CJ-6027	5.08219178082192	0	0.989108033	1.400996693	0.402847211	0.132768695	1.452436701	4.666683415	0.637847344198068	high
TCGA-BP-4159	7.12602739726027	1	0.005886606	0.06008749	0.0143203	0.03492522	0	0.004649946	0.0223603735970325	low
TCGA-B8-A54J	1.44657534246575	0	0	0	0	0.058204548	0.010472608	0.011624035	0.0180257367420158	low
TCGA-B4-5836	0.386301369863014	0	0	0	0.010715836	0.05226887	0.347970788	0.00347954	0.0424521258219999	low
TCGA-A3-3346	0.375342465753425	1	1.751747	0.1593667	1.35592	1.111563	3.090014	1.912816	1.32571429458597	high
TCGA-CJ-4908	4.19452054794521	0	0.291095293	0.013206014	0.084977434	0.138165431	0.041432973	0.015329461	0.117509506657024	high
TCGA-BP-4352	0.942465753424658	1	2.935607	1.572517	0.03123073	1.878796	2.357196	0.04394405	1.29303452110032	high
TCGA-AK-3434	5.71780821917808	0	0	0	0.033218134	0.121521615	0.014576734	0	0.0489504847447205	low
TCGA-CJ-5683	5.17534246575342	0	0.05288722	0.233933229	0	0.094133936	0.022583066	0.066842652	0.060812726030275	high
TCGA-CJ-5671	5.32328767123288	0	1.733347803	0.050122196	0.10750798	0.116532007	0.041934664	0.651633261	0.338239435211318	high
TCGA-CJ-4897	4.95342465753425	0	0.003103132	0.0105584	0.007548966	0.03682176	0.0132505	0.004902451	0.016052484047098	low
TCGA-BP-4776	1.12602739726027	0	0	0	0	0.09163229	0	0.006099964	0.0270853580476608	low
TCGA-B4-5377	1	0	0	0.011845754	0.025408167	0	0.00743305	0.008250288	0.011120992830415	low
TCGA-BP-4756	1.02465753424658	0	0	0	0.0216228	0.0263675	0	0.00351057	0.0157617202067883	low
TCGA-B0-5088	1.54246575342466	1	0.03264266	0.01388332	0	0.1452516	0.04355797	0.003223135	0.0517148977903248	low
TCGA-BP-4803	0.558904109589041	0	0.2044639	0.01512365	0.01081299	0.02637139	0.01897977	0.01404435	0.043736858257026	low
TCGA-B0-5097	1.82191780821918	0	0.2785825	0	0.04840754	1.210107	0.08496851	1.395009	0.442179960569826	high
TCGA-B0-4844	0.857534246575342	1	0.491974587	0.104621397	0.074801425	0.875665321	0.039389105	2.433735415	0.407949097102134	high
TCGA-CW-6088	8.82739726027397	0	0	0	0.01854858	0.02261871	0.01627892	0.003011456	0.0145999621701208	low
TCGA-CJ-5681	1.51232876712329	1	0	0.0163084	0	0	0	1.063905	0.0190318436225044	low
TCGA-A3-3319	3.0958904109589	0	2.65077	0.1167959	0.03711372	0.1810304	0.02442928	9.038399	0.604411459968892	high
TCGA-B8-A54D	2.27397260273973	0	0	0	0	0	0	0.01804158	0.000295560386250206	low
TCGA-B0-4833	6.53698630136986	1	0	0	0	0	0.064251456	0.130745408	0.00640124828813505	low
TCGA-B0-4822	3.04383561643836	1	0.667401125	0.043253919	0.989611631	0.414824641	0.122135613	3.840979801	0.655527854061127	high
TCGA-CJ-4637	6.1013698630137	1	0.73573424	0.186815969	0.467489	1.07498978	2.321044841	2.823450065	0.811151331842713	high
TCGA-B8-5546	1.38356164383562	0	0	0.085350674	0	0	0.013389098	0.024768636	0.00968147287401891	low
TCGA-B8-5545	1.43013698630137	0	0.004668408	0	0.022713602	0.027697658	0.02990145	0	0.0191413931173655	low
TCGA-CJ-5676	7.05479452054795	0	0.035278674	0.060017802	0.014303693	0.034884719	0.012553452	1.003223531	0.0436990223433257	low
TCGA-BP-5190	2.76986301369863	0	0	0	0.022426638	0	0	0.003641078	0.0082938490709287	low
TCGA-B0-5709	8.53972602739726	0	0	0.027404959	0	0	0.154766161	0.305390498	0.017956023588762	low
TCGA-B0-5109	1.60821917808219	1	0.5503779	2.490819	0	0.1268113	0.09126745	4.685217	0.443075398012778	high
TCGA-CJ-4893	2.05479452054795	0	0.003907911	0.013296659	0.009506746	0	0.066747786	0.006173872	0.00987803666746322	low
TCGA-BP-4985	2.60821917808219	1	0.3942726	0.1898365	0.06333969	0.1324086	0.6829538	6.434544	0.287564036644824	high
TCGA-BP-5001	3.22465753424658	0	0.004944349	0	0	0.02933482	0.03166887	0.05467895	0.0123360686522711	low
TCGA-DV-5576	1.99178082191781	1	0.0944065	0	0	0	0.02879427	0.007102243	0.0154271922219246	low
TCGA-BP-4963	5.02465753424658	0	0.008966875	0.091529309	0.010906824	0.425603623	0	0.021249333	0.139959923318207	high
TCGA-BP-4354	2.83287671232877	1	2.044501215	0.044735759	0.015992419	0.741062455	2.259722089	2.030423795	0.701811943639531	high
TCGA-B0-5705	10.0493150684932	0	0.832156038	0	0	0	0.016299731	0.024122439	0.119609182847529	high
TCGA-BP-5004	3.08493150684932	0	0	0	0	0.09813854	0.1624521	0.02090587	0.0400132464925076	low
TCGA-BP-5175	2.55342465753425	0	0.496146871	0.015346714	0	0.187322454	0.009629855	0.448922187	0.135100203573073	high
TCGA-CJ-6028	4.45205479452055	1	1.24356806	0.139054748	0.042608711	0.24247235	0.024929991	0.797845889	0.291978626821009	high
TCGA-A3-3351	2.49315068493151	0	0.00580151	0	0.14113289	0.206522098	0.012386346	0.03207909	0.114808926578594	high
TCGA-CJ-4890	5.71232876712329	0	0.960293087	0.151014051	0.009815536	0.478774561	0.043072395	0.006374407	0.298726596999031	high
TCGA-CW-5581	7.66849315068493	0	0.02547481	0	0	0	0.009064875	0.05701531	0.00515138531655916	low
TCGA-B0-4815	4.35068493150685	1	3.08094969	1.453384732	1.050184732	0.754896079	0.485095324	0.409206682	1.22697368203014	high
TCGA-AK-3454	2.39452054794521	0	0.623009538	0	1.451097298	0.550514933	0.169804916	3.06794388	0.844871338018802	high
TCGA-CJ-4878	5.98904109589041	0	0.006601346	0	0	0.03916578	0	0.03650174	0.0130693114577401	low
TCGA-CJ-5672	5.4027397260274	1	0.055470798	0	0.016867923	0.041138519	0	0.005477185	0.0262728230278527	low
TCGA-BP-4349	1.01917808219178	0	0.004458618	0.01517044	0.04338578	0.2645297	0.02855773	0.0140878	0.0980805846315841	high
TCGA-B0-5094	0.912328767123288	1	5.544246	0.07456239	0.9489191	3.328405	0.5052984	6.546761	2.26375207792222	high
TCGA-DV-5567	2.49315068493151	0	0.2244399	0	0	0	0	0	0.0318616480876018	low
TCGA-CZ-5988	1.8986301369863	0	0.6601653	0	0.03453718	0.1684628	0	0.02242914	0.156377476746482	high
TCGA-BP-4763	3.47945205479452	1	0.019892948	0	0.955770082	0.236049656	0	0.027499206	0.423712483186419	high
TCGA-B0-4828	0.841095890410959	1	0	0.068301609	0.179057171	1.27038704	0.157147221	0.052856062	0.457864047948152	high
TCGA-CJ-4869	6.9972602739726	0	0.074206573	0.039866477	0.009501145	0.092687889	0.07504702	0.555321171	0.0593095644169654	high
TCGA-A3-3363	0.873972602739726	0	0.01261979	0	0	0	0	0.003322874	0.00184595029374202	low
TCGA-BP-4777	4.74246575342466	0	1.22955837	0	0	0.053442987	0.067311104	0	0.19474996092966	high
TCGA-B8-A54H	0.701369863013699	0	0	0	0.065997215	0.045988009	0.041372576	0	0.0405176384403129	low
TCGA-CZ-4860	0.564383561643836	1	13.322	0	0	0.325368	0.1531117	9.573612	2.15400717811774	high
TCGA-AK-3451	4.05753424657534	0	0	0.02160826	0.01544931	0.03767873	0	0	0.0188922864931974	low
TCGA-BP-4351	2.65753424657534	0	0.04761032	0.03599867	0.5791063	0.3138577	0.2597698	0.06685925	0.333668349248872	high
TCGA-CJ-4903	4.27397260273973	0	0.025830088	0	0.125673312	0.043785677	0.007878255	0.005829627	0.0633217858442006	high
TCGA-BP-4158	9.25205479452055	0	0	0	0.01294185	0	0.1590154	0.02521409	0.0157062514138166	low
TCGA-A3-3320	4.13150684931507	0	0	0	0	0.02843282	0.0102317	0.02271328	0.00942375022137764	low
TCGA-AS-3777	3.39178082191781	0	0.007661509	0.01303413	0.02795714	0	0.008178741	0.511392	0.021553293389005	low
TCGA-BP-5183	3.53698630136986	0	0	0.036308604	0	0.126623976	0	0.033717446	0.0414110843630281	low
TCGA-CZ-4854	3.84657534246575	1	2.60615	0.5216129	0.2071883	0.6568944	0.03636723	2.583403	0.735491731069391	high
TCGA-A3-3306	3.06849315068493	0	0.01340329	0	0.1467274	0	0.04292446	0	0.0586209532018085	high
TCGA-BP-5176	4.35616438356164	1	0.007585677	0.038715372	0.009226809	0	0.00809779	0.002996038	0.00885537894810505	low
TCGA-CW-5587	6.0986301369863	0	0.004285415	0	0	0	0.018298904	0.006770268	0.0019323421501544	low
TCGA-B4-5844	0.0191780821917808	0	0.004961986	0	0	0	0.021187891	0	0.00210899346414383	low
TCGA-BP-4801	3.07945205479452	0	1.160914	0	0	0	0.04859954	0	0.168025936221904	high
TCGA-CJ-4907	4.10684931506849	0	0.007673471	0	0.018667194	0.136580072	0.032766045	0.003030713	0.0503873933766028	low
TCGA-BP-5196	2.78904109589041	0	0.009711751	0.066088419	0	0.144049505	0	1.894861377	0.0813378381042226	high
TCGA-CJ-4889	5.33150684931507	0	0.004584357	0	0.022304661	0.081596952	0	0.010863823	0.0330482378817202	low
TCGA-CJ-4874	6.25479452054795	0	0	0	0	0.16474877	0.009880954	0	0.0491730332536417	low
TCGA-A3-3328	3.79452054794521	0	0.01130916	0	0.1742409	0	0	0.005955555	0.0656775889277693	high
TCGA-B8-A54K	1.28493150684932	0	0.005593113	0.01903055	0.01360632	0	0.04776566	0.008836221	0.0109712454874073	low
TCGA-CJ-4873	4.86575342465753	0	0.7859245	0.09301239	0	0.283828	1.254826	4.345721	0.358675201502268	high
TCGA-A3-3372	2.01369863013699	0	0.04459892	0.01517477	0.03254863	0.1058421	0	0.03170661	0.0514628481492062	low
TCGA-BP-4974	0.578082191780822	1	0.018863045	0.010696911	0.191199937	0.055957208	0.013424333	0.012416909	0.091502926876167	high
TCGA-B4-5838	0.454794520547945	0	0.005403021	0.01838377	0.01314389	0.06411223	0.03460669	0.1621822	0.0312315708721227	low
TCGA-B8-5550	1.18904109589041	0	0.006234934	0	0	0.110975558	0.039935146	3.107736356	0.0871259463089344	high
TCGA-A3-A8OW	0.884931506849315	0	0	0	0	0	0.011513236	0	0.000763234748992857	low
TCGA-T7-A92I	0.975342465753425	0	0	0.01392104	0.009953159	0.02427437	0.01747052	0.06463782	0.0143883441822176	low
TCGA-A3-A6NI	2.78904109589041	0	0.06929756	0.03143797	0.03371593	0.05481897	0.0394538	0.0218958	0.0444245838737649	low
TCGA-G6-A8L8	2.98904109589041	1	0.006043837	0.04112828	0	0	0	0.01432244	0.00513463772764568	low
TCGA-BP-4162	8.42191780821918	0	0	0	0	0.068934032	0.01240314	0.013766821	0.0213486189674729	low
TCGA-BP-5173	0.16986301369863	1	0.01294376	0	0.03148819	0	0.009211736	0	0.0140094234471386	low
TCGA-B8-A8YJ	1.18082191780822	0	0.054547274	0	0	0.035958765	0.025879907	0.009575104	0.0202058057846485	low
TCGA-BP-4163	7.77808219178082	0	0	0.02238808	0	0.1171155	0.07024107	3.378433	0.0966929264270525	high
TCGA-BP-4977	1.24383561643836	0	3.396632	0.04871247	0.06965616	1.847463	0.02292481	0.3901615	1.06453433662449	high
TCGA-AK-3427	7.03013698630137	0	0.004872828	0	0.01185409	0.02891048	0.01040359	0.01924571	0.0145631249712877	low
TCGA-BP-4998	2.55342465753425	0	0.060487992	0.02421297	0.034623217	0.06333091	0.015193311	0.008431881	0.0434749284582188	low
TCGA-BP-5202	0.0794520547945206	0	0	0	0	0	0	0.005754177	9.4265955458006e-05	low
TCGA-B0-4817	2.79178082191781	1	2.44945277	0.529159185	0.141875355	2.422099864	0.332040212	0.081899303	1.1884763421475	high
TCGA-A3-3359	6.86027397260274	0	0	0	0	0.03629959	0.0130626	0	0.0115560626138761	low
TCGA-B0-4827	2.42465753424658	1	0.197791535	0.065978944	0	0.207087679	0.024840535	0.009190555	0.0973468984261265	high
TCGA-B2-5641	0.887671232876712	0	0.133907994	0.045562163	0.010858565	0	0.038119519	0.275019067	0.0345067227047544	low
TCGA-CW-5588	5.52602739726027	0	1.418217	0.06772601	0	0.1771427	0.04249716	3.176084	0.315003467397046	high
TCGA-CZ-5464	4.08767123287671	0	0.779707805	0.181177342	0.00925263	0.270790542	0.040602259	0.045066334	0.215067755860244	high
TCGA-BP-5178	5.23835616438356	1	0.225424248	0.277708874	0.047274813	0.184474715	0.008298026	1.538130964	0.156726903742418	high
TCGA-B0-5115	2.18356164383562	0	0.004546474	0	0	0.05394845	0.02912045	0.0143654	0.0186988608219678	low
TCGA-BP-5008	2.93424657534247	0	0.4022327	0.02465938	0.00881539	0.04299902	0.007736714	0.008587338	0.0760780354518975	high
TCGA-CZ-5458	4.26849315068493	0	0.9758612	0	0	0.09569889	0.02582832	0.003185339	0.168481371883346	high
TCGA-AS-3778	0.117808219178082	0	0.004628152	0.01574728	0.1576242	0.1372941	0.0197624	0.007311737	0.101940744960083	high
TCGA-CJ-4884	4.81917808219178	0	0.03662916	0.1246306	0.009900832	0.02414675	0.04344669	0.0803725	0.0323915763551126	low
TCGA-B0-5710	3.9972602739726	0	0.029312695	0	0.023769589	0.086956085	0.020861074	0.011577338	0.0400694138339842	low
TCGA-BP-4353	1.02739726027397	1	4.215167	0.01654221	0.106445	0.2307597	0.02076003	0	0.708430610852721	high
TCGA-BP-4761	0.498630136986301	0	0.1114907	2.210108	0.05896144	0.08627926	0.1552403	4.468531	0.363585768999297	high
TCGA-BP-4332	3.1041095890411	0	0	0.1789279	0	0.2552726	0.07144762	0	0.0974981265830878	high
TCGA-B8-A54G	0.145205479452055	0	0	0	0	0.03786326	0.02725059	0.005041116	0.0130396924588771	low
TCGA-B0-5698	7.07671232876712	0	0.016774436	0.02853749	0	0.099522703	0.035813775	0.006625229	0.0369777569579365	low
TCGA-B0-4700	5.42465753424658	1	0.432305391	0.035443809	0.050682699	0.185412084	0.044481018	2.801835438	0.186914669101318	high
TCGA-AK-3458	3.2	0	0.006314597	0	0.1689762	0	0.08089079	0.09477247	0.0698529834889885	high
TCGA-CZ-5984	4.08493150684932	0	0.599666481	0.013602425	0.048626801	0.237188015	0.017070675	0.912639603	0.190253611581011	high
TCGA-A3-3324	3.24931506849315	0	0.01304545	0.0147957	0.01057852	0.1289977	0.01856821	0.01717476	0.0466917722068549	low
TCGA-A3-3378	1.72602739726027	0	0.06727531	0	0.076374727	0.558802024	0.038302455	0.010628419	0.204871054562862	high
TCGA-B0-4816	3.75616438356164	1	0	0.012813567	0.045806741	0.044686509	0.016080679	0.002974782	0.0323525640772973	low
TCGA-AK-3429	5.52602739726027	0	0	0	0.015683335	0	0.027528554	0.005092537	0.00766666646312897	low
TCGA-AK-3461	2.33698630136986	0	0	0	0.01542709	0.03762452	0.09477569	0.03005598	0.0235197871460886	low
TCGA-BP-4790	3.04383561643836	1	0.005714398	0.03888645	0.027802743	0.135614052	0	0.013541747	0.0550007780996285	low
TCGA-B0-5107	2.53972602739726	1	0.01020589	0.3993434	0	0	0.02178979	5.030584	0.124552040088954	high
