# Supplementary material for: Genomic Instability Promotes the Progression of Clear Cell Renal Cell Carcinoma Through Influencing the Immune Microenvironment
Source: Front Genet. 2021 Oct 12;12:706661. doi: 10.3389/fgene.2021.706661 (PMC8546190; doi:10.3389/fgene.2021.706661)
Supplement: Supplementary file 6 [file Data_Sheet_2.ZIP › Raw Data 8.txt]

id	futime	fustat	AC002384.1	MNX1-AS1	AC013391.3	AC093281.2	LINC02268	LINC01234	riskScore	risk
TCGA-BP-4343	5.23835616438356	1	0.3941687	0	0.1425379	0.03160274	0.07960689	0.02103795	0.12321976508095	high
TCGA-B0-5113	0.983561643835616	0	0.008605122	0	0.041867228	0.076581261	0.018372117	0.006797355	0.0404758520469206	low
TCGA-B0-5400	3.1013698630137	0	0.004704988	0	0	0.083744059	0	0.003716563	0.0253911764464956	low
TCGA-BP-4994	3.58356164383562	0	0.009288875	0.01053512	0.08285557	0.03674059	0.01983194	0.0562539	0.0458316625127893	low
TCGA-A3-3349	3.79452054794521	0	0.01647772	0	0.06680871	0	0.09381408	0.004338692	0.0331589762779505	low
TCGA-CW-5585	7.14794520547945	0	0	0	0	0	0.008301956	0	0.000550352768223438	low
TCGA-BP-4337	0.00547945205479452	1	0.01510989	0.05141137	0.1102732	0	0.01075331	2.410992	0.0878958768207365	high
TCGA-A3-A8OV	0.931506849315068	0	0	0.01969511	0	0.06868546	0	0	0.0221632585286392	low
TCGA-B0-4848	2.41917808219178	1	0.289829449	0.230799661	0.045004205	0	0.157989444	1.626949503	0.117477213985755	high
TCGA-BP-5194	1.11780821917808	0	0	0.01157616	0	0.08074227	0.03631942	0.005375015	0.027411774599154	low
TCGA-B0-5096	0.186301369863014	1	0.1602006	0.1503675	0	0.1966489	0.9553298	6.597826	0.26684997947712	high
TCGA-BP-4329	2.31506849315068	1	0	0	0.01018754	0	0.01788193	0.009923991	0.00508847790407929	low
TCGA-B0-4691	0.380821917808219	1	0.069203781	0.21864672	0.060125538	0.527896178	0.147751532	0.960549713	0.234382667426112	high
TCGA-CZ-5466	1.87671232876712	0	4.089439	0.6522331	0.1413117	0	0.01240204	0.009177069	0.697496761134749	high
TCGA-CJ-4876	5.35616438356164	0	0.0155532	0	0.063060249	0.123036144	0	0.016381039	0.0618633680350794	high
TCGA-BP-5009	2.99178082191781	1	0.392747056	0.100854409	0.180270329	0.483619696	0.031642387	0.313165422	0.281507273255909	high
TCGA-CJ-4900	4.6958904109589	1	0.202084205	0.039290916	0.084275776	0.37681765	0.086290808	0.082095582	0.18152921852936	high
TCGA-BP-5186	1.8986301369863	0	0	0	0	0	0.009658831	0	0.000640302644178355	low
TCGA-CJ-4916	3.76164383561644	0	0	0	0.056783793	0.046162592	0.06644742	0.03073045	0.0393519296101736	low
TCGA-CJ-4638	1.18082191780822	1	0.028557109	0.048582748	0.017367665	0.127071961	0.015242508	0.073312927	0.0548391394714953	low
TCGA-CZ-4857	3.92328767123288	1	6.997026	0.8393622	0.4091734	0.332639	0.8857941	0.2435816	1.38669921592924	high
TCGA-BP-4326	4.45205479452055	1	0.146195	0	0.5588745	0.3965141	0.2140316	0.01649747	0.357182218103657	high
TCGA-CZ-4856	0.0493150684931507	0	0	0.03589441	0	0.02086325	0.007507752	0.04999922	0.0109886041936471	low
TCGA-BP-4165	8.32054794520548	0	0	0	0	0	0	0.009154853	0.000149976437138203	low
TCGA-BP-4164	2.71780821917808	1	0	0	0	0.04335262	0	0.00577197	0.0128617705880431	low
TCGA-BP-4987	3.07945205479452	0	0	0.01390517	0	0.0242467	0.02617591	0.006456413	0.0103481769851875	low
TCGA-AK-3445	3.50684931506849	0	0.01180806	0.984334	1.938963	3.01246	0.2016837	1.19391	1.73041675979948	high
TCGA-B2-4102	0.553424657534247	0	0	0	0.01176735	0.02869893	0.03098239	0.01910489	0.0151391280506679	low
TCGA-CZ-5459	4.15068493150685	0	0.2944905	0.1156158	0.06888508	0.9408064	0	0.03578829	0.356111440936498	high
TCGA-B0-5108	2.4958904109589	0	0.05805347	0	0.03259067	1.669166	0.03813704	0.003527506	0.514357570151589	high
TCGA-CZ-4862	5.04931506849315	0	0.125297802	0.042632547	0.04572165	0	0.05350269	0.054436362	0.0432030370532218	low
TCGA-MM-A564	1.66301369863014	0	0	0.4662031	1.883272	0.04064635	0.02925361	0	0.751192312814979	high
TCGA-CJ-4881	5.51780821917808	0	2.72380972	0.505197227	0.012455246	0.303766137	0.546559325	3.328495094	0.621115653666683	high
TCGA-B0-5092	1.25753424657534	1	0.481138078	0.33530373	0.112815509	0.378319344	0.594066475	1.268394524	0.314252075517515	high
TCGA-EU-5905	0.326027397260274	0	2.005278	0	0	0.1321923	0.01585671	0.04106689	0.325324856011367	high
TCGA-B4-5832	0.424657534246575	0	2.135442	0.04959616	0.2482192	0.3026861	0.4823742	2.366165	0.559040236380191	high
TCGA-DV-5575	2.75616438356164	0	0	0.01780834	0.03819743	0.03105274	0.01117449	0.01653745	0.0259314373514735	low
TCGA-B0-5692	4.07397260273973	0	0	0.035544044	0.025413015	0	0.011151703	0.012377793	0.0137659347932598	low
TCGA-CJ-4640	5.47397260273973	0	0.008993979	0.122407969	0.22973563	0	0.009601168	0.259315032	0.1025415657082	high
TCGA-A3-3316	4.09041095890411	0	0.02340857	0.05309841	0.3606571	0.5092377	0.01665926	0.01849089	0.292337187480362	high
TCGA-BP-5195	2.05205479452055	0	0.004015865	0.027327939	0.048846815	0.047652236	0.017147911	0.003172211	0.036412686080274	low
TCGA-B0-5691	9.4	0	0.007316748	0	0	0	0.062485641	0	0.00518098511621852	low
TCGA-CZ-5469	2.59178082191781	1	1.137	0.6239741	0.01115311	0.217607	0.1174606	1.039378	0.31572599791058	high
TCGA-B0-5812	8.11780821917808	0	0	0	0	0.07551843	0.01811714	0.01005453	0.0236056806410901	low
TCGA-A3-3385	5.46027397260274	0	0	0	0	0	0	0.01866234	0.000305729787453908	low
TCGA-BP-4787	1.31506849315068	1	3.428673	0	0	0.09081389	0	1.74916	0.542136324185776	high
TCGA-BP-4325	8.12054794520548	0	0.009697412	0.016497711	0	0	0.03105627	0.045961064	0.00580974129581305	low
TCGA-CJ-5677	2.14246575342466	1	1.914269	0.07967333	0	0	0.1874773	1.734081	0.320417409143016	high
TCGA-CJ-4639	6.32328767123288	0	0.015067061	0	0.018326762	0.044696424	0.032168493	0.047607074	0.0249431926443204	low
TCGA-B0-5699	7.50958904109589	0	0	0.09280249	0	0.05394047	0.009705384	0.003590819	0.0257079877529848	low
TCGA-MM-A563	1.61917808219178	0	0	0.023060576	0.379216602	0.040211155	0.028940397	0.005353715	0.155348410382968	high
TCGA-B0-5712	7.45753424657534	0	0.3661849	0.06152805	0.04399087	0.0268219	0.02895602	0.00357107	0.0840595194120677	high
TCGA-B0-4706	0.178082191780822	1	0.01825185	0.06210187	0.1332034	0.2165764	0.0974202	0.03243936	0.128372169997024	high
TCGA-CZ-5461	0.904109589041096	1	0.02432173	0.2127976	0.03380988	0.1649152	0.02225461	0.02470142	0.0872267897954713	high
TCGA-6D-AA2E	0.991780821917808	0	0	0	0	0	0.01437429	0.02127292	0.0013013963441487	low
TCGA-EU-5907	0.347945205479452	0	0.006947242	0	0.03380101	0.04121798	0.01483251	0.1756084	0.0293953605952164	low
TCGA-A3-3323	3.03013698630137	0	0.043034984	0.271934796	0.329028461	0.693029035	0.065628999	0.02913787	0.362564116235166	high
TCGA-BP-4799	3.1041095890411	1	1.702480568	0	0.024800068	2.389114774	0.021765461	0.028184912	0.956282538664443	high
TCGA-BP-4173	5.18630136986301	0	0.017682491	0.015041158	0.107540148	0.209820375	0.047190613	0.038411307	0.109022124007858	high
TCGA-B8-4619	0.0520547945205479	0	0	0	0.04890303	0	0.02145956	0	0.0193779105797827	low
TCGA-BP-4768	1.0958904109589	0	5.591655	0	0.2362277	0	0	0.01278425	0.880738501169606	high
TCGA-B8-4620	0.619178082191781	0	0.604527111	0.064278189	0.114892848	2.07353685	0.262168996	0.179072956	0.765284008650881	high
TCGA-B0-5703	3.2958904109589	0	0.005851148	0.2986278	0	0	0	0	0.0301792664604709	low
TCGA-B0-5095	0.671232876712329	1	0.07294895	0.106375126	0	1.020185565	0.02224965	0.016463947	0.322996448138703	high
TCGA-BP-4964	5.1013698630137	0	0.01798766	0.02448119	0.08751689	0.7683895	0.01536161	0.0369429	0.265004250800895	high
TCGA-B0-5402	1.23013698630137	0	0.014158444	0.132478701	0	0.147003547	0.015114289	0.005592017	0.0594153817272095	high
TCGA-CZ-5463	1.81369863013699	0	0.002850371	0	0	0.1860237	0.03651361	0	0.0576086057800476	low
TCGA-B0-4698	0.115068493150685	1	4.389241048	0.040693139	0.009698159	0.023652461	0.459619074	3.873380639	0.731548860632472	high
TCGA-CJ-4892	4.16712328767123	0	0.009289173	0	0.01129885	0.02755632	0.00991629	0.0146754	0.0144802379981966	low
TCGA-B0-4824	4.53972602739726	1	0.006512217	0	0.079211101	0.077273945	0.041711162	0.087450186	0.0569624308649477	low
TCGA-CJ-6033	0.613698630136986	1	0.02858241	0.04167925	0.2781288	0.07267688	1.098433	0.06773343	0.205601953345173	high
TCGA-BP-4327	0.298630136986301	1	0.04569409	0	0.2099683	0.06024511	0.02167952	0.0441157	0.10348095061796	high
TCGA-B0-5100	5.24109589041096	1	0.167531	0.4491096	0	0	0.02167771	0.008020365	0.0694889978172446	high
TCGA-B0-4945	5.87671232876712	1	0.14574949	0	0.042547639	0.103767777	0.024894259	0.027631295	0.0689748010665522	high
TCGA-BP-4781	5.6986301369863	0	2.838476	1.105619	0.02324962	0.0283513	0.01020237	1.91377	0.56052422888319	high
TCGA-BP-4346	4.09041095890411	1	0	0.017416914	0.037357844	0.030370196	0.021857754	0.008086979	0.0259534749924592	low
TCGA-CJ-5682	5.15890410958904	0	0.09313549	0.1267573	0.1208373	0	0.02651283	0	0.0718034760925737	high
TCGA-A3-A6NL	1.88767123287671	0	0	0	0	0.413207367	0.037173719	0.004584538	0.124227720336886	high
TCGA-CZ-5987	1.21917808219178	1	0.122443482	0.027774244	0.139004748	0	0.052283884	1.63135278	0.101340087849513	high
TCGA-A3-3382	1.57260273972603	0	9.314827	0.1716884	0.1595782	1.916008	0.4309285	0.03587307	1.99121693172755	high
TCGA-CW-5583	6.81917808219178	0	0	0	0	0	0.017113831	0	0.00113450905614991	low
TCGA-B0-5700	2.96438356164384	0	0	0	0	0.07585839	0	0.01009979	0.0225055189159682	low
TCGA-AK-3456	3.13150684931507	0	0.0118964	0.02023874	0	0	0	0.023493	0.00406271695698979	low
TCGA-B0-4836	3.39178082191781	1	0.502858	0.01966636	0.2390354	0.5829741	0.3085093	1.438201	0.376780099824571	high
TCGA-BP-4975	3.92602739726027	0	0.005877824	0	0	0.05230968	0.006274639	0.009286018	0.0168075430226812	low
TCGA-A3-3376	4.64657534246575	1	0	0	0	0.037389646	0.020182295	0.017423208	0.0126344892492807	low
TCGA-BP-4758	6.04931506849315	0	0	0	0.019382575	0	0.051032603	0.009440576	0.0106542446940084	low
TCGA-B0-5121	1.51780821917808	0	0	0.054477704	0	0.142490678	0.008546005	0.003161869	0.0479353719010427	low
TCGA-BP-5180	6.2	0	1.911467	0.02761682	0.1777074	0	0.00866459	0.01282297	0.340099145083251	high
TCGA-BP-4784	5.07945205479452	0	1.247429	0.01739497	0	0.06066388	0.01091511	0.008076792	0.197516682787834	high
TCGA-CZ-5455	1.53698630136986	1	0	0.020796717	0.007434541	0.018131811	0.019574486	0	0.011410937190702	low
TCGA-A3-3383	2.35890410958904	0	0	0.02184936	0.06248678	0.07619828	0	0.01014504	0.0476964208800449	low
TCGA-B0-4811	3.88219178082192	1	0.01361308	0.061757962	0.033116435	0.269221267	0	0.172051843	0.102264491919034	high
TCGA-BP-4341	4.35342465753425	1	0.004876884	0	0.01186396	0.02893455	0.1041225	0.03852347	0.0211030332470854	low
TCGA-B0-5099	1.32876712328767	1	0.009806002	0.05004735	0	0.08726849	0.04187204	0.007745954	0.0349136116834095	low
TCGA-DV-A4VX	4.45479452054794	1	0.1716996	0.04673659	0.01670769	0.3259818	0.04398986	0.8951505	0.148683537678563	high
TCGA-B0-5706	6.61369863013699	0	0.379907003	0	0.068459025	0.667848181	0.330452004	0	0.297652931864916	high
TCGA-B8-5165	0.0219178082191781	0	0	0	0.009416738	0	0.008264479	0.00305771	0.00405542488327678	low
TCGA-CJ-4901	3.97260273972603	0	0.2934567	0.531452	0.2878588	0	0.1616868	0.3664049	0.216301262309971	high
TCGA-B0-4838	2.28493150684932	1	0.2862532	0	0.0379836	0	0.03333582	0.02877853	0.0572641787173363	low
TCGA-BP-4968	4.78356164383562	0	0.2881527	0	0.01797402	0.04383614	0.07887334	0.005836346	0.0657396195701594	high
TCGA-A3-A6NN	0.00821917808219178	0	0.005138866	0	0.02500256	0.03048888	0.01097159	0.01623717	0.0198817065158406	low
TCGA-B0-4823	1.24383561643836	1	0.04589274	0.03122999	0	0.1905971	0.02939459	0.003625158	0.0677224681180335	high
TCGA-B0-5098	4.33972602739726	1	0.7390795	0.2446751	0.320716	0.04740495	0.01705892	3.708005	0.322557786429735	high
TCGA-B0-5711	8.03013698630137	0	0	0	0	0	0.01951229	0	0.00129350755603601	low
TCGA-B8-4151	0.767123287671233	0	0	0	0	0	0	0.009196137	0.000150652759000587	low
TCGA-BP-4982	2.77808219178082	0	0.024469467	0	0.008503812	0.062218846	0.126875441	0.011045094	0.0335109966240595	low
TCGA-B0-4713	0.553424657534247	1	1.388767	0.06718404	0.09606948	0.2343001	0.2107854	0.5875007	0.331624682717027	high
TCGA-CJ-4902	4.16438356164384	0	1.189631722	0	0.049470221	0.321735978	0.00723615	0.010708986	0.282449922296832	high
TCGA-B0-4707	1.64383561643836	1	0.4041994	0.07640485	0	0.3996857	0.06392401	1.874321	0.217538690152039	high
TCGA-BP-4344	4.56438356164384	0	0.005053951	0.034392116	0	0.089955257	0.10790293	0.007984432	0.0378729045044144	low
TCGA-AK-3436	5.6	0	7.783939	0.08660835	0.03715355	0.03020412	0	3.631304	1.1955502950864	high
TCGA-B0-5075	1.74520547945205	1	0.027946326	0.011885913	0.008498101	0.93265596	0.014916499	0.35044624	0.289649809989197	high
TCGA-BP-4775	5.04931506849315	0	0.00454082	0	0.03313925	0.05388135	0.02908424	0	0.0306080204907546	low
TCGA-BP-4338	7.83287671232877	0	1.446997104	0.220624244	0	2.328487289	0.007286248	10.81278133	1.09045158981065	high
TCGA-A3-3325	3.20547945205479	1	0	0.01108737	0.03963582	0.8506631	0.06957174	0.01801821	0.271067286605811	high
TCGA-CW-6090	6.99178082191781	0	0.04303322	0	0.06661873	1.439054	0.03340975	0.006180507	0.456681886730144	high
TCGA-BP-4170	6.41917808219178	1	0.003935676	0	0	0	0.008402752	0.003108868	0.00116667613010373	low
TCGA-DV-5569	0.972602739726027	0	0.01383331	0	0	0.1094307	0.009844803	0.003642402	0.034903092417781	low
TCGA-BP-4983	3.87123287671233	0	1.139169	0	0.009862095	0.6494115	0.6231845	4.038127	0.464053340340279	high
TCGA-B4-5378	0.479452054794521	0	0	0.01361283	0	0.02373694	0.01708373	0.006320676	0.00956436163736968	low
TCGA-A3-3317	4.08493150684932	0	6.072898	0.162701	0.02326534	0.05674094	0	4.117198	0.970803749035317	high
TCGA-BP-4771	0.443835616438356	1	0.0926355	0.01500915	0.03219338	0.1046869	0.05650821	0.9965685	0.0773478201032553	high
TCGA-A3-3352	1.53698630136986	1	0	0.01075198	0	0.5999495	0.08096064	0.01747316	0.183393253674906	high
TCGA-B0-5084	0.608219178082192	1	1.773322	0.577997	0	0.2212385	0	0.3109213	0.378794244022013	high
TCGA-CJ-4644	0.920547945205479	1	0	0	0.025126584	0	0	0.012238283	0.00942600651099535	low
TCGA-B0-5117	1.46575342465753	0	0.005359906	0	0.195585	0	0	0.004233895	0.0726415579473061	high
TCGA-CJ-5680	2.1041095890411	1	0.009358482	0.031842214	0	0	0.009990279	0.018481124	0.00542297156708575	low
TCGA-CW-5589	6.51506849315069	0	0	0	0.02337448	0.0570071	0	0.003794964	0.0254327967177679	low
TCGA-BP-5000	1.54246575342466	0	0.75375667	0.028029019	0.020039979	0.122186805	0.026381744	0.003253592	0.154902224860207	high
TCGA-3Z-A93Z	1.05479452054795	0	0	0	0.04072543	0	0.03574215	0.01983594	0.017647186393472	low
TCGA-BP-4807	0.578082191780822	0	0.01193807	0	0	0	0	0.004715059	0.00177197986025717	low
TCGA-A3-3326	3.11506849315069	0	0	0	0	0	0	0	0	low
TCGA-AK-3425	9.15890410958904	0	0.780533	0.09692561	0.1247385	0.1014066	0	0.1215115	0.197984446985112	high
TCGA-CZ-4858	5.32328767123288	0	1.739988	0	0.3774521	0.3616459	1.005629	4.779937	0.637070336120231	high
TCGA-B0-4841	0.558904109589041	1	0.046475657	0	0	0	0	0.007342408	0.00671800201484813	low
TCGA-CZ-5468	0.161643835616438	1	1.719750101	0	0.219092468	0.127222874	0.036625464	4.048291991	0.430793850799848	high
TCGA-CJ-4904	4.90958904109589	0	0	0	0.008147464	0.099352665	0.042903104	0.005291128	0.0351813001314738	low
TCGA-B0-4837	3.77534246575342	1	0.04976702	0.06773287	0.1573882	0.3543212	0	0.04717434	0.176627857588711	high
TCGA-BP-5174	6.18356164383562	0	0	0	0	0.026559697	0.047788243	0.007072319	0.0111055843381299	low
TCGA-B0-5119	0.161643835616438	0	0	0.015995978	0	0	0.020074519	0	0.00290283637493851	low
TCGA-BP-4345	4.15342465753425	0	0.08973257	0	0.130975	0.07985748	0.05747428	0	0.0881553536245996	high
TCGA-AK-3453	3.82739726027397	0	0	0	0	0	0.039574705	0.021962902	0.00298328414921394	low
TCGA-BP-4342	6.18082191780822	1	0.04053507	0.3585933	0.9959546	4.328902	0.02596297	0.03201946	1.683766610502	high
TCGA-BP-4804	3.9972602739726	0	0.413814701	0.046933451	0.050334192	0.040919365	0.044175156	0.010896013	0.0969963363479093	high
TCGA-B0-5701	4.74520547945205	0	0.3877149	0.07328883	0.0174665	0.468582	0.0306585	0.07940168	0.209985153879571	high
TCGA-BP-5007	3.12328767123288	0	0.007872967	0	0.01915251	0.0467103	0.01680895	0.006219012	0.0231219366486194	low
TCGA-BP-4347	3.74520547945205	0	0.013455973	0	0.016367121	0.019958566	0.122097338	0.015943707	0.0221525961398143	low
TCGA-CW-5590	2.94520547945205	1	0.017424322	0.014821554	0	0.258446188	0.009300324	0.134197204	0.0828567922527115	high
TCGA-B0-4703	0.498630136986301	1	0.8783454	0.047944943	0.034279317	0.919627374	0.641809098	2.389420277	0.494506646013204	high
TCGA-BP-4770	0.901369863013699	1	0.06854766	0	0	0	0	0.3248829	0.0150533643449398	low
TCGA-CJ-4885	5.82191780821918	0	0.03876159	0.01465402	0	0.10221	0	0.003402061	0.0370990586962806	low
TCGA-B0-5707	7.74794520547945	0	0.05289185	0	0	0	0	0.01392677	0.00773671553823336	low
TCGA-B4-5843	0.0301369863013699	0	0.011161868	0	0.013576695	0	0.011915412	0	0.00735928356172602	low
TCGA-B2-4098	0.13972602739726	1	0.02768572	0.1177508	0	0.3695835	0.0147774	0.01093475	0.125502593958801	high
TCGA-A3-3313	2.01369863013699	1	0.02220508	0.01511054	0.01080363	0.02634854	0	2.083779	0.0505003689907949	low
TCGA-BP-4169	1.92054794520548	1	0.1332629	0.07159371	0.2218127	0.5409703	0.5016523	0.03324222	0.30050948252855	high
TCGA-B8-5553	1.19178082191781	0	0.028602585	0	0	0	0.010177854	0.003765624	0.00479684215284822	low
TCGA-AK-3443	3.8986301369863	0	0	0	0	0.02216405	0	0.002950922	0.00657558703222202	low
TCGA-B0-4696	2.37260273972603	1	1.200787	0	0	0	0	0.1724592	0.173289835341207	high
TCGA-BP-4789	4.07945205479452	0	0	0	0.01041937	0.1016456	0	0.003383275	0.0338153342913679	low
TCGA-CZ-5462	0.852054794520548	1	0.0966667	0.1052506	0	0.1605865	0.008255418	0.03054357	0.0724065917555344	high
TCGA-B0-4710	0.263013698630137	0	0	0	0.466342552	1.137344649	0	0.075713064	0.507407920494279	high
TCGA-A3-3387	1.69041095890411	0	0.02104508	0.07160584	0.03071773	0.4994418	0.2695902	3.753682	0.247752464960591	high
TCGA-BP-4331	6.72328767123288	1	0	0	0.0212307	0.05177873	0.009316426	0.003446911	0.0237178462386158	low
TCGA-BP-4174	5.14794520547945	0	0.005077243	0.01727531	0.07410822	0.06024655	0.07588015	0.008021229	0.0525323208513738	low
TCGA-A3-3367	6.21917808219178	0	0	0	0.08008677	0.1085114	0.01561936	0.0202261	0.0627278451205097	high
TCGA-BP-4782	0.96986301369863	0	0.120178571	0	0.022489037	0.164542906	0.009868607	0.02555846	0.0748480380376706	high
TCGA-CZ-5451	4.56986301369863	0	0	0.01941099	0	0.06769461	0.04872053	0	0.0250733118690214	low
TCGA-BP-4765	5.98356164383562	0	0	0.04109196	0.009793207	0.1194214	0.02578465	0.006359906	0.0446168759185203	low
TCGA-BP-4970	1.18630136986301	0	0.142128079	0	0.007356466	0.053824191	0.012912615	0	0.0395846760344072	low
TCGA-B0-4819	0.501369863013699	1	0.836500598	0.288221901	0.077276528	0.031411118	0.101731125	1.342447017	0.213435791662536	high
TCGA-G6-A5PC	0.663013698630137	1	0	0	0	0	0	0.005444463	8.91921653871199e-05	low
TCGA-BP-4992	1.37260273972603	0	0.5719673	0	0.4031218	0.1268591	0.07988912	0.1435652	0.274215260214972	high
TCGA-CZ-4864	3.6027397260274	1	0.007364336	0	0.008957582	0.021846297	0.070753557	0.008725851	0.0156013327387012	low
TCGA-BP-5198	1.65205479452055	0	0.097726149	0.101199604	0.01033642	0.151254542	0.018143251	0.030207057	0.0738557412890753	high
TCGA-BP-4965	5.12602739726027	0	0.0609175	0	0.007056834	0.06884255	0.01858002	0.002291425	0.0327820533256022	low
TCGA-B4-5835	0.0438356164383562	0	0.675059979	0.240512037	0.008597975	0	0	8.280624546	0.258280626983021	high
TCGA-BP-4334	1.76712328767123	1	0	0	0.4044541	0	0	0.01193912	0.148695603099441	high
TCGA-BP-5187	1.11232876712329	0	0.0712797	0.080843	0.01926684	0.1409674	0.1352744	0.05630524	0.0765425438837509	high
TCGA-CJ-4894	2.3041095890411	1	1.217573	0	0.1061642	0	0.02795209	0.02068355	0.214018787807669	high
TCGA-CJ-5679	1.86027397260274	1	5.140245	0.09825658	0.0562006	0.2055982	0.5425611	6.195502	0.958015319358766	high
TCGA-B0-4843	0.876712328767123	1	0.3065206	0	0.01586533	0.11608	0.194936	0.01545489	0.0967000957261689	high
TCGA-BP-4766	4.00547945205479	0	0	0.026482511	0.009467134	0.046178047	0.016617416	0.003074074	0.0208298777659883	low
TCGA-BP-4774	5.16438356164384	0	0	0	0.01083817	0.07929835	0.0856078	0.0563082	0.0339300379401399	low
TCGA-A3-3373	4.44109589041096	0	0	0.012060034	0	0.042058612	0.022702524	0.005599686	0.015168100856551	low
TCGA-B2-4099	1.02465753424658	0	0	0.124285	0	0.03095972	0.02228204	0.008243957	0.0229442347250562	low
TCGA-B0-5694	1.31506849315068	1	0.013416667	0.091300357	0.081596559	0.039800533	0	0	0.0525577413040401	low
TCGA-CZ-5457	4.23835616438356	0	0.003653013	0	0.01777332	0	0.01559852	0.002885587	0.00812559328046495	low
TCGA-DV-5568	1.01369863013699	0	0.043686098	0	0.059041575	0.028798838	0	0.003834279	0.0364234916974893	low
TCGA-CZ-5985	4.46301369863014	0	0.8893499	0.01414024	0	0.4191621	0.01774561	0.2462085	0.256294194881913	high
TCGA-BP-4166	0.0356164383561644	0	1.039621	0	0.01290346	0.1573487	0.01132456	0	0.199412427624511	high
TCGA-CZ-5456	4.26849315068493	0	9.487372	0.9192433	0.109539	0.4007254	0.5095179	10.01251	1.79321032748341	high
TCGA-B8-5158	0.802739726027397	0	0.026583989	0.038765125	0.073909332	0.06759547	0.008108197	0.122995414	0.0571794200611592	low
TCGA-B0-5695	3.89041095890411	0	0.03907276	0	0.0095052	0.02318186	0.008342116	0.003086434	0.0164673052584264	low
TCGA-CZ-4859	4.8958904109589	0	0	0	0	0.020589429	0	0.005482555	0.00615333965864978	low
TCGA-A3-3307	3.93424657534247	0	0	0	0	0	0	0.009973813	0.000163392786145522	low
TCGA-B4-5834	0.104109589041096	0	0	0	0	0.023518778	0.016926715	0.015656457	0.00830479937560539	low
TCGA-G6-A8L6	0.857534246575342	1	0	0.0551237	0	0.09612022	0	0.03839235	0.0343535229282723	low
TCGA-BP-4991	3.87123287671233	0	0.01011979	0.04591006	0.0984733	0.04002711	0.007201985	0.01598764	0.054631396329444	low
TCGA-A3-3347	4.41095890410959	1	1.493688329	0.485805311	1.135526283	0.651621349	0.351734128	2.962748181	0.940464716146399	high
TCGA-B2-5636	0.726027397260274	0	0.07658303	0	0	0.03029113	0.0436017	0	0.0226828673146704	low
TCGA-A3-3308	0.0438356164383562	0	0.074695053	0.07819992	0.027955397	0.374986299	0.208544904	0.108928791	0.154594914570561	high
TCGA-MM-A84U	1.91780821917808	0	0.908014925	0.04321005	0	0.226038505	0.01355686	1.790639328	0.229949983784237	high
TCGA-AK-3428	6.09041095890411	0	0	0	0	0.05347959	0	0	0.0157495746372295	low
TCGA-CJ-4872	3.93150684931507	0	0.004539364	0.061780696	0.088343001	0.080796112	0.164757833	0.218729705	0.0774518625900294	high
TCGA-G6-A8L7	5.84383561643836	0	0.009920861	0.3038013	1.351527	0.1177209	0.04236249	0.4623643	0.572545532661459	high
TCGA-CZ-5467	0.2	1	0.037427551	0	0.04046654	0.592153596	0	0.029564761	0.195042747841903	high
TCGA-B8-5159	0.657534246575342	0	0.00725632	0	0	0	0	0.008597865	0.00117096411659349	low
TCGA-A3-3358	3.58082191780822	0	1.438743	0.02543024	0.03636384	0.1330295	0.03989282	0.1062694	0.263657902663501	high
TCGA-CW-5584	0.449315068493151	1	0	0.07658892	0.043807179	0.320518856	0.076893613	0.003556158	0.123158843853593	high
TCGA-B0-4699	0.301369863013699	1	1.238632	0	0.167789	0	0.01227149	0.2837645	0.242904940312817	high
TCGA-BP-4967	0.561643835616438	0	4.99923458	0	0.008705511	0.467093707	0.061122241	0.409881262	0.861215550518017	high
TCGA-BP-5201	2.60547945205479	0	0.045507574	0.08445786	0.050320875	0.049090247	0.017665387	0.032679391	0.0493999147382864	low
TCGA-B0-5085	2.10958904109589	1	0	0.01651142	0.02361043	0.02879128	0.02072139	0.01149982	0.0203325541600543	low
TCGA-CZ-4853	2.12054794520548	0	0	0.01162187	0	0	0.03646282	0.005396238	0.00364777086469938	low
TCGA-AK-3465	1.01095890410959	0	0	0	0.08399568	0	0	0	0.0308399882245907	low
TCGA-BP-4989	0.323287671232877	0	0	0.02668773	0.05724298	0.5351628	0.03349238	0.03717475	0.184073324437329	high
TCGA-B0-5080	0.936986301369863	1	0.052702295	0	0	0.028425693	0	0.643381714	0.0263929285950321	low
TCGA-BP-4976	4.47123287671233	0	0	0	0	0	0.02708567	0.005010608	0.00187764628313266	low
TCGA-CJ-4899	4.18630136986301	0	0.071165668	0.012107051	0.025968626	0.274446761	0.02279103	0.002810758	0.103207905867848	high
TCGA-A3-3335	5.16712328767123	0	0.004372641	0.0446337	0.2233831	0.2853716	0.03734272	0.04490246	0.174277143076338	high
TCGA-CJ-4634	4.98630136986301	0	0	0.067429594	0.048210307	0.058789119	0	0.003913593	0.0417051672469311	low
TCGA-B2-4101	0.515068493150685	0	0.015925971	0	0.051657318	0.724413843	0.06800457	0.134189214	0.241271559149708	high
TCGA-BP-5185	3.1013698630137	0	0	0	0	0	0.088094686	0.021728975	0.00619593557982671	low
TCGA-B8-5164	0.063013698630137	0	0	0	0	0.022334562	0.040186056	0.002973625	0.00929018582522519	low
TCGA-DV-5573	3.0958904109589	0	0.02645619	0.1080206	0.01287195	0	0.0112969	0.05433549	0.0207369336734448	low
TCGA-B0-5697	5.02739726027397	0	0.03524293	0	0.009526134	0.02323292	0	0.01546616	0.0155961348672763	low
TCGA-BP-4993	0.484931506849315	0	0	0	0	0	0.02126965	0.003934696	0.0014744652522526	low
TCGA-BP-4355	2.61095890410959	1	0	0	0.02417387	0.05895671	0	0.0392475	0.0268812459501473	low
TCGA-AK-3433	6.00547945205479	0	0.006703401	0	0.2283024	0	0.0143119	0.0105903	0.0858977497486949	high
TCGA-B2-A4SR	1.38904109589041	0	0.005337045	0	0	0.158323403	0.056973521	0.004215837	0.0512293553766683	low
TCGA-CJ-4882	5.15890410958904	0	0.670731206	0.372597766	0.066599292	0.730918859	0.058450011	0.535230168	0.384184813359937	high
TCGA-BP-4795	1.6986301369863	0	0.3593195	0	0	0	0.01763574	0.003262454	0.0522318057077905	low
TCGA-BP-4762	3.67945205479452	1	0.1059471	0	0	0.02732974	0.009834752	0.01091605	0.0239196435639343	low
TCGA-B8-4622	0.495890410958904	0	0	0.110342171	0	0.481014238	0	0.012808452	0.152711284091283	high
TCGA-B0-5102	7.57260273972603	1	0.02951328	0.0286911	0	0.05002921	0.009001638	0.01665223	0.0226124230632917	low
TCGA-CJ-4642	4.46027397260274	0	0.58788436	0	0	0	1.1156849	3.86984539	0.220813897308666	high
TCGA-A3-3362	4.27123287671233	0	0.006118843	0	0	0.072606175	0.117574737	0.004833395	0.0301243692960178	low
TCGA-B2-5639	1.14246575342466	0	0.02580144	0	0	0.05102664	0	0.006793689	0.0188012746419805	low
TCGA-B0-4693	0.210958904109589	1	0	0	0	0.141809312	0.012757709	0.018880499	0.0429174428602845	low
TCGA-GK-A6C7	0.167123287671233	0	0	0	0	0.025899659	0.00932013	0	0.00824521935051412	low
TCGA-A3-3329	4.44931506849315	0	0	0.01727151	0.01234866	0.06023332	0.07586348	0.008019467	0.0291304093768971	low
TCGA-CJ-4643	4.91232876712329	0	0	0	0	0	0.009697918	0.014352226	0.000878014527242009	low
TCGA-BP-4961	5.3013698630137	0	0.01022465	0	0.01658229	0.1213257	0	0.005384436	0.0433581327030266	low
TCGA-BP-5199	3.71232876712329	0	1.851986264	0.203708367	0.184484789	0.307848725	0.051129695	0.047292687	0.445489877933219	high
TCGA-CW-6093	8.61917808219178	0	0	0	0	0.02614087	0.05644159	0.01044119	0.0116110776816056	low
TCGA-AK-3460	2.60547945205479	0	0.07384848	0	0	0.1314429	0.01576681	0.01750031	0.0505250179035169	low
TCGA-CJ-4912	4.53972602739726	0	8.221837	0.04007848	0	0.06988559	0.2011896	0.7629749	1.21753421358345	high
TCGA-CZ-5453	0.0684931506849315	0	0	0.03997889	0	0	0.01672414	0.009281451	0.00518978352490694	low
TCGA-A3-3343	2.58904109589041	0	0	0	0	0	0.01989684	0.007361476	0.00143959713630638	low
TCGA-CJ-4887	2.55342465753425	1	0	0	0	0	0	0.003935196	6.44670837992164e-05	low
TCGA-DV-5574	1.98082191780822	0	0.164892814	0.014764405	0.021112288	0.102979873	0.009264464	0	0.0635523583383037	high
TCGA-A3-A8CQ	0.00821917808219178	0	0	0	0	0	0.012602687	0.004662769	0.000911842883859811	low
TCGA-A3-3311	3.26301369863014	1	0.4497044	0.04330523	0	0.2517071	0.03623126	0.5194406	0.153134696845903	high
TCGA-CJ-4868	1.76986301369863	1	1.161042	0.0798069	0.05705974	0.2087412	0.02503887	1.079249	0.274429747522149	high
TCGA-B8-4148	1.03835616438356	0	0	0.017462008	0	0	0.010957173	0.016215834	0.00270815945109447	low
TCGA-CJ-4886	5.34794520547945	0	0	0.016627508	0	0.086981087	0.031300608	0.003860222	0.0293880025164711	low
TCGA-CZ-5465	3.77260273972603	0	0.01790174	0.01015177	0.2612965	0.4248439	0.05096078	0.01649776	0.228240862422897	high
TCGA-B0-4714	0.271232876712329	1	0	0	0	0	0	0.03247147	0.000531953421779688	low
TCGA-CZ-5454	1.97808219178082	1	0.003288563	0.01118933	0	0.2536435	0.007021151	0.0181839	0.0770270827242102	high
