# Supplementary material for: Genomic Instability Promotes the Progression of Clear Cell Renal Cell Carcinoma Through Influencing the Immune Microenvironment
Source: Front Genet. 2021 Oct 12;12:706661. doi: 10.3389/fgene.2021.706661 (PMC8546190; doi:10.3389/fgene.2021.706661)
Supplement: Supplementary file 6 [file Data_Sheet_2.ZIP › Raw Data 9.txt]

id	Stage	MNX1-AS1
GSM1300062	stage 1&2	2.800035
GSM1300064	stage 1&2	10.12082
GSM1300066	stage 1&2	6.033705
GSM1300068	stage 1&2	6.365246
GSM1300070	stage 1&2	3.512915
GSM1300072	stage 1&2	2.582156
GSM1300074	stage 1&2	2.645175
GSM1300076	stage 1&2	3.268273
GSM1300078	stage 1&2	1.372796
GSM1300080	stage 1&2	3.148259
GSM1300082	stage 1&2	3.468464
GSM1300084	stage 1&2	2.411955
GSM1300086	stage 1&2	2.767293
GSM1300088	stage 1&2	2.42102
GSM1300090	stage 1&2	2.118506
GSM1300092	stage 1&2	47.96355
GSM1300094	stage 1&2	2.576503
GSM1300096	stage 1&2	5.689533
GSM1300098	stage 1&2	1.659148
GSM1300100	stage 1&2	2.400962
GSM1300102	stage 1&2	9.34765
GSM1300104	stage 1&2	2.43628
GSM1300106	stage 1&2	3.026482
GSM1300108	stage 1&2	3.65691
GSM1300110	stage 1&2	3.811444
GSM1300112	stage 1&2	2.041204
GSM1300114	stage 1&2	11.96681
GSM1300116	stage 1&2	7.262088
GSM1300118	stage 1&2	1.56798
GSM1300120	stage 1&2	3.538632
GSM1300122	stage 1&2	1.42263
GSM1300124	stage 1&2	8.266951
GSM1300126	stage 1&2	2.072701
GSM1300128	stage 1&2	3.614213
GSM1300130	stage 1&2	10.52153
GSM1300132	stage 1&2	3.396508
GSM1300134	stage 1&2	1.763976
GSM1300136	stage 1&2	6.580883
GSM1300138	stage 1&2	5.641282
GSM1300141	stage 1&2	20.79197
GSM1300143	stage 1&2	1.929165
GSM1300145	stage 1&2	4.917233
GSM1300147	stage 1&2	7.390201
GSM1300148	stage 3&4	6.386967
GSM1300150	stage 3&4	2.634722
GSM1300152	stage 3&4	4.544684
GSM1300154	stage 3&4	8.365814
GSM1300156	stage 3&4	3.579517
GSM1300158	stage 3&4	2.563334
GSM1300160	stage 3&4	3.009674
GSM1300162	stage 3&4	6.280049
GSM1300164	stage 3&4	3.224387
GSM1300166	stage 3&4	4.563026
GSM1300168	stage 3&4	6.925729
GSM1300170	stage 3&4	4.086336
GSM1300172	stage 3&4	25.52752
GSM1300174	stage 3&4	3.53915
GSM1300176	stage 3&4	4.284321
GSM1300178	stage 3&4	2.598282
GSM1300180	stage 3&4	4.51871
GSM1300182	stage 3&4	12.54903
GSM1300184	stage 3&4	2.427121
GSM1300186	stage 3&4	5.530033
GSM1300188	stage 3&4	4.136774
GSM1300191	stage 3&4	5.548191
GSM1300193	stage 3&4	4.522899
GSM1300195	stage 3&4	24.96072
GSM1300197	stage 3&4	7.775204
GSM1300199	stage 3&4	5.870794
GSM1300201	stage 3&4	4.161846
GSM1300203	stage 3&4	4.827311
