# Supplementary material for: Genomic Instability Promotes the Progression of Clear Cell Renal Cell Carcinoma Through Influencing the Immune Microenvironment
Source: Front Genet. 2021 Oct 12;12:706661. doi: 10.3389/fgene.2021.706661 (PMC8546190; doi:10.3389/fgene.2021.706661)
Supplement: Supplementary file 6 [file Data_Sheet_2.ZIP › Raw Data 11.txt]

id	B cells naive	B cells memory	Plasma cells	T cells CD8	T cells CD4 naive	T cells CD4 memory resting	T cells CD4 memory activated	T cells follicular helper	T cells regulatory (Tregs)	T cells gamma delta	NK cells resting	NK cells activated	Monocytes	Macrophages M0	Macrophages M1	Macrophages M2	Dendritic cells resting	Dendritic cells activated	Mast cells resting	Mast cells activated	Eosinophils	Neutrophils
TCGA-CJ-5689-11A-01R-1541-07	0.126299033063331	0	0.1138645954513	0.0983678870664006	0	0.151418191139919	0.00909393895093125	0	0.0125880220946114	0	0	0.0428188273400458	0.0371647035263101	0	0.0487678970389076	0.121935309042057	0.0705184356298745	0	0.167163159656311	0	0	0
TCGA-B8-4622-11A-01R-1758-07	0.0534467793942916	0	0.0256099337199972	0.11879491078997	0	0.285641065943279	0.0132976910827947	0	0	0.00906355406779119	0	0.00382684531070177	0.0651795807223109	0	0.0675416899573736	0.161644607837711	0.117709482519325	0	0.0750732443956235	0	0	0.00317061425883014
TCGA-CZ-5987-11A-01R-1672-07	0.07445340977386	0	0.00270253375426961	0.0750505248992308	0	0.315683808253727	0.0318918082276725	0	0	0	0.00360746064096453	0.0168850789904226	0.136549388794404	0.00881935018119434	0.0420790850088502	0.152244603162581	0.0464424254313299	0	0.0828735110583438	0	0.00764358494371198	0.00307342687943782
TCGA-CW-5591-11A-01R-1541-07	0.00897858651354563	0	0	0.113343666422504	0	0.236587765601525	0	0.019533119656969	0.0242449479387185	0.0364833611208033	0.0108816208998396	0.0544326377852558	0.130883956253121	0	0.031341367570373	0.236589069125235	0	0.0248435909916588	0.071856310120452	0	0	0
TCGA-B0-5712-11A-01R-1672-07	0.11319946705071	0	0.0667820406667553	0.0713836199442153	0	0.359039091998234	0	0	0	0	0	0.0327657439022592	0.0196894293417153	0	0.0262798515670732	0.130569649477127	0.107876198609814	0	0.0724149074420957	0	0	0
TCGA-B0-5402-11A-01R-1503-07	0.176376786274701	0	0.13793438227393	0.0813651802332651	0	0.268260245861708	0.00868453144347398	0	0	0	0	0.0260568464716026	0.018560451551552	0	0.0601870997234491	0.0985521063545418	0.0594217472056119	0	0.0646006226061644	0	0	0
TCGA-B0-5694-11A-01R-1541-07	0.247184986856794	0	0.0654031944782276	0.0602347303471174	0	0.282741404472879	0	0	0.000998001318964985	0	0	0.0299590929406264	0.0539367564822131	0	0.0688883195461713	0.115552517541713	0.0344292119579628	0	0.0302186618023217	0	0	0.0104531222550081
TCGA-CZ-5466-11A-01R-1503-07	0.101971746681332	0	0	0.0975088931898429	0	0.293631641663219	0.00528519189422472	0.00661647488448601	0	0.00809839827253126	0	0.0365309598169985	0.0565733216412381	0	0.0795634294252402	0.147999214884709	0.0718575652276042	0	0.0943631624185739	0	0	0
TCGA-CJ-5676-11A-01R-1541-07	0.15086633712291	0	0.00125860631536364	0.0852926308759608	0	0.320389044389364	0.026424559138268	0	0	0	0	0.00483754739100823	0.0660820051948269	0	0.045717164183289	0.158171312989977	0.0999129735821089	0	0.0391897511530806	0	0	0.00185806766384223
TCGA-B8-4619-11A-01R-1758-07	0.156727761747469	0	0.117339173877089	0.151174730201917	0	0.221356406815433	0.0519202291764313	0	0	0	0	0	0.0346654080454307	0	0.0615605896414673	0.117167720595777	0.0419679733369212	0	0.0356965097962574	0	0	0.0104234967658075
TCGA-B8-4620-11A-01R-1758-07	0.149429610243613	0	0.0666001676014151	0.0673000414331649	0	0.313124386708367	0.0119790084649031	0	0	0	0	0.00156517283602284	0.0855810190449848	0	0.0325025864608053	0.160148992216312	0.0684836059998166	0.0102866319685669	0.0329987770220276	0	0	0
TCGA-CW-5584-11A-01R-1541-07	0.193466737316906	0	0.029542092739311	0.0934959379104391	0	0.183058509444114	0.0299431889403578	0	0.0166863809391143	0	0	0.035684503785486	0.0385275631096369	0.0104846268204504	0.0520630652502001	0.145605339480302	0.0924842096808246	0	0.0789578445828577	0	0	0
TCGA-CJ-5678-11A-01R-1541-07	0.165919898442391	0	0.0166807263579544	0.165540744909828	0	0.318084489912521	0.00304866666099601	0	0	0	0	0	0.0523602979256366	0	0.038143136745241	0.124994840574495	0.0856574296865122	0	0.0295697687844254	0	0	0
TCGA-CJ-4920-01A-01R-1426-07	0.0322259708277778	0	0.0058575302218186	0.0853215067525723	0	0.284346836108496	0	0.0403014196315412	0.0166779904714228	0	0.0292050867806739	0.0183327788574786	0.10135791455123	0.0768066763112743	0.0605729816165153	0.23706139642461	0	0	0.0119319114445886	0	0	0
TCGA-BP-5177-01A-01R-1426-07	0.043889143155954	0	0.00944449393565603	0.218674559057125	0	0.228906384697377	0	0.0250776941962834	0.0351460845790526	0.0339245447194383	0	0.0448180743876138	0.00136845148015903	0.0956605190582813	0.108433142000898	0.0830144102131782	0.000920800418748886	0	0.0707216981002352	0	0	0
TCGA-B0-4842-01A-02R-1420-07	0.0291265895701327	0	0.0847204349868262	0.188442170203937	0	0.143876474215456	0	0.0261733512699862	0.11055065265871	0	0	0.029377160411771	0.0164297735473232	0.134183197286777	0.0606207162912607	0.0973938455342383	0.010471202768681	0	0.0334293619792749	0	0	0.0352050692756252
TCGA-BP-4343-01A-02R-1289-07	0.0165497727871953	0	0.0112272400528729	0.108472517113159	0	0.214036329448356	0.0241976602342716	0	0.00294329502605979	0.0808574947737786	0	0	0.0487340995297499	0.0406156611044177	0.12205036911063	0.265089156847877	0.0119788475169014	0	0.0532475564547299	0	0	0
TCGA-MW-A4EC-01A-11R-A266-07	0.0225916227882312	0	0.00440318795853217	0.133872655807328	0	0.192779314346954	0	0.0285889695863871	0.0269043835145894	0	0	0.0553369448804564	0.0668687740537766	0.0159250297912723	0.0844164401985776	0.246481890629604	0.0303079433065587	0	0.0882071794377836	0	0	0.00331566369994777
TCGA-B8-4143-01A-01R-1188-07	0.019278229034607	0	0.0613402835469665	0.388993994565419	0	0.0524034844084283	0.116139157938367	0.0115744919747831	0.0309874804991368	0	0.0104818430825848	0	0.01129432413117	0.0288927378210679	0.093810564012722	0.164480704445262	0	0	0.00204027309694471	0	0	0.00828243144254095
TCGA-CJ-5675-01A-11R-1541-07	0.00824398755669264	0	0.00532382041471773	0.56078352739994	0	0.0452196733103494	0.0138776824297563	0.0275389840061766	0.0400235683015648	0.0661823637983501	0	0.0389511185890393	0.00143473508145432	0	0.0544952321408984	0.0896617527824194	0.0137702640259207	0	0.0331268270987899	0	0.000155357365775368	0.0012111056981551
TCGA-BP-4760-01A-02R-1420-07	0.0753402496684647	0	0.00527457340600913	0.0301570987145987	0	0.102432109120429	0	0	0	0	0	0.0116758230423825	0	0.503784112524245	0.032275031847776	0.142695908653446	7.55428714793524e-05	0	0.0956194487717996	0	0	0.000670101379369357
TCGA-B0-5113-01A-01R-1420-07	0.0394679190080689	0	0.00677133417482397	0.156656165292986	0	0.368852589643104	0.00675539970179587	0.0118402689274087	0.00878596364055313	0.000395798707106605	0	0.0280272060683716	0.00850260125702566	0	0.10657886936012	0.147914654780428	0.0189159113332972	0	0.0905353181049104	0	0	0
TCGA-B0-5400-01A-01R-1503-07	0.00791649019589657	0	0.00319488394408675	0.203038012391001	0	0.142413542922707	0	0.0015302386279422	0.0224998237372199	0.0337879668626075	0	0.0702616017930642	0	0.168222634208686	0.0488882716129046	0.228665065541558	0	0	0	0.0162550038502346	0	0.0533264643120928
TCGA-A3-3349-01A-01R-1188-07	0.0991968948868691	0	0.0130305568878999	0.185473905261237	0	0.0859902163979684	0.0021535415968575	0	0.00574204235915749	0	0.0471101937872585	0.0417211552248587	0.078254155779813	0	0.0235096724740457	0.287596530672098	0.00627749734278886	0	0.109338632818296	0	0	0.014605004510852
TCGA-AK-3455-01A-01R-0864-07	0.0543240049133284	0	0.0735637730145564	0.608722307043841	0	0	0	0.0582107304427699	0	0.0908969698342978	0	0.0355362934442164	0	0	0.0540310644707981	0.0221036189408205	0.00261123789537132	0	0	0	0	0
TCGA-BP-4981-01A-01R-1334-07	1.16362437512283e-05	3.51598850059326e-05	0.00423090209565175	0.269329152631805	0	0.198317543190995	0.02674976310443	0.0201795333945909	0.0195704575180794	0	0.00275826741018051	0.0654603171848397	0.0572742176358791	0.00193655877748628	0.0879065850055518	0.174804905085506	0.00614390671976179	0	0.0652910941164848	0	0	0
TCGA-BP-4337-01A-01R-1289-07	0.0599759131845968	0	0.0131323549391196	0.131669266073158	0	0.202595379182975	0.0113824773092716	0.0123694013641873	0.0334225403571147	0	0	0.0513113788084019	0.0214955418766422	0.0793628441724333	0.0723395553716088	0.176492298134361	0.00281511907268402	0	0.131635930153444	0	0	0
TCGA-CJ-5686-01A-11R-1672-07	0.0146359597435137	0	0.00538656188004251	0.211372303585473	0	0.29042364738078	0.0366805277310649	0.0101190547033635	0	0	0.00948382492865864	0	0.0875699037369064	0.000728720959949335	0.076753980788985	0.218522376920628	0.00259977114474399	0	0.0213003224338967	0	0	0.0144230440619953
TCGA-B0-5702-01A-11R-1541-07	0	0	0.118353660371898	0.299138019138684	0	0.116032666592355	0	0	0	0	0.0119488558145499	0.0513889255672441	0.0466581982821386	0.00208426423447592	0.0233449687125915	0.251411713720382	0	0.0130288412592209	0.0666098863064605	0	0	0
TCGA-CJ-4918-01A-01R-1426-07	0.164581803596871	0	0.0190000992488454	0.176623794763175	0	0.1501121804937	0.0101171135515554	0	0.0318898882293139	0	0	0.0317136609917723	0.0146245383705917	0.100261796002564	0.0595568491309932	0.199824922170705	0	0	0.0394478196539146	0	0	0.00224553379599828
TCGA-B0-4848-01A-01R-1277-07	0.0251615705319448	0	0.00139678209722082	0.273511349038037	0	0.143207787132324	0.00400309283832668	0	0.0337455795703343	0	0	0	0.0957530577516184	0.0473022603475403	0.110381847155138	0.237103582887781	0	0	0.0253065811419967	0	0	0.00312650950773766
TCGA-BP-5194-01A-02R-1426-07	0.115383809130712	0	0.0356909757886757	0.126070308577287	0	0.156760032789148	0	0	0.00796397932738777	0	0	0.0658181058611838	0.0141009114904596	0.0230221724898179	0.0962313150449403	0.188339246974175	0.0375520693446681	0	0.133067073181546	0	0	0
TCGA-B0-5096-01A-01R-1420-07	0.0439736009423106	0	0.0918258865171217	0.000665342185073702	0	0.146078933057526	0.00969429935693483	0.00663905888427382	0.00309320134912881	0	0	0.0176617250408472	0.0550981388871735	0.196104158012484	0.0660580696638663	0.297482669012059	0	0	0	0.0320595311367768	0	0.0335653859544231
TCGA-A3-3380-01A-01R-0864-07	0.0486553840787351	0	0.00812949459023696	0.13082715206634	0	0.208931167666773	0.0293588666745045	0	0	0	0.0728438584753744	0	0.0184921209687356	0.00998493448863548	0.0601748027544517	0.314095662959927	0.00417341878958715	0.00144628693599323	0.0800847008810173	0	0	0.0128021486696877
TCGA-BP-4329-01A-02R-1289-07	0.0151879527176407	0	0	0.108898426452184	0	0.257564965805544	0.0151003314727365	0.00197885269144934	0.00122577998815586	0	0.00752903315867878	0.017181793464056	0.0941824441602802	0.059725436404225	0.123289900557655	0.19749380589031	0.0198682294890079	0	0.0807730477480772	0	0	0
TCGA-B0-4712-01A-01R-1503-07	0.0347574716007986	0	0	0.181630092705507	0	0.214633711376142	0.0325092338453968	0.00448160888993784	0.0425480768238295	0.029243598508785	0	0.0349590571747017	0.0200450843433352	0.0876229821356287	0.123493992784213	0.168473035740403	0	0	0.0248403861514021	0	0	0.000761667919920248
TCGA-B0-4691-01A-01R-1277-07	0.0120774785547533	0	0.0543728169112097	0.341642143967893	0	0.15612133982306	0	0.0649373387091529	0.0229202317380141	0.0654186769113367	0	0.0594240758866206	0.018536323269663	0	0.0944489073868635	0.0766545748814802	0.0157874646912655	0	0.0176586272686873	0	0	0
TCGA-BP-4962-01A-01R-1334-07	0.019401299248688	0	0.01315713951748	0.335229649762745	0	0.176850916936238	0.00831974611587445	0.00393940623005697	0.0332671262637457	0.0111648657869792	0	0.0173976214363211	0.066480119354245	0.00904281147887261	0.0632725204339226	0.180801602670064	0.0392624232474935	0	0.0224127515172741	0	0	0
TCGA-CZ-5466-01A-01R-1503-07	0.0188453576243546	0.010333103180049	0	0.172826179514555	0	0.201549264723087	0	0.0132322722171045	0.0484954050056876	0	0	0.047511394367831	0.0132339901904882	0.10843587612635	0.064682562470733	0.200672222567302	0.0533852393481806	0	0.0467971326642763	0	0	0
TCGA-CJ-4876-01A-01R-1305-07	0.00311937788688446	0	0.0108924058718873	0.584466139704066	0	0.0748244855325071	0.075673068422385	0.0234472169930615	0.0595543238129073	0	0	0.0310171475697012	0.0125311383699494	0	0.0730640871771755	0.0392254171383799	0.00285128749501374	0	0.00933390402608121	0	0	0
TCGA-B0-5713-01A-11R-1672-07	0.0182163141134777	0	0.00202140118333377	0.229578248514279	0	0.182896759649642	0	0	0	0	0.0629849288587902	0.0351912411457972	0.0666470832079601	0	0.205696529665621	0.130025265781546	0	0	0.0667422278795541	0	0	0
TCGA-BP-5009-01A-01R-1334-07	0.0690681866617474	0	0.0248361978109948	0.30393261685928	0	0.130048808231307	0.000383759747438982	0.0310728482007769	0.0618085776157812	0	0	0.0263496561227913	0.0817697222692714	0	0.0649944170416529	0.199700614449448	0	0	0.00567884493646993	0.000355750053040023	0	0
TCGA-CJ-4900-01A-01R-1334-07	0.0566953517736974	0	0.123706391250335	0.360406963285877	0	0.0533655182332072	0.0330159267888961	0.042015375803693	0.0458955488488957	0	0	0.0053227365793615	0.034028082757453	0.0169129449085139	0.0741536136908892	0.119661734423897	0.00618964171796008	0	0.0180880381221446	0	0	0.0105421318151795
TCGA-BP-5186-01A-01R-1426-07	0.141096573506212	0	0.0629629896308837	0.215829736270529	0	0.112708295254134	0	0.00663640354649246	0.0133122122881885	0.00330936413602178	0	0.0800853549004177	0.0112303928285748	0	0.0668010910239724	0.0961251622881719	0.025120119262075	0	0.164782305064326	0	0	0
TCGA-A3-3370-01A-02R-1420-07	0	0	0.00417641018252922	0.45527929929124	0	0.0995315465112873	0	0.0152840850945068	0.00681171515034425	0.039930456621185	0	0.0230590277282133	0.022095776320891	0	0.0900838139281796	0.186830521815678	0.0154654079572994	0	0.0380474227100184	0	0	0.00340451668862847
TCGA-B0-4810-01A-01R-1503-07	0.0537221688485453	0	0.0105375722512828	0.340388468361418	0	0.130695717543201	0.014650154248342	0.0200993253085106	0.0184213057566136	0.00625955446492774	0	0.0901638316138705	0.0274777896134087	0	0.0730057101780893	0.151531579400608	0.00310162350037671	0	0.0599451989108064	0	0	0
TCGA-CJ-4916-01A-01R-1426-07	0	0	0.00740837875519882	0.520002114175803	0	0.0877663332851448	0	0.0360184921626271	0.017036264336101	0.0350993723599287	0	0.0601308321120073	0.0231495528867889	0	0.0805114466847176	0.132495359902296	0.00038185333938693	0	0	0	0	0
TCGA-B0-4846-01A-01R-1277-07	0.00422676080075741	0	0.00178317587307655	0.27366741657506	0	0.34721130257155	0.00556974488165598	0.000587032368948694	0	0.0191505119719238	0	0.0124919912278668	0.0131780203503192	0	0.157485103733136	0.149004272676736	0.011200435294889	0	0	0.00218785102113943	0	0.00225638065294133
TCGA-CJ-4638-01A-02R-1325-07	0.0100732195469305	0	0.0449411192289796	0.30906638813653	0	0.156309433366563	0	0.0371174287410263	0.128803712693372	0	0	0.0561895541699561	0.0250931298401197	0.0306745249537568	0.0547798404355165	0.11207710661622	0.00116253434183967	0	0.0337120079291912	0	0	0
TCGA-BP-5184-01A-01R-1426-07	0.0376387984275478	0	0	0.249268432678962	0	0.212694831618225	0.0236605877401596	0	0.00172008576981676	0.00467509772210353	0.00107398471868607	0	0.0265919688943644	0.00580675459841776	0.0805842276046166	0.305141279349847	0.0183952149957795	0	0.0316725197454769	0	0	0.00107621613599712
TCGA-CZ-4857-01A-01R-1305-07	0.00950123739326463	0	0.00206823720260621	0.115611261475169	0	0.239636468221753	0.0203784200007361	0.0247118553944417	0.0218736293303381	0	0	0.0280307576890953	0.114888079451163	0.0444437919320306	0.0676529012394892	0.252045840496774	0.0024294892683859	0	0.043432042864211	0	0	0.0132959880405428
TCGA-B0-4718-01A-01R-1277-07	0.0238592095846613	0	0.00860639419593026	0.308470178634611	0	0.186462068377153	0	0.0532821193474329	0.0425942698764887	0	0	0.0875118531441732	0.00673541386361093	0.0310123706582853	0.116830254730195	0.0439622106713356	0.00797616670471755	0	0.0817097128133331	0	0	0.000987777398071829
TCGA-B0-5696-01A-11R-1541-07	0.0211417945985223	0	0.00285209814369298	0.292980798644088	0	0.155236237217594	0.00717854485144603	0.0033369219616468	0.00865239889584678	0	0.0110659342327802	0.0184424957679282	0.102127064177368	0	0.105343385937578	0.208155197305855	0.00607328497375275	0	0.0562427975453631	0	0	0.00117104574653779
TCGA-BP-4326-01A-01R-1289-07	0.058006979067367	0	0.0079979273265094	0.0266705723213968	0	0.249580084998265	0	0	0.0412984902319193	0	0.066607178005972	0.00567567391505653	0.0103277115187781	0.143264648185224	0.103706967939587	0.164610749090348	0	0	0.0973687785146992	0	0	0.0248842388848776
TCGA-CZ-4856-01A-02R-1426-07	0.0553542542742821	0	0.011116351927659	0.274274793414109	0	0.175930793115333	0	0.000182374243574078	0.0282205624395104	0.022651464413385	0	0.0417255905496398	0.0114500069589243	0	0.107553603605312	0.134400209279956	0.0286187861956904	0	0.108521209582625	0	0	0
TCGA-B2-5635-01A-01R-1541-07	0.00305883696193635	0	0.00366092341321108	0.289766476467427	0	0.148651954113909	0	0.0481562299911986	0.0256078614601009	0	0	0.0488762876580077	0.142721759670881	0	0.070725656254448	0.172080419337479	0.00336677034420382	0	0.0433268243271986	0	0	0
TCGA-BP-4972-01A-01R-1334-07	0.0543865284916339	0	0.00495772617864698	0.0703665038964668	0	0.13867921775791	0.00208262788268531	0.00172633348848136	0.00441985912574333	0.00538871280364808	0	0.0237186610155356	0.0111137709383984	0.109308428233467	0.0934839629343912	0.39880209089211	0.0170992796785516	0	0.0509325101597835	0	0	0.013533786522547
TCGA-BP-5169-01A-01R-1426-07	0.0369752042524742	0	0.296060625731466	0.179398273808924	0	0.14526584627997	0	0.0105741577090871	0.0516614796338998	0	0	0.024199598914325	0.00142056139289227	0.0818440729140955	0.039249863144155	0.100973309987631	0.00623378277151634	0	0.0250912189866228	0	0	0.00105200447294084
TCGA-B2-5633-01A-01R-A277-07	0.0106182789025648	0	0	0.0689891050077145	0	0.155862205161323	0.0164750542733712	0.00201787734441955	0	0.0985710104360783	0	0	0.112528131613023	0.0789910061146106	0.0557133712861247	0.307211939825677	0.0112202359569753	0	0.0522295231901703	0	0.0295722608879481	0
TCGA-BP-4165-01A-02R-1289-07	0.0157712170624659	0	0.00877579029426047	0.412852575886111	0	0.0650487869462513	0	0.0247700099425291	0.00179169144651514	0	0.0583474928357573	0.106530408505835	0.0444673515564766	0.0304034460947031	0.0851815357424024	0.0301906323046083	0.0188746010125598	0	0.0969944603695252	0	0	0
TCGA-B8-5552-01B-11R-1672-07	0.0807439573767684	0	0	0.131442912331863	0	0.232886462274292	0.00697038211166373	0	0.0212813765153351	0.00209010606986644	0	0.0161045128485004	0.0111591547167383	0.129036850146614	0.0472327554414172	0.274949065842864	0.0222179492734768	0	0.0185537004953406	0	0	0.00533081455525989
TCGA-BP-4987-01A-01R-1334-07	0.0398439507802527	0	0.00501923291387472	0.341491793634474	0	0.124572958546329	0.00631036871212186	0	0.0295588628705906	0	0.0386805681759694	0.0144476434067743	0.0613318679794742	0	0.0713593959733617	0.184367094332124	0.0202691278092209	0	0.0562888690412021	0	0	0.00645826582423096
TCGA-BP-4161-01A-02R-1325-07	0.0354473382629003	0	0.00681282289441438	0.305831199075051	0	0.190354373025483	0.0157955504898013	0.0185731560998609	0.0227052716881462	0	0	0.022946536479676	0.0141885453452636	0.0215618685377454	0.0883952581878861	0.190765372206938	0.0198167897593603	0	0.0433136333969421	0	0	0.0034922845505312
TCGA-BP-5010-01A-02R-1420-07	0.0553378862037354	0	0.00571028750931608	0.231515703273453	0	0.190403252293138	0.00416687649883367	0.0342555776315064	0.0557117030562371	0.0229894510390146	0	0.00748796445585242	0	0.179795764555674	0.0821473625263487	0.13047817095689	0	0	0	0	0	0
TCGA-AK-3445-01A-02R-1277-07	0.0132150697157225	0	0.00276426655128925	0.196147802938852	0	0.229443313796712	0.0140722142466835	0.00620997972795207	0.052855489098767	0	0	0.0208054201171238	0.00378157420557428	0.00980847981463712	0.105246551875689	0.24341953804001	0.0160419783933231	0	0.0840608658491928	0	0	0.00212745562847203
TCGA-B0-5083-01A-02R-1420-07	0.0461332483661775	0	0.00386660450016151	0.151334914398669	0	0.171090094326172	0.00752463755064576	0	0.00111617948604577	0	0	0	0.0270034100298465	0.170031611085171	0.0548373116847251	0.30896152693275	0.0303542650375309	0	0.0277461966021052	0	0	0
TCGA-B0-4697-01A-01R-1277-07	0.0332777086326773	0.0199526016906507	0.0912800342418297	0.360559102122623	0	0.0938253512658972	0.0629480994349642	0.0239461532175661	0.0846333234913238	0.0238717500011159	0	0.0131636325268256	0	0.0304611802741342	0.0900298972083062	0.0506223383484807	0.000153995578620974	0	0.0212748319649839	0	0	0
TCGA-B2-3924-01A-02R-1325-07	0.005835726066818	0	0.0133964972677434	0.491349143224849	0	0.0285445192544377	0.0415085836377453	0.0220147687003087	0.00790113231600104	0.0908766241611422	0	0.00631758238907171	0.0481519672607611	0	0.0766077937666352	0.154749364419307	0.00048884285928061	0.00165843949477246	0.0105990151811266	0	0	0
TCGA-B0-4821-01A-01R-1503-07	0	0	0.0169815716100339	0.244890733970795	0	0.154409448122186	0	0.043275712329032	0.0209626993784404	0.0144826667612112	0	0.0668335355827337	0	0.317985852431111	0.056548474177051	0.0413064960040628	0	0	0.0223228096333423	0	0	0
TCGA-B0-4813-01A-01R-1277-07	0.0544979734684719	0	0.00218598619289084	0.054689817787213	0	0.188065319061433	0	0.0184072008629865	0.0295831935655331	0.00509073616464346	0	0.0784304084612537	0.0285345215156376	0.134562541345255	0.0616315262198091	0.318445376897039	0	0	0.0221560184405262	0	0	0.00371938001730813
TCGA-CZ-5459-01A-01R-1503-07	0.0099652309829938	0	0.00108248713875777	0.27455955391689	0	0.274839080451653	0	0.0334752918725054	0.00298330356149641	0.00404647387011359	0	0.00868663417710816	0	0.0279638361610621	0.134744752624727	0.175850051134655	0	0.000448235786851598	0.0494581750454571	0	0	0.0018968932757294
TCGA-B0-5108-01A-01R-1420-07	0.0398356715607831	0	0.0128595843048716	0.0737261531276283	0	0.307309876411533	0.0482634434411111	0	0	0	0.034998684606216	0	0.0153869349344253	0.196735229326754	0.0787625954673317	0.186360600994453	0	0	0.00275325481916564	0	0	0.003007971005728
TCGA-CZ-4862-01A-01R-1305-07	0.00791038380514828	0	0	0.435862900870083	0	0.165281111887988	0.00529920017278514	0.0145689827054639	0.00718300317696417	0.059154233691513	0	0.00600755711649601	0.0349192742778041	0	0.115260610815371	0.115863589594853	0.00821965878323046	0	0.0244694931022998	0	0	0
TCGA-MM-A564-01A-11R-A266-07	0	0.00232544847110509	0.00487292561376428	0.0807136071260316	0	0.143051551178039	0	0	0	0	0.220234377031832	0.0914637863450836	0.178513866678574	0.0347188079722356	0.0408386697668579	0.130473209791193	0	0	0.0727937500252832	0	0	0
TCGA-CJ-4881-01A-01R-1305-07	0.0232968356428913	0	0.0202312441955884	0.16651783274343	0	0.245146613287881	0.00610229440422649	0.0256270713001226	0.0350218704096716	0	0	0.0344765277236376	0.096243548548473	0.0284067222856646	0.0573512784188386	0.197423626252881	0.00140021438655881	0	0.032550756167954	0	0	0.0302035642321812
TCGA-B0-5077-01A-01R-1334-07	0.00522663741236718	0	0.00544518421363307	0.199896679533309	0	0.119056694617617	0	0.0396756872781137	0.0285509274858228	0	0	0.063792525437054	0.00275303249836943	0.223703311461786	0.0688875296563562	0.141561584578812	0.00239795878928732	0	0.0990522470374723	0	0	0
TCGA-B0-5092-01A-01R-1420-07	0.0246196260381247	0	0.00893405245515481	0.591252632208692	0	0.0163203595107289	0.000770032411490714	0.0584680233634632	0.0363779777355962	0.0407982025669319	0	0.0617161753235451	0.00227186947669054	0	0.0682308879895139	0.0773569885175475	0.00139706335495231	0	0.0114861090475682	0	0	0
TCGA-EU-5905-01A-11R-1672-07	0.0131173748504199	0	0.00113021595599039	0.0931268000874645	0	0.263603457145158	0	0	0.00159361639654565	0.000257915379331818	0	0.0456705306731413	0.0911355368770153	0	0.0577795134897395	0.319041227798945	0	0.0312719746558462	0.0771125204805476	0	0	0.00515931620985523
TCGA-BP-5168-01A-01R-1420-07	0.0656354658590961	0	0.00148880893296749	0.220014548563692	0	0.273757254429041	0	0.0118455834178986	0.0365969635068814	0.0112348177917799	0	0.0196686616399433	0.00810796039784418	0	0.124401010929274	0.162018896859163	0.0342087129584168	0.00292520465691896	0.0280961100570829	0	0	0
TCGA-B8-5163-01A-01R-1420-07	0.0211016234178082	0	0.00889042777974663	0.220515890520094	0	0.284912056501769	0.0338436982848485	0.0214687254045479	0.0339288526672101	0.0171310156115192	0	0	0.0377343799895654	0	0.079286592540155	0.225050126527621	0	0	0.0115085212156564	0	0	0.00462808953945927
TCGA-DV-5575-01A-01R-1541-07	0.0294536414003874	0	0.00902426835162204	0.285556925027235	0	0.265156541964379	0.00527032564270295	0.0121070028811003	0.00226341112276323	0.0180028339396102	0	0.0130021344781338	0.0569938646956341	0.00612470883896275	0.0723607429585147	0.185322991169965	0.00625490251344339	0.00761455450431878	0.0254394084755466	0	0	5.17420356801182e-05
TCGA-CW-5580-01A-01R-1672-07	0.00130578602460518	0	0	0.0290199396762019	0	0.176292312647131	0	0.000896402846389527	0	0	0.0354228916020669	0.0169957302669202	0.213481593278669	0	0.0863501748141474	0.332274125779924	0.0186360153325273	0.0748670424848149	0	0.00768453693859478	0	0.00677344830800749
TCGA-B0-5692-01A-11R-1541-07	0.029255856782052	0	0.0118023922239652	0.610151393956829	0	0.00649963342934206	0	0.0507346006717342	0.0558618664409346	0	0	0.072227009635893	0.0189289136358366	0	0.0653356230836084	0.0673270539700174	0.00303024428965778	0.00106768155515331	0.00777773032497608	0	0	0
TCGA-CJ-4640-01A-02R-1325-07	0.00866135073645816	0	0.00152103103370684	0.332819250717447	0	0.17429179431861	0.0165750278314862	0.00607416472137163	0.00936927164038308	0.0304977892376772	0	0.00831400241371312	0.0764313490338073	0	0.106521695549869	0.176691116610068	0.00993930828630278	0	0.0422928478691002	0	0	0
TCGA-A3-3316-01A-01R-0864-07	0.0361127194431768	0	0.00243540267140752	0.0447668675576945	0	0.130233842746992	0	0.0136944509137054	0.00702626231126933	0	0	0.0273960925395928	0.112502026689733	0.153060139615913	0.0431311217379663	0.388769050287524	0	0	0	0.0306528319289474	0	0.0102191915560779
TCGA-BP-4797-01A-01R-1305-07	0.0268779820789876	0	0.00464077477570477	0.2076115045389	0	0.229114128158345	0.00631879275963879	0.0098843793445763	0.0105363821259909	0.00268560140920939	0	0.0498064394725363	0.0729503623324881	0.038453164873297	0.0593245168277178	0.216174239537176	0.00196479166958881	0	0.0358421201543593	0	0	0.0278148199414841
TCGA-BP-5195-01A-02R-1426-07	0.0171545953524335	0	0.00193162364851741	0.126497359653973	0	0.247069431610727	0	0.0182511413283821	0.0253104004984892	0	0.0396379704645614	0.00364489950061895	0.13308069916394	0	0.0810228407127115	0.260729295827273	0	0	0.0351266903180481	0	0	0.0105430519203238
TCGA-B0-5691-01A-11R-1541-07	0.135994011691931	0	0.0311632751948228	0.110413652650878	0	0.209484917516861	0.0201101428485028	0	0.0196437003876989	0	0.00546906459807451	0	0.043436056996197	0.0437327880241223	0.140994632506981	0.127060282073515	0.0272287105814695	0	0.0801609045428416	0	0	0.00510786038610641
TCGA-B2-3924-01B-03R-A277-07	0.0137995004678902	0	0.00234227590433767	0.180717389521695	0	0.268517085155978	0	0.0085290051279894	0	0.138653592551207	0	0.0240680806112929	0	0	0.163945378313001	0.174398104705157	0	0	0.0120297387698162	0	0.0129998488716358	0
TCGA-B2-3924-01A-02R-A277-07	0	0	0.0109727513049251	0.406526437808845	0	0.00403632607186147	0.0419057509096246	0.0556928285762974	0.00499214669864617	0.0975330745395346	0	0.018058861098899	0.0604970632083691	0	0.134101030840828	0.13868559295163	0.00162533448339587	0	0.0253728015071441	0	0	0
TCGA-BP-5189-01A-02R-1426-07	0.0343958756578324	0	0.00975028283604019	0.0915330785780236	0	0.27589949046707	0.0238045260742364	0	0.00913389962654397	0	0	0.00156521254961015	0.158457891403509	0	0.0756039840269377	0.251944594860148	0	0.00205371665112929	0.0477210816072297	0	0	0.0181363656616898
TCGA-BP-4787-01A-01R-1305-07	0.0129901253481764	0	0.000937325044837987	0.0625867340060385	0	0.205583951946879	0	0	0.00403258651455228	0.0128506321487255	0	0.0465598364222703	0.0997257737211352	0.0116784213760619	0.0738480167658881	0.357895814674591	0.00146200056191396	0	0.0595979954636964	0	0	0.0502507860052337
TCGA-BP-4325-01A-02R-1289-07	0.0259789703178649	0	0.00497478753726153	0.495170594285712	0	0.0454532240509397	0.00709145938965859	0.0266905515190469	0.0143512500578129	0	0	0.0759614598955225	0.0230487640910422	0	0.0779463489148567	0.162099287123534	0.0148180961363182	0	0.0147111061509249	0	0.00339344386021447	0.00831065666929089
TCGA-CJ-5677-01A-11R-1541-07	0.0757150848587826	0	0.00768930554645133	0.0930377440529097	0	0.0472103241183231	0	0.0108244590009407	0.0415074187015992	0	0	0.0327714421170975	0.0192961909939209	0.317941400146638	0.0314224781895814	0.296883297603394	0	0	0.0257008546703614	0	0	0
TCGA-BP-4167-01A-02R-1325-07	0.0146954351315705	0	0.00292903858198296	0.304392492027667	0	0.184653662271583	0.0175083166403737	0.0225482414050964	0.0201706543784022	0.0217592187119791	0	0.0542668396831885	0.00520786528471177	0	0.0695444056024858	0.204205480263298	0.0204074852105563	0	0.0539911405473222	0	0	0.00371972425978216
TCGA-CW-6097-01A-11R-1672-07	0.104338137031365	0	0.0267833444691808	0.149342691155806	0	0.38078316737496	0.0198348257868173	0	0	0	0	0.0168198682653226	0.0172192916214699	0.0217215923384301	0.0698479084708398	0.14164555665056	0.0108910267030146	0	0.0374345090015718	0	0	0.00333808113066379
TCGA-B8-5162-01A-01R-1420-07	0	0	0.0872694735275745	0.292826260595673	0	0.119671818552444	0.0214225612152853	0.0191261686482454	0.0124112011909097	0.00994649673895668	0	0.00387151946906615	0.097143057012632	0.0268462771534569	0.0644345425715494	0.240894116846214	0	0	0.00413650647799205	0	0	0
TCGA-CJ-6031-01A-11R-1672-07	0.0454343291691162	0	0.0333171342427373	0.257354128240278	0	0.144393803382339	0.0218658574936902	0.0118371335207048	0.0111836548432496	0.000890559079387241	0	0.0205335982777636	0.00114517569689731	0.0985573499808743	0.0639783906373049	0.212933933736435	0.00884303552836479	0	0.0536751676289472	0	0	0.0140567485419104
TCGA-CJ-4639-01A-02R-1325-07	0.010888632258721	0	0.00959712565169998	0.470593716093394	0	0.199630325080261	0	0.0266595827687678	0	0.0555907025079981	0	0.0269276958120365	0.0108463240994444	0	0.0777883705278415	0.0724276709651523	0.00609699309012353	0.00117158128391543	0.0317812798606438	0	0	0
TCGA-BP-4759-01A-01R-1289-07	0.0255969583571596	0	0	0.228304019110388	0	0.266866905767467	0	0	0.000623276384651503	0	0.0702396741850023	0.0242607149203565	0.0323886346432668	0.0414786152055026	0.0743937993472353	0.164325967090544	0	0.00929893298883665	0.0620903424756508	0	0	0.000132159523938768
TCGA-B8-4621-01A-01R-1503-07	0.0319948614793096	0	0	0.0645694841380712	0	0.154380655538523	0.000258275483460421	0	0.0119402771278712	0	0	0.0216689749278909	0.094560919833102	0.0504055268228909	0.0350232434985461	0.424516414710479	0	0	0.0859750311110845	0	0	0.0247063353287709
TCGA-CZ-5452-01A-01R-1503-07	0.0067696617368139	0	0.0226817603690051	0.490303829533223	0	0.129137494793045	0	0.0504765550650812	0.0388411091126927	0.0195030279020506	0	0.0370042498327921	0.0484464283051477	0	0.0479813426115883	0.106878046538733	0	0	0	0	0	0.00197649419982688
TCGA-B0-5699-01A-11R-1541-07	0.0148170322760004	0	0	0.0899844336792898	0	0.250514138786782	0.00286297297048859	0	0.041685231032972	0	0.0444985855084369	0.0450956978228243	0.0933468656070814	0.00072714900816135	0.137960227058781	0.159056870100274	0.00956205195784616	0.00843845019673435	0.0896375323969532	0	0	0.0118127615973739
TCGA-CZ-5460-01A-01R-1503-07	0.0400630587570187	0	0.016408259139546	0.28878409530592	0	0.223693248388031	0	0.0456303610787929	0.0576596997334539	0	0	0.0380467503313039	0.0463763713364471	0.025304508353246	0.0637320776611981	0.10973637878117	0.00386310384191674	0	0.0234421797823453	0	0	0.0172599075096105
TCGA-MM-A563-01A-11R-A266-07	0.0194155121720709	0	0.064194905440265	0.164430694756495	0	0.172605375883838	0	0.00262894590869822	0.0592353811235304	0.0213173595508316	0	0.0308166005792627	0.0644352454460018	0.0534183728823042	0.107589777056296	0.157483076790376	0.0245452526954376	0	0.0578834997145923	0	0	0
TCGA-BP-4971-01A-01R-1334-07	0.0212738715291462	0.000337948254237132	0	0.069618880011341	0	0.265235294966205	0	0.0167745802142984	0.0557614853432863	0	0	0.0803487876500236	0.0169629518013937	0.190846396296204	0.101036358956857	0.123155801348954	0.0201000160208885	0	0.038547627607166	0	0	0
TCGA-B0-4706-01A-01R-1503-07	0.0270152309510338	0	0.00669421073423471	0.365252496607134	0	0.149071637299975	0	0	0.0161840312489108	0	0.167605980961012	0.0486411971180115	0.0436420851616576	0.00708021139462728	0.0715150606036026	0.0334587473951165	0	0	0.0638391105246852	0	0	0
TCGA-CZ-5461-01A-01R-1503-07	0.0408690091580886	0	0.00596757334820338	0.0805963107438525	0	0.349968906299963	0.0066206849851669	0.0153147162244074	0.0207840153723437	0.00319081108182978	0	0.00513404436768919	0.0987600425500459	0	0.120805378348793	0.196921596282915	0	0.00299160643817041	0.0520753047985319	0	0	0
TCGA-6D-AA2E-01A-11R-A37O-07	0.210008223250312	0	0.168349659709953	0.187730244644501	0	0.138200257859033	0	0.0226568508555199	0.00339694398712409	0	0	0.045140171057067	0.0302069666586383	0	0.0132625434161818	0.13213198090966	0.0102868139227349	0.000588582152427834	0.0372337580827661	0.000807003494081129	0	0
TCGA-A3-3323-01A-02R-1325-07	0.00892308533410014	0	0.00134728688294586	0.13995858737478	0	0.259423636306271	0	0	0.00552460169076589	0	0.0239186250656666	0	0.129781741318159	0	0.111953498600113	0.272078195282239	0	0	0.046479362325922	0	0	0.000611379819038498
TCGA-CJ-4895-01A-01R-1305-07	0.0735298850513721	0	0.0107148067797829	0.247464198974808	0	0.131028232437314	0.00979083194604858	0.0452476680689859	0	0	0	0.0319206544550697	0.042835640142419	0.0622032471190994	0.103029529991289	0.221812736016692	0.00349107000996437	0	0	0.00910665685440202	0	0.00782484215275387
TCGA-BP-4799-01A-01R-1305-07	0.0430740506541699	0	0.0525312722725672	0.292145821156025	0	0.142884402391642	0.0623214398155635	0.0431288068216172	0.005840621590788	0.0603221564299586	0	0	0	0.093759118697513	0.0678626960554447	0.120423214440481	0	0	0	0.0154316991643152	0.000274700509914157	0
TCGA-B0-4847-01A-01R-1277-07	0.0763973689610973	0	0.0273484829666526	0.446654821133953	0	0.11319083665042	0.0124706525326438	0.0321068995171677	0.068772425964047	0.0105911474879596	0	0.0408761309142019	0.030953346638047	0	0.0675743675290998	0.0518003558198464	0.0104445447601338	0	0	0	0.00766966257202096	0.00314895655270917
TCGA-CW-6087-01A-11R-1672-07	0.0129131187385691	0	0.0106133830647603	0.440381785304602	0	0	0.0475756499100907	0.0284027792633323	0.0498485592798439	0.0503278706912684	0	0.0239650590391702	0.0471482982820988	0	0.118415045328755	0.147457892606132	0.000870422477377671	0	0.0169027152036423	0	0	0.00517742081035733
TCGA-BP-4173-01A-02R-1289-07	0.0138243010178097	0	0.00277181337818281	0.509802045279826	0	0.0637748225910721	0.0195507330249634	0.0427477837676944	0.0204919176916691	0.0500404547086819	0	0.0173965047921685	0.0751724653119099	0	0.0730803217326257	0.106753300089897	0	0	0	0	0	0.00459353661349919
TCGA-B8-4619-01A-02R-1325-07	0.331843190480641	0	0.0422882080191926	0.0150382617239705	0	0.176749448306991	0	0.00546528755185513	0	0.0273919937316947	0	0.0177202036853604	0.0269486940420289	0.0420926288795237	0.0363586870762143	0.132800788029894	0	0.00247304238017521	0.142772033545433	0	0	5.75325470260006e-05
TCGA-BP-4176-01A-02R-1289-07	0.0338149698828799	0	0.0164011803746323	0.0873137796809984	0	0.247304130439283	0.00799043639745568	0	0	0.0165639767349378	0	0.011634529129955	0.0454635421929606	0.139434746058094	0.0354144822358138	0.280242038704675	0.0145768688169937	0.0100362941206795	0	0.0131013780290122	0.00649869947768107	0.0342089477239481
TCGA-B8-A54I-01A-21R-A33J-07	0.00740140203552615	0.0477410331108434	0.177720329987977	0.0928573601561059	0	0.147486151162605	0.0630328029724807	0	0.0214064536033359	0	0	0.0709511194323981	0.0121064312196238	0	0.002363549250176	0.181388395600333	0.0198980782164212	0.0109697120575777	0.135001793720345	0	0	0.00967538747425177
TCGA-BP-5181-01A-01R-1426-07	0.0181571422546666	0	0.000406506964145801	0.154779760885146	0	0.310881176351404	0.0167616686782381	0	0	0	0.0128663941709982	0.0179194701994483	0.0730545921084125	0	0.114197391642034	0.190307180100953	0.000497211652686692	0.00631917886652281	0.0801070491508639	0	0	0.00374527697448015
TCGA-EU-5906-01A-11R-1672-07	0.0550847206640496	0	0.00144868055097877	0.0688610381712397	0	0.273531148265195	0.0287035904802408	0	0	0	0.0329800651229555	0	0.0617005496370989	0.0162454894140452	0.0784631385610948	0.259602938508496	0.0351061912295886	0	0.0624434945153008	0	0	0.025828954879716
TCGA-B8-4620-01A-02R-1325-07	0.0253875591748355	0	0.00236612593403735	0	0	0.260962736063634	0.0104432223371733	0	0.027447156550202	0.0211953426885644	0.0241456855571825	0	0.0785411294413384	0.122017484642756	0.0206786995224045	0.205490240984678	0	0.075504745945251	0.0160691490467751	0	0.00801535494940707	0.101735367161761
TCGA-BP-4959-01A-01R-1334-07	0.0556091344502106	0	0.00362967927887098	0.104195320210239	0	0.24533339821516	0.00854677506867249	0	0	0	0.00369325387453416	0.000838942132239662	0.0534065882515396	0.114493792287575	0.0200420857126187	0.30016128044443	0.0221818644325587	0.0227267050938662	0.0431119158430043	0	0	0.00202926470448029
TCGA-CJ-4905-01A-02R-1426-07	0.0210005890299077	0	0	0.152891908104371	0	0.225786970813468	0.031063445933392	0	0	0	0.13539344779937	0.00674236441929837	0.073964969465205	0.0203819126634712	0.0707576114586544	0.157266873862459	0.0226518955739265	0	0.0802890541328514	0	0	0.00180895674362545
TCGA-B0-5703-01A-11R-1541-07	0.0250927556218089	0	0.000328610919618122	0.498799549284509	0	0.137920845131977	0.0124784941206888	0	0.00460334703111711	0	0.131580141575005	0.0281187714644464	0.0390718496647672	0.0233422339994319	0.0419053585793895	0.00459185122215009	0	0	0.0473730773847142	0	0	0.00479311400037609
TCGA-B8-A54F-01A-11R-A266-07	0.0794186591296871	0	0.0162314117178249	0.0616828315716454	0	0.174310712681509	0	0	0	0	0.00620165198701192	0.0190745809262185	0.223261245745872	0	0.0203634434590342	0.347123337879276	0.00993194792003654	0	0.042400176981885	0	0	0
TCGA-B0-5095-01A-01R-1420-07	0.0314962609986872	0	0.00258407330627242	0.215451786066701	0	0.166543448714656	0	0.0214084210365637	0.0304219550100261	0	0	0.115194067995702	0.0330889034417202	0.0634376814303632	0.090531648143875	0.207237464182092	0	0	0	0.0163677202502352	0	0.00623656942310497
TCGA-CZ-4861-01A-01R-1305-07	0.0119334217844628	0	0.00353704331418456	0.107969324391473	0	0.249201112044036	0.0172874052860762	0.0167903017436864	0.00102739992853585	0	0	0	0.0952938314807192	0.034036204642338	0.109144742347375	0.289985438183774	0.00334285320002897	0	0.0103314774528982	0	0.0105808544022185	0.0395385897981934
TCGA-BP-4964-01A-01R-1334-07	0.015738576932135	0	0.00455012236823755	0.192610099945983	0	0.287155750676904	0	0.00879360719320797	0.0321470811742382	0	0.00153866253148547	0.0280424571484477	0.00678611508215397	0.0310815166904842	0.137628270651309	0.176807347746981	0.03994829776633	0	0.0371720940921023	0	0	0
TCGA-B0-5402-01A-01R-1503-07	0.0523218925596632	0	0.0119241845381512	0.13359868902163	0	0.187684154375326	0	0	0.0150452717898786	0.0351302362804511	0	0.0561404206470245	0.0471792838240729	0	0.191964664465097	0.170130030369826	0.008463154927561	0	0.0767383078171581	0	0	0.013679709384159
TCGA-CJ-4891-01A-01R-1305-07	0.0362677851363969	0	0.00695619636435105	0.133468366220231	0	0.0815667424918421	0.00743509164773329	0	0.0382442736230176	0.00956223124852025	0	0.0156808599140314	0.188643012473129	0.107869059952248	0.0449500900191175	0.227816141494265	0	0.0535922668273703	0.0131993283144078	0	0	0.0347485542733392
TCGA-B0-4690-01A-01R-1277-07	0.00893616446985574	0	0.00402662088346707	0.229982354491158	0	0.17053087812578	0.0532212471131791	0.0239684331123465	0.0111695179704239	0.0179225105229839	0	0.0246793312147821	0.100131030666092	0	0.102053550002303	0.193804521326676	0.00425012303421424	0	0.0163444603573011	0	0	0.0389792567094372
TCGA-A3-3374-01A-02R-1325-07	0.00512673967339624	0	0	0.0122130542833366	0	0.0244147842949743	0.000900552503848067	0	0.00516044431572978	0.0113936230225032	0	0.000265744536049323	0	0.703338478433566	0.00547497683202621	0.192874379093399	0	0	0.0388372230111716	0	0	0
TCGA-CZ-5470-01A-01R-1503-07	0.0211036126461475	0	0.0325686288444656	0.280350200607469	0	0.168884969256487	0.0094931184365195	0.0336398768314254	0.0418929533757443	0	0	0.0206724270368615	0.0839869175216175	0	0.0857524046282704	0.146221206843145	0.0372816793881192	0	0.0381520045837282	0	0	0
TCGA-CZ-5463-01A-01R-1503-07	0.00271162146262809	0	0.00457032612309668	0.209249797819985	0	0.189683333099811	0	0.0168990291996972	0.00826905843192719	0.0597985533356985	0	0.0274964040526404	0.0330423299450307	0	0.180773510453654	0.222672808600785	0	0	0.0436944089641265	0	0	0.00113881851091974
TCGA-B0-4698-01A-01R-1503-07	0.00602636572889578	0	0.0039877279186441	0.489040354127523	0	0.0181966850440799	0.173604647031336	0.0413318733262401	0	0	0	0.00257834032707203	0	0.0393472884649767	0.0776977423680196	0.1252523719144	0	0	0	0	0	0.0229366037488134
TCGA-B0-5106-01A-01R-1420-07	0.136261962397986	0	0.0296332644463156	0.290658000531018	0	0.131411661608747	0	0.0103887257729119	0.0217819375796429	0	0	0.0634345290669093	0.0554359433604576	0	0.0381781243688124	0.15719234274601	0	0.000411668818966751	0.0583304286481678	0	0	0.00688141065405448
TCGA-CJ-4892-01A-01R-1305-07	0.00028869581790346	0	0.00828078075808068	0.645198493459011	0	0	0	0.0554498765646503	0.0131074029015677	0.0394697866541382	0	0.0683067352108288	0.0323977395167083	0	0.0451955824061689	0.0623454618209757	0.00400541563629492	0	0.0259540292536719	0	0	0
TCGA-CZ-4863-01A-01R-1503-07	0.00907850850600844	0	0.0045635222640587	0.565482662941746	0	0.0253581739540709	0.000183923931650391	0.037536774621447	0.0161347185091928	0.0607179973333755	0	0.0284913524106273	0.0016916265267021	0	0.085377574945426	0.0888367670683053	0.0204334092418068	0	0.0547202226314258	0	0.0013927651141571	0
TCGA-BP-4330-01A-01R-1289-07	0.0666754734175964	0	0.0999757046945174	0.369047971116654	0	0.119576625980859	0.00516451234579213	0.023499091019599	0.0149949399958875	0.00239773626995011	0	0.022659854528853	0.0347652234328756	0	0.0922232640493694	0.0888365923088283	0.0152599423309398	0	0.0447236675296623	0	0	0.000199400978616188
TCGA-B0-4824-01A-01R-1277-07	0.00725275042810735	0	0.00544215153528228	0.401522126493544	0	0.160210303585071	0.0109106458132584	0.0272754985993455	0.0339976159213622	0	0	0.0660385748544183	0.0258090076230506	0	0.0896828325474381	0.102684224983571	0.0193631961218152	0	0.0474224933000978	0	0.000475917016511289	0.00191266117712664
TCGA-CJ-4871-01A-01R-1305-07	0.0145111291230575	0	0	0.188844648786486	0	0.196547925412235	0.0170561862625822	0.0156161858055707	0.010708253012693	0	0.00507624002532132	0.0142776682010306	0.0604336821165304	0.0534761528884833	0.118280415083168	0.233167432010483	0	0	0.0532010038060986	0	0	0.0188030774662607
TCGA-B0-5690-01A-11R-1541-07	0.14363279620079	0	0.000140180021503594	0.0539553329143376	0	0.195491275776736	0.0200119016397542	0	0.0389089441535482	0	0.0455450645391817	0.0235857455383838	0.098158063144598	0.0610985979688772	0.0958253938888403	0.112975890725623	0.0279275479766891	0	0.0827432655111379	0	0	0
TCGA-B8-5549-01A-01R-1541-07	0.0193748850557959	0	0.00607935420559061	0.419092302684395	0	0.177007338565967	0	0.00462005736580424	0.0107736565627519	0.0252095854608064	0	0.0230181997452451	0.0498839970691616	0.00245723423963033	0.0736726281190216	0.154306765316124	0	0	0.0216559635026852	0	0	0.0128480321070216
TCGA-CZ-5989-01A-11R-1672-07	0.00194964284424806	0.0049075831427537	0	0.0613146285570463	0	0.327104144878075	0.05974624067039	0.00757330931545357	0	0.124668181749611	0	0.0173625596086291	0.00990764245999858	0	0.0734726762218694	0.206635601403365	0.00164409335500483	0.00508344864891719	0.0581019056390215	0	0.0392651516601805	0.00126318984543678
TCGA-B0-5081-01A-01R-1334-07	0.00905634723861751	0	0.0203099600334785	0.242805524124342	0	0.309644970993941	0.0201556345913922	0.0489195419569452	0.0488364693179308	0.0182822183597448	0	0	0.0197900076362947	0.0256604335022637	0.105822972806233	0.123131691296917	0.00141786739317098	0	0	0.00616636074872845	0	0
TCGA-CZ-4866-01A-01R-1503-07	0.0464112454931039	0	0.00702432681446149	0.057008385988769	0	0.157033976360606	0	0	0	0	0	0.0254183953776879	0.101473565085647	0.099119566174039	0.0536411500567184	0.410208529695281	0.00434491858629612	0	0.0318374758205185	0	0	0.00647846454687162
TCGA-BP-5182-01A-01R-1426-07	0.0146325777526963	0	0.00219282182037557	0.166919861265405	0	0.215350519919952	0	0.00538425508161237	0.0229997724687391	0	0	0.023953875875995	0.0359513365768591	0.099391125509366	0.0764444663332644	0.27094933537577	0.0366321019811581	0	0.0276734626682058	0	0	0.00152448737060188
TCGA-CJ-6033-01A-11R-1672-07	0.0164395752173479	0	0	0.152862460736296	0	0.122835876802644	0.0163284199029058	0.00102457087436985	0.0664470059985854	0	0.062836845859596	0	0.0691188216110825	0.193498829686001	0.0774464477982585	0.198001240136837	0	0	0.0231599053760758	0	0	0
TCGA-BP-4327-01A-01R-1289-07	0.0136536753473713	0	0.0159100899361732	0.26341644875437	0	0.175501982315419	0	0.00990747190800978	0.0192514034361818	0	0.0597566252989058	0.0392208269902548	0.0334401326757812	0.00546698961109569	0.0725856417900929	0.243282024162807	0.00442531554167596	0	0.0441813722318611	0	0	0
TCGA-BP-5200-01A-01R-1426-07	0.0602418589361775	0	0.00887686447383845	0.298920778469228	0	0.161879587335255	0	0.0293046218175006	0.0195529799964036	0	0	0.0690238514971538	0.0328052607426147	0.0350480666713343	0.0627463398746914	0.166977180736814	0.00451516170255759	0	0	0.027718591775077	0	0.0223888559713535
TCGA-BP-4160-01A-02R-1289-07	0.0217135550211888	0	0.00442595577629554	0.524651705726927	0	0.0256901679385665	0.00594805015161835	0.0344866682802222	0	0.0586199202543588	0	0.063753768802275	0.0113750887936424	0	0.0696600923968995	0.109539294911213	0.0139695128937992	0	0.0536039225037114	0	8.27970979081526e-05	0.00247949945137446
TCGA-B0-5120-01A-01R-1420-07	0.0800045607347334	0	0.017080055756259	0.0531062763445907	0	0.219170461255202	0	0.00197056758692141	0.00133813525317963	0.0174113255409356	0	0.0489082754806055	0.0165587518184905	0.0110565050138908	0.0553804148590981	0.361962850359845	0	0	0	0.116051819996248	0	0
TCGA-B0-5100-01A-01R-1420-07	0.0649979359690886	0	0.00919701193766469	0.0732080004988813	0	0.176611574451	0.00812290787175627	0	0	0	0.0582875935740862	0.0623085432423231	0.0325100958608455	0.221691840780487	0.0716648662643577	0.136958146582673	0	0	0.0844414829668373	0	0	0
TCGA-B0-4945-01A-01R-1420-07	0.0386733296987397	0	0.00846622626134434	0.152058620993906	0	0.227803096037391	0.016163582017764	0.0269921301236962	0.000835264067594313	0	0.0266914267406249	0	0.0404706292070548	0	0.182564653599324	0.233765483030586	0	0	0.0455155582219745	0	0	0
TCGA-BP-4781-01A-01R-1305-07	0.0132379067605509	0	0.00370797952109361	0.0541156212617629	0	0.136575577768513	0	0.0302275005287122	0.00215491853803969	0.0137433080826608	0	0.0544315733072974	0.0667090123781451	0.137818768951348	0.0661858622420727	0.310365296211968	0	0	0	0.0888760474652376	0.0150557640685968	0.00679486291400174
TCGA-CJ-5684-01A-11R-1541-07	0.0329272685979362	0	0.0069269038791791	0.367123790453426	0	0.135619832766486	0.0186037244171252	0.0197984197848061	0.0150753209653193	0.0905423238406429	0	0.0358375593323265	0.00247072572823845	0.00749188156530043	0.0637530986595984	0.13876524051321	0.00730121709942484	0	0.0577626923969806	0	0	0
TCGA-BP-4346-01A-01R-1289-07	0.00930096116306049	0	0.0083593342195641	0.612011836585852	0	0.0310461477526835	0	0.0691884881134656	0.0320316982769827	0	0	0.0487800088106908	0.0431330096450359	0	0.0637919776854111	0.0798167072879885	0.00253983045926545	0	0	0	0	0
TCGA-AK-3426-01A-02R-1325-07	0.0106017105352798	0	0.00886827822110888	0.488413638146638	0	0.036862926168821	0.0367373254101722	0.024190990895731	0.0591973353810856	0	0	0.0108804249108751	0.0120995895542824	0.0922850339938582	0.0656985595393349	0.139509337301964	0.00173418599487613	0	0.0129206639459723	0	0	0
TCGA-CJ-5682-01A-11R-1541-07	0.134603720067974	0	0.0261164011149966	0.207992101597692	0	0.281780437175518	0	0	0.00918379314511979	0	0	0.0864092511405779	0.0215501568198372	0	0.106296561026856	0.0734795100010068	0.0220896769586083	0	0.0252426928493376	0	0	0.00525569810247635
TCGA-A3-A6NL-01A-11R-A33J-07	0.0888270057697611	0	0.0276892416673272	0.121930646889879	0	0.220625282228901	0	0	0.00932310336037956	0	0.00990334511892449	0.0809527084278249	0.0660143942140134	0.0141118014290142	0.0839054351600592	0.139103096818726	0.025838806459779	0	0.106078687370091	0	0	0.00569644508532063
TCGA-B2-5633-01B-04R-A277-07	0.00722899235666319	0	1.48706720826513e-05	0.0503868702398218	0	0.293696896813818	0.0121792133213366	0	0	0	0.0506088889392836	0	0.0293438691944464	0	0.01714126649885	0.434770561737505	0.0130113175305135	0	0.09161725269568	0	0	0
TCGA-CZ-5987-01A-11R-1672-07	0.0151349288488065	0	0.00341866570564336	0.18916716337807	0	0.292050026057166	0.0302280218608034	0.0344685838617298	0.0404783480290586	0.0186856005431782	0	0	0.0779382451005672	0	0.109874494441111	0.145587222807892	0.00506388326467434	0	0.0240812854527538	0	0.00528360860848898	0.00853992204005721
TCGA-A3-3382-01A-02R-1325-07	0.00312489923850405	0	0.00379469641317073	0.248270107244381	0	0.295382239141014	0	0.002021735020388	0	0	0	0.0159898667811259	0.0047647748074359	0.0252686876707558	0.0864195071863394	0.295772467678239	0	0	0.0170674188532497	0	0	0.00212359996539669
TCGA-CJ-4636-01A-02R-1325-07	0.0372650273199787	0	0.00408451529610659	0.363038441516187	0	0.124908339282048	0.00277467300685767	0.015640964313346	0.00640150408293271	0.0158937961195088	0	0.00491775901656514	0.0381239490457857	0	0.0635202330922477	0.302754865632195	0	0	0.0201905423627803	0	0	0.000485389913461215
TCGA-CW-5583-01A-02R-1541-07	0.0827100691785914	0	0.00523885760317758	0.163846224491635	0	0.143838310979399	0.000911193273734605	0.0172960887757331	0.0213491625994348	0	0.0735340105637282	0.0205134394114521	0.0395922356554773	0	0.113897822589518	0.169446185626258	0	0.00788219402599716	0.104717905944408	0	0	0.0352262992814548
TCGA-B0-4849-01A-01R-1277-07	0.00618011096684702	0	0.00253121090706545	0.155675783696286	0	0.248335027172041	0	0.0231692035578295	0.015472126871859	0	0.0560726644326247	0	0.174837816912009	0	0.112601067815168	0.146691111934762	0.00117336018455769	0	0.0572605155489509	0	0	0
TCGA-B0-4852-01A-01R-1503-07	0.0290392630660558	0	0.00428074935598467	0.170181620400502	0	0.239769138635952	0.00831978348943999	0.0181013782272808	0	0.0204403931832339	0.0342114690356822	0	0.141007700796882	0	0.14346301251016	0.135402652007863	0.0152254565166179	0	0.0369841449436241	0	0	0.00357323783072225
TCGA-BP-4995-01A-01R-1334-07	0.0773670839079608	0	0.0121078415138331	0.300898805906724	0	0.104715105565512	0	0.012533154913908	0.0190856376349292	0	0	0.0714292606837452	0.0770923868004322	0.0758143326428556	0.0877623791331238	0.0940642869665229	0.0143945857365967	0	0.0501135319109408	0	0.00262160668291592	0
TCGA-BP-4798-01A-01R-1305-07	0	0	0.0498474888055956	0.530899454915757	0	0	0.00332078087425575	0.0183418752395695	0.0401757570473399	0.0209952417181454	0	0.0204376346744448	0.0881626001235914	0	0.088239628347223	0.132234575699225	0	0	0.00710058400601332	0	0	0.000244378548839375
TCGA-AK-3456-01A-02R-1325-07	0.0804245946253212	0	0.0134620341912838	0.0358141615015017	0	0.123235159538492	0.00462921296293794	0	0.000300520603460053	0	0.0200784944241282	0.000967914388817356	0.0235403182286841	0.0950001134705464	0.0303663953263179	0.445512339519626	0.0648670171462916	0	0.0400913512339966	0	0	0.0217103728385951
TCGA-CJ-4641-01A-02R-1325-07	0.0449684339788788	0	0.0142071565401422	0.306331300892295	0	0.172540150275059	0.00375589145859205	0.0595827499592372	0.0287289926748708	0.0111050369423606	0	0.00744918107714317	0.0109760178851482	0.00911569535902426	0.100941891248627	0.124124615284121	0.0824074346493793	0	0.0237654517751214	0	0	0
TCGA-BP-4335-01A-01R-1289-07	0.147757442470413	0	0.142746695877591	0.235738897305187	0	0.166675317186756	0.00854155541764752	0.0613256370842333	0	0	0	0.0224181115860243	0.00556782659003158	0	0.109164831323325	0.0947191109540125	0.00266398984248219	0	0.00268058436229644	0	0	0
TCGA-B8-4146-01B-11R-1672-07	0.00430517353421833	0	0.00387500004699813	0.102273884869649	0	0.256240572083599	0.0186307564910112	0.0682312302011306	0	0	0	0.0776885410847644	0.0166949916419478	0.0292514651844925	0.139012144572343	0.123070519615917	0.00515355232716885	0.00732259591140277	0.135776176534343	0	0.00760421335945866	0.00486918254155565
TCGA-B0-4694-01A-01R-1277-07	0.0785454098006704	0	0.0289268735686562	0.266729117080837	0	0.102465227844146	0.0191454143175924	0.0416843843730495	0.0249604612677667	0.0122779187096823	0	0.00751395450215224	0	0.124935778997309	0.070833820483302	0.181908320885029	0.0164768719372765	0	0.0168423876070937	0	0	0.00675405862543799
TCGA-B0-4836-01A-01R-1305-07	0.0945147891449442	0	0.0151321720625849	0.209130078853404	0	0.268712977813811	0.00414696491583317	0.00853874678086261	0.0519909972630478	0	0	0.0272463494908749	0	0.118234010725503	0.10836039340327	0.0603043075338452	0.00259254880696345	0	0.0308448807164623	0	0	0.000250782488594095
TCGA-CJ-4635-01A-02R-1305-07	0	0	0.000997634982999676	0.46262276551932	0	0.0521878942835775	0	0.0462476705085609	0.0547482395983692	0.00924413447640584	0	0.0152809074538145	0.00703673687166265	0.101444419989121	0.0328000266030904	0.206647836265391	0	0	0.0107417334476869	0	0	0
TCGA-BP-4975-01A-01R-1334-07	0.106040158708046	0	0.0229854816234471	0.0879153630493611	0	0.196342241226483	0	0	0	0	0	0.0422559890348593	0.0591872991038178	0	0.0427381008971272	0.313935265275632	0	0.00358938360902244	0.123692755019856	0	0.00131796245234791	0
TCGA-A3-3376-01A-02R-1420-07	0.0473062461636957	0	0.00176151253837975	0.0711504702032197	0	0.208284638762957	0.00408366438455082	0	0.00779273355742506	0	0.0567884569838867	0.00601853384378165	0.20342065662282	0	0.0227921499178549	0.27533707894864	0.0148561703104444	0	0.0804076877623443	0	0	0
TCGA-BP-4758-01A-01R-1289-07	0.0344428448129275	0	0.0104393772081439	0.416253664184537	0	0.216802401695827	0	0.0599929711967162	0.0374488194374596	0	0	0.0475095789828613	0.0111721432349324	0	0.0645289366862764	0.0611773250832252	0.0135264540543401	0	0.026705483422753	0	0	0
TCGA-B0-5121-01A-02R-1420-07	0.00351442443944255	0	0	0.207169481356073	0	0.243328879559979	0	0	0.027469945462853	0.0063460364862488	0.161085644197536	0	0.103797281065115	0.0220986282032785	0.0538529729247196	0.0909363901275558	0	0	0.0795474502070408	0	0	0.00085286597015708
TCGA-BP-5180-01A-01R-1426-07	0.0165825975207035	0	0.00390386954445862	0.201337672005377	0	0.252703101516491	0	0.022416648960925	0.0310748502554426	0	0	0	0.109847355648159	0.0431458923562694	0.0818887276632123	0.222714771391771	0	0	0	0.0143845131371897	0	0
TCGA-DV-5566-01A-01R-1541-07	0.0348873514432217	0	0	0.143242398213159	0	0.237491286854969	0	0.0303304822532946	0.0069281107692452	0.00197250210856095	0	0.0508583953190963	0.0627310670526482	0.0472845047287021	0.141937833158292	0.184335626196281	0.0128268893072498	0	0.0299466069711976	0	0	0.0152269456240833
TCGA-BP-4784-01A-01R-1305-07	0.109632531294703	0	0.0104935113123142	0.0638647210068134	0	0.210298426004124	0	0.000227007548288925	0.00724310671215042	0	0	0.0730240604864744	0.021730320523803	0.0863691757066943	0.028996692733579	0.244569401101754	0	0.0517512112046319	0.0917998343646692	0	0	0
TCGA-CZ-5455-01A-01R-1503-07	0.0160520990765176	0	0.00129848077280863	0.445757507804772	0	0.01368967980735	0.0223432353366634	0.037352750736786	0.0112608982952976	0	0	0.00743130600169169	0.0444846004957188	0	0.108309915410608	0.246462080926037	0	0	0.0380189672493318	0	0	0.00753847808641787
TCGA-CJ-4875-01A-01R-1305-07	0.000360876189780202	0	0.00462800698846518	0.682578114820438	0	0.00328010345279757	0	0.0225280465922275	0.0168259541828208	0	0	0.0959986460038394	0.0319970350943078	0.0163699572339612	0.0183740443475312	0.0685015232583476	0.00413846752053888	0	0.0344192243149445	0	0	0
TCGA-B0-4811-01A-01R-1503-07	0.0586918823462486	0	0.00368260902325774	0.0822668362044467	0	0.314178522241668	0	0.0106192092402506	0.0415795662835359	0	0	0.0741327261743928	0.0207189676445786	0.0110749055002571	0.163105724263485	0.102720128781986	0.0352274286182175	0	0.0820014936776757	0	0	0
TCGA-B0-4839-01A-01R-1305-07	0.011789534343232	0	0.00421887041486744	0.182794302913495	0	0.184072466139939	0.00243961153390374	0.000705519826000833	0.00704834254364671	0	0.00918589218303419	0.0958671541683149	0.101798853435128	0	0.0381572162507253	0.189621694460926	0.0206657275237841	0.00508347414088115	0.13755368072866	0	0	0.00899765939346158
TCGA-CJ-5678-01A-11R-1541-07	0.0306232140112738	0	0.0783651999855015	0.286171023966485	0	0.208958468303252	0.0154140269134134	0.0207364044437188	0.0454470272526852	0.00369174645380409	0	0.0447881952012877	0.024902991278421	0	0.0761110481475304	0.118743228777623	0.02208796631131	0	0.0239594589536935	0	0	0
TCGA-DV-A4VX-01A-11R-A266-07	0.0187737273783331	0	0.000159816624720331	0.348447384503241	0	0.0945622063814056	0.0350997316628308	0.0586609637583747	0.0209474894298382	0	0	0.00380283680919427	0.0370184819163723	0.163804181177768	0.071877472845608	0.111761200218996	0	0.0241643279872575	0.00227866534757012	0	0	0.00864151395848941
TCGA-CJ-6030-01A-11R-1672-07	0.0754643509603068	0	0.00847530808595532	0.146792691441341	0	0.232827056512987	0.00525131084872771	0.0339596310136288	0	0.0352361180085275	0	0.0137049159578247	0.0754205661598076	0.00168498519649172	0.0681808179264388	0.253346357331995	0.00277600289820643	0	0.0414382791419933	0	0	0.00544160851576766
TCGA-B0-4818-01A-01R-1503-07	0.129975396712075	0	0.19537896084241	0.175828907453067	0	0.236705021507237	0	0	0.00963749049890067	0.00105833808475105	0	0.0676754918371911	0.0372624706197943	0	0.0738917039523427	0.0326589349949991	0.0112421733807805	0	0.0286851101164522	0	0	0
TCGA-B0-5706-01A-11R-1541-07	0.0797914263470673	0	0.253916116016534	0.32685860783967	0	0.0702451662927149	0.0448044352739411	0.0302962590051903	0.0377594050883651	0.00401091749637196	0	0.0165354618810987	0.00334426483632077	0.0302407849030798	0.0371352949069417	0.0396267146704224	0	0	0.0174721858299468	0	0	0.00796295961233458
TCGA-BP-4973-01A-01R-1334-07	0.0193385400264556	0	0.000723880458560372	0.258011660448836	0	0.336835334179406	0	0	0	0	0	0.0322231497556517	0.0311869726642271	0	0.097141983729834	0.132977024295099	0.0141128316793754	0	0.0663942745593617	0	0	0.0110543482031924
TCGA-B8-5165-01A-01R-1420-07	0.187863126378799	0	0.0285329782800227	0.0835920958485341	0	0.321293824594316	0	0	0.00135977197227693	0	0	0.00274124675372837	0.0113526726072153	0.00923925629418982	0.0686836635251895	0.198942620174234	0	0	0.0780415154981828	0	0	0.00835722807331164
TCGA-CJ-4901-01A-01R-1426-07	0.0340296298831335	0	0.00777685242765362	0.312409784565016	0	0.206985915509604	0.0150345640528511	0.0539583776939012	0.0283189337529327	0.0449809810426142	0	0.0168818783490118	0	0.0322748513194301	0.106230350456655	0.0704997211842247	0.0187523992280962	0	0.0479745910257908	0	0	0.00389116950908535
TCGA-B0-4838-01A-01R-1305-07	0.0091419196030137	0	0.00927277225890578	0.684354981508319	0	0	0	0.039781337031123	0.0367190716633419	0	0	0.0670163155886162	0.0118574873381133	0.000146808984178964	0.0577453608925694	0.0304552681958571	0.0148834001916179	0	0.0359327256011109	0	0	0.00269255114323268
TCGA-BP-4968-01A-01R-1334-07	0.0301665579797635	0	0.0133955693302336	0.352951689834113	0	0.174286471801766	0.0101785444620683	0.044950687201264	0.0169270765396809	0.0252184581729053	0	0.0797204882068328	0.00741197938792971	0.026858736553456	0.0768490539526277	0.0719716791926187	0.0208016735318246	0	0.0483113338529154	0	0	0
TCGA-A3-A8OX-01A-11R-A37O-07	0.0674679112874169	0	0.00850977987339066	0.15553072481627	0	0.341205804065482	0	0	0.00862353438972604	0	0	0.022889036468928	0.0302591763149099	0.0192849619446921	0.119354630781284	0.119305206799609	0.0291686019349492	0	0.0784006313233432	0	0	0
TCGA-A3-A6NN-01A-12R-A33J-07	0.0129335061702572	0	0	0.0988409408584815	0	0.236648430573141	0	0	0.00424193243682228	0	0.186957945594006	0	0.0878016041480909	0	0.0817980982426743	0.231008459947928	0.00416971379072857	0	0.0555993682378691	0	0	0
TCGA-B0-4823-01A-02R-1420-07	0.116013471265482	0	0.0293459109080269	0.326137071896033	0	0.150933272983857	0.000763936813009751	0.000324317498416543	0.0165894259326391	0.00295599775194639	0	0.0344776997069105	0.010378009059534	0	0.0400447502054119	0.192838318055353	0.00919108834820932	0.00385257395383969	0.0661541556213308	0	0	0
TCGA-B0-5711-01A-11R-1672-07	0.0535560023263418	0	0.0108161130810737	0.109466787981915	0	0.282953801600874	0.0144821914763817	0	0.0145264129304188	0.0269747213514941	0	0.0272481206534056	0.0608713545034517	0.0766223879818829	0.084673903987419	0.124246620509788	0.0255877883665625	0	0.0879737932489919	0	0	0
TCGA-A3-3322-01A-02R-1325-07	0.0240333596160255	0	0.00657371040686293	0.0447617137798722	0	0.175555269755149	0	0.00552777578696907	0.0102408090400266	0	0.011337272928934	0.0196401004549513	0.0494255966532413	0	0.0434795467141464	0.528501977622765	0.0444167723944545	0	0.0254642915823572	0	0	0.0110418032642449
TCGA-BP-4982-01A-01R-1334-07	0.090978526757354	0	0.0151661377166438	0.139234233887602	0	0.241981206307384	0.00209895199227196	0.00912626134599955	0.00632790552605489	0	0.0205398958670771	0.00280671680888252	0.0518500146069288	0	0.0733889588230895	0.30031522855176	0.00155004077671986	0	0.0420691486821614	0	0	0.00256677235007058
TCGA-B0-4713-01A-01R-1277-07	0.031783255790279	0	0.010803219641919	0.258142611947	0	0.236293579825678	0	0.0341349290322495	0.0583819998268462	0	0.0381167758672291	0.0419038646566355	0.0174799939855005	0.0242773223169742	0.10588333328081	0.0962564789120466	0.00726785234043731	0	0.039274782576395	0	0	0
TCGA-CJ-4902-01A-01R-1426-07	0.0285341094965472	0	0.000674656081488213	0.160310517837214	0	0.256987662486955	0	0	0.0169432767179223	0	0.000230708298184956	0.049563835414364	0.0212815028275134	0.062101081691749	0.0866510999126641	0.199600997566515	0.00326165797687653	0	0.11246527704025	0	0	0.00139361665175659
TCGA-B0-5399-01A-01R-1503-07	0.00891949704617731	0	0	0.1139068330663	0	0.259331623526285	0	0	0.0588833091951183	0.0189965781344273	0	0.095244288210498	0.0149061033841258	0	0.107511286176869	0.120837532917508	0.106248374709908	0	0.0952145736327842	0	0	0
TCGA-B0-4707-01A-01R-1277-07	0.0632583202483065	0	0.0605799533153823	0.454212774926422	0	0.130453672728108	0.0389584654698201	0.0361158340775791	0.0600234516498307	0	0.0019000088499474	0.0162138589060818	0.0176110626671824	0.0175495782811449	0.0731778271434986	0.0170537319043134	0.00401403218992745	0	0.00887742764245571	0	0	0
TCGA-CZ-4865-01A-02R-1503-07	0.0898465103037186	0	0.0570342570875279	0.228574004080685	0	0.142165864569627	0.0430905587740411	0	0.00536526650473205	0	0.0270462695121821	0.00971031125785961	0.0242943353154426	0.0427895049896917	0.0781052224810453	0.187512198305369	0.0176833652620044	0	0.0467525492747274	0	0	2.97822813461105e-05
TCGA-DV-5565-01A-01R-1541-07	0.0219101227572689	0	0.00229627709002445	0.143571630362704	0	0.16455006129159	0	0.0175539860245856	0.0120769122813059	0	0.0265301892048094	0.0283957428641361	0.12411743921023	0.0999937088750305	0.0826337648464375	0.204874263465849	0.00131832724703321	0.0188250055078205	0.0454748075718812	0	0	0.00587776139929354
TCGA-AK-3436-01A-02R-1325-07	0.0733488101523235	0	0.0264705113050329	0.229285203802744	0	0.244380771945781	0.0187853511947889	0	0.0170139521829621	0.000454250827480256	0.0164493368490288	0	0	0.126058420407503	0.0365887423853876	0.180207436643118	0	0.00398944089038757	0.0269677714134625	0	0	0
TCGA-A3-A6NJ-01A-12R-A33J-07	0.0385771442097008	0	0.0081059894588771	0.403322641312278	0	0.184727487039749	0.00464225852373295	0.00525481177093822	0.0320089039661815	0	0	0.0489131018989112	0.0319651107340663	0	0.0971820513436068	0.0663674003129301	0.0212932834952427	0	0.0574435975432353	0	0.000196218390550173	0
TCGA-BP-5191-01A-01R-1426-07	0.0122106899712022	0.00611075792296193	0.0330844288165581	0.131546201160592	0	0.345077247552323	0.0218202803961859	0.0211281921663166	0.0379556668333117	0.0426817896422599	0	0.0260663282916176	0.0121424293464481	0.0622482975031897	0.101261637265507	0.105029372014577	0.00809420542114864	0	0.0335424756958016	0	0	0
TCGA-B8-4154-01A-01R-1188-07	0.00792870763578322	0	0.00111859090463617	0.276066085022148	0	0.169072312277317	0.00908046214875684	0	0	0.00882567406745681	0.000616018170412225	0.0405739712514351	0.0391648864685135	0	0.137472175898237	0.203916189627815	0.0360271516273998	0	0.0589898831114003	0	0.00279491281346049	0.00835297897522758
TCGA-B0-5075-01A-01R-1334-07	0.00592183826727674	0	0.00330220735336169	0.218098044207119	0	0.12371975576886	0.00271975603186027	0.0165547099221922	0.0213100063188255	0	0	0.0233044683894731	0.0151188638483417	0.161466725730991	0.0286702863725984	0.374112183316698	0	0	0	0.00168250809755974	0	0.00401864637484315
TCGA-AK-3431-01A-02R-1277-07	0.0562401404909758	0	0.00477808882081405	0.116883550917436	0	0.250044267553791	0.00143127083225992	0	0	0	0.0931147359937078	0	0.0755726349665662	0.138847756776509	0.0494761138529093	0.165477157082259	0	0	0.0428009618924022	0	0	0.00533332082036935
TCGA-B0-4701-01A-01R-1277-07	0.0462754617519349	0	0.00606601795838571	0.166909588090087	0	0.367878493148683	0.0104410785378515	0	0.0157967985715375	0	0	0.0167117437979837	0.0289459220489213	0.0118110757990965	0.104200146188238	0.106538172873284	0.0186111505361176	0	0.0970945796868274	0	0	0.00271977101105148
TCGA-A3-3325-01A-01R-0864-07	0.0125279440558838	0	0.00551862461705235	0.0466202457234126	0	0.312117017189543	0.00963308905435241	0	0	0	0	0.015903684549745	0.113641777478471	0	0.0476445015246431	0.298773399217457	0.0687828649493445	0	0.065686279595219	0	0	0.00315057204487609
TCGA-CW-6090-01A-11R-1672-07	0.0747455717035857	0	0.00640997572189119	0.129503350235341	0	0.143736859722943	0.00354088976511523	0	0.0269644697133721	0.00219454862650236	0	0.0243514252922475	0.031164800213002	0.0880857399417861	0.0298437717534667	0.34756954289591	0	0	0.0834411095536141	0	0	0.00844794486122324
TCGA-BP-4170-01A-02R-1289-07	0.0244316439638724	0	0.00513401757261332	0.200032589530513	0	0.268394833338104	0	0.0362359859230842	0.0056564107944137	0.0248952128588762	0	0.0412584512514558	0.0815491077713449	0	0.0876276363694534	0.192679049642907	0.00894072321311965	0	0.00530601752711052	0.00322505089960327	0	0.0146332693435287
TCGA-A3-3357-01A-02R-1420-07	0.00647175698087892	0	0.00307648269054318	0.245604378092576	0	0.168057505812569	0.011657869899413	0.0275435737936832	0.0162038233005232	0.0128926175664593	0	0.0419597648221719	0.0270696002063501	0	0.0262976269476349	0.317706042495252	0	0	0.078609139690665	0	0	0.0168498177012808
TCGA-A3-3365-01A-01R-0864-07	0.0819612858560504	0	0.00956065504342088	0.142037941208899	0	0.21091377470151	0	0	0	0.0602024308503525	0	0.0282766825097721	0.00994918836508718	0	0.0934102506765477	0.195046159431076	0	0.00394424729416439	0.16469738406312	0	0	0
TCGA-DV-5569-01A-01R-1541-07	0.0425431585446286	0	0	0.21296544287495	0	0.186595705113286	0.00586315888960644	0.00973256624461945	0.0180954193701147	0	0	0.0412714398666158	0.061027408477942	0.0608342367884262	0.111614628725747	0.178212872081242	0.00921276028842933	0	0.058219318046277	0	0	0.00381188468811505
TCGA-BP-5170-01A-01R-1426-07	0.0806904220040386	0	0.0112933675470744	0.0715143669187186	0	0.256525268587076	0	0.0169346203543703	0.0136606470018257	0.0256832131083883	0	0.0254371388001352	9.42631508647899e-05	0.0646839061117607	0.0293105338124507	0.334663845486879	0	0.00595280280158739	0.0477080952769895	0.00147850186612719	0	0.0143690071717133
TCGA-CJ-6027-01A-11R-1672-07	0	0	0.0113623689599321	0.372705439656024	0	0	0.0594994910144653	0.0260994123118102	0.0132268357575958	0.120166086454664	0	0.0247430210526167	0	0.0882267389818589	0.107261541149918	0.148359665617545	0.00187982188625019	0	0.026469577157319	0	0	0
TCGA-A3-3317-01A-02R-1325-07	0.0291922396875473	0	0.00126619457582254	0.115983955256922	0	0.240254204165113	0.0022277224483288	0.00194587324936545	0	0	0	0.0363949367828338	0.0310767679407947	0.0250778858360825	0.147081357449052	0.267611335693264	0.0286173934709638	0	0.07327013344391	0	0	0
TCGA-BP-4771-01A-01R-1289-07	0.00815351992056456	0	0.00831171574639032	0.595899795571775	0	0.00581291167011035	0	0.0459898235446311	0.0425406251483748	0.0361142815694646	0	0.107690721262747	0.00950652582562262	0.0036219579281289	0.054927196776846	0.0418267143448488	0.0133810550253185	0	0.0262231556651775	0	0	0
TCGA-B0-5084-01A-01R-1334-07	0.0222289421841759	0	0.00361584277161436	0.192678643551061	0	0.0434991330177137	0	0.0451924503055597	0.0872965524546141	0	0	0.0536017943589727	0.0106235867957	0.246058613613546	0.0566982934905806	0.166484661449832	0	0	0.0174594553251894	0	0	0.0545620306814395
TCGA-BP-4159-01A-02R-1289-07	0.0111115520284766	0	0	0.0829383069910987	0	0.188583488962657	0	0	0.00478431891091343	0.03405181932662	0.0846670321264073	0.0456674873985582	0.101772344849612	0.0440845095018589	0.0887074406920432	0.19460796706418	0.00202740440480683	0.00648881368381701	0.110507514058951	0	0	0
TCGA-CJ-4644-01A-02R-1325-07	0	0	0.00687236751209809	0.374046127063189	0	0.129991395159743	0.017197688643385	0	0.00122241479880044	0.0408536820032536	0	0.0111417431534115	0.0900808536612417	0	0.0863500894944642	0.210902725615644	0	0	0.0313409128947706	0	0	0
TCGA-CW-5589-01A-01R-1541-07	0.0595446034361008	0	0.0320839971970556	0.0826115019880972	0	0.150997621910668	0.0345439287679281	0	0.00944959873166739	0	0.0399480405696532	0.00977936613446748	0.023934632117862	0.0722438277022503	0.0401627988847243	0.359755186123094	0.0345583629274383	0	0.0473175036027212	0	0	0.00306902990627151
TCGA-BP-5000-01A-01R-1334-07	0.00208365758450807	0	0.00351467196334239	0.343899716938779	0	0.195929790598045	0.00569259774587754	0.0634325261794272	0.0351380106116607	0	0	0.0343600635191699	0.0479747395496734	0	0.0962828187457425	0.133228963487869	0	0.0107705478146627	0.0276918952612415	0	0	0
TCGA-A3-3346-01A-01R-1766-07	0.00327835647238147	0	0.00321793281062609	0.13625012938864	0	0.244984405877512	0.0599229146211974	0.0179491266109792	0.00301329217018453	0	0.034166807259743	0	0.0330814783605392	0.105308854428536	0.0841316528549163	0.207842549142866	0.00328440735205421	0	0.0152243596082158	0	0	0.0483437330416095
TCGA-CJ-5689-01A-11R-1541-07	0.055835457800465	0	0.00408229702270869	0.2768063931559	0	0.0521224418079664	0.0121427117232449	0	0.0179315988755233	0	0.000560198750405118	0.0790641389556669	0.0220034723583677	0.0389513952737882	0.027134059194746	0.244823376671684	0.0214082314447255	0.0219489017087154	0.11563549327392	0	0	0.00954983198217313
TCGA-BP-4807-01A-01R-1305-07	0.0192452920687378	0	9.62695714959363e-05	0.051636412888694	0	0.151248875516361	0	0.0044665720850138	0.00145644740331784	0.0102337805363247	0	0.0230604601591733	0.0622686109006772	0.00129096736776018	0.0479895578790085	0.512869784155973	0	0.0449523582772425	0	0.036412854672912	0.00226760968090473	0.0305041468364035
TCGA-CJ-4908-01A-01R-1426-07	0.0273703361486409	0	0.00866734855727825	0.219915427217422	0	0.222209099651276	0	0.0176372510029036	0.000901773388496858	0	0.022514215010349	0.00140338739926867	0.0506739951348041	0.0123798246979759	0.0863129079602807	0.247377381304723	0	0	0.0712922942510992	0	0	0.0113447582754818
TCGA-A3-A8OU-01A-11R-A37O-07	0.0749620785108353	0	0.015030463021826	0.187406730877471	0	0.206101570315834	0	0	0.00796918956177564	0	0.00209207065980873	0.0823561853324715	0.0569826628635802	0	0.0757450185430161	0.209577002005252	0.0202018807148537	0	0.0599947171810606	0	0	0.00158043041221495
TCGA-AK-3434-01A-02R-1277-07	0.00490827345475007	0	0	0.306213146760276	0	0.219976209298635	0	0	0	0.111061586383162	0	0.0366602425131282	0	0.0214466629790155	0.157800253546065	0.118198839003482	0.013624003854044	0	0.0101107822074425	0	0	0
TCGA-A3-3326-01A-01R-0864-07	0.0996159684193472	0	0.0274709740690491	0.0673127645853557	0	0.285610760588461	0.0215583419724326	0	0.0267568292943621	0	0.0319301570723368	0	0.0437250120665472	0.00682333044426506	0.0973498093872431	0.140713938991183	0.0464831393873424	0	0.0976971561700965	0	0	0.00695181755197851
TCGA-CJ-5671-01A-11R-1541-07	0.0379986265429872	0	0.0115498435910695	0.145297547935848	0	0.215216837860004	0.0283836575717962	0.00112942604803004	0.0354366156110854	0.00337156325953021	0	0.00638985667289682	0.0358461212018574	0.182951204365897	0.0467506664075561	0.206364371142644	0.00478640526723987	0	0.0385272565215579	0	0	0
TCGA-AK-3425-01A-02R-1277-07	0.0593964756408504	0	0.0260887859125581	0.261640531216861	0	0.105068444155664	0.00647947271217447	0.0154042577270581	0.022416994356438	0	0	0.0289338775531894	0	0.0883549402669967	0.0777303640786059	0.255364986205226	0.00636839998995168	0	0.0296494810388301	0	0	0.0171029891455965
TCGA-CZ-4858-01A-01R-1305-07	0.0165415529742919	0	0.037373463874721	0.380691730278674	0	0.0221464553286443	0.116672247293139	0.0357244255624543	0.0516513130506978	0.02963517355647	0	0	0.0102542387155517	0.0566803721776953	0.0766427871970248	0.147151356300628	0.00921608995370813	0	0.00844727045927525	0	0	0.00117152327702477
TCGA-B0-4841-01A-01R-1277-07	0.00239248134766825	0	0.00102213085357604	0.296244115503249	0	0.118042930898055	0	0	0.00794698398557923	0	0.0607382806561783	0.0783324972808101	0.044158529589899	0.00366393123875353	0.106883384058507	0.207406994144895	0	0	0.0731677404428302	0	0	0
TCGA-CJ-4897-01A-03R-1426-07	0.0977019419135195	0	0.0154263996423396	0.215528088700071	0	0.163815902955905	0	0	0.0116143031399185	0	0	0.0454690478826245	0.0274695740087217	0.0290960612103817	0.0941586283127475	0.13623194078843	0.0293432340784344	0	0.134144877366907	0	0	0
TCGA-BP-4776-01A-01R-1289-07	0.0503205580056218	0	0.0954613008699377	0.24649606244278	0	0.146817147911596	0	0.0603816853801888	0.00208986410928918	0	0	0.106755692761699	0.0122033331772647	0	0.0884720082820469	0.116432846004025	0	0.000533399334143753	0	0.0740361017214058	0	0
TCGA-CZ-5468-01A-01R-1503-07	0.00313114103977257	0	0.000476966595513801	0.198519446266659	0	0.109414282512069	0	0	0.0954038950651238	0	0	0.0583379150575776	0	0.334110055900597	0.0168536057925221	0.178649737226799	0	0	0.00154989702057974	0	0	0.00355305752278626
TCGA-CJ-4904-01A-02R-1426-07	0.0205517926831186	0	0.00164440447326736	0.209702456617175	0	0.166083813424557	0	0.0060299783350919	1.93638338818222e-05	0	0	0.0562823972925743	0.0365752085858192	0	0.183940723791121	0.163786491534631	0.0167318941928697	0.00504984811248165	0.133601627123411	0	0	0
TCGA-BP-4756-01A-01R-1289-07	0.0253237567857177	0	0.009471293072577	0.226560434131454	0	0.186058187858493	0	0.0310862301474393	0.00214218837559218	0	0	0.0544728959451466	0.00731748652532533	0.0765291202537907	0.0933209988918926	0.203835423385632	0.0802768013434727	0	0	0.00360518328346695	0	0
TCGA-B0-5088-01A-01R-1334-07	0.0811208078732451	0	0.00475672966285563	0.166796621305628	0	0.217700674247824	0	0.00882676363214426	0.0227417393718873	0	0	0.0541747940108614	0	0.0919517209799078	0.0531772523772972	0.271188137039585	0.00721660296835163	0	0.0203481565304122	0	0	0
TCGA-B0-4837-01A-01R-1305-07	0.00924812609181357	0	0.000586450851391146	0.0959524277088486	0	0.174434787433023	0.00417060995167593	0.00318871252306497	0.0634074769349424	0	0	0.0259112737465083	0	0.430650365920333	0.00209591548295786	0.161265860360813	0	0.00436973592858476	0.0175164858629379	0	0	0.00720177120310553
TCGA-BP-4803-01A-01R-1305-07	0.0355186998879031	0	0.000971540694619941	0.164900896785011	0	0.220495208884935	0	0.00963739406602862	0	0	0.0498111183222422	0.0172329505854992	0.0606148938544644	0.0574562255223619	0.0828108920774082	0.276784041806322	0.0154067029470833	0	0.00711834609453883	0.00124108847158281	0	0
TCGA-B0-5097-01A-01R-1420-07	0.0486692972326748	0	0.00383923068106723	0.0478277831008748	0	0.23901587083467	0.0363407297765162	0	0.0140585303802372	0	0.00508507976452308	0	0	0.314416046955321	0.0522176753269576	0.19249061441065	0	0	0.0332448633356156	0	0	0.0127942782008937
TCGA-BP-4345-01A-01R-1289-07	0.0291958773877462	0	0.00211445426406436	0.0593808004603147	0	0.214284753367548	0.0162669206487808	0.01410313927161	0.038868514282166	0.00628809267267159	0.00631030275296382	0	0.00982388951922921	0.332131894493847	0.0578574854743042	0.172277981659945	0	0	0.0410958937448092	0	0	0
TCGA-AK-3453-01A-02R-1277-07	0.0814681309136331	0	0.025894946683256	0.431964601142312	0	0.123104982198196	0.00486676513363369	0.0337816674791406	0.0533902635596704	0.0108928545281371	0	0.0584686171798545	0.0322568018013285	0	0.0673201269550642	0.0515338702386953	0.0174658437343869	0	0	0	0.00464572037464054	0.00294480807805132
TCGA-BP-4342-01A-01R-1289-07	0.0610802884618354	0	0.00153644635878311	0.112054983923032	0	0.363588651086198	0.00361868447788696	0	0.00580648659650879	0	0	0.0347406772606816	0.032751263339412	0.0197593676323531	0.159789656212408	0.165018216639197	0.010072690405727	0	0.0268461186563678	0	0	0.00333646894960909
TCGA-B0-4844-01A-01R-1277-07	0.0532397964519055	0	0.00680527904253621	0.272070524935598	0	0.25814072224859	0.00577271020743157	0.0194514651834539	0.0251615338061799	0.00445641621707619	0	0.00235981888979505	0.0482255772017467	0.0393923717575852	0.11183829791952	0.12554402473482	0.000113920818706579	0	0.0274275405850556	0	0	0
TCGA-BP-4804-01A-02R-1305-07	0.0222488237351003	0	0	0.323106610253416	0	0.119384795397424	0.00552887698240144	0.0153315542314186	0.0464469568372327	0.0204310930837165	0	0.0254496578261238	0	0.124745702673464	0.0920764573187548	0.180957650042167	0.00257577678299846	0	0.0217160448357818	0	0	0
TCGA-B0-5701-01A-11R-1541-07	0.0222481216572457	0	0.0290071445243223	0.222032741513747	0	0.118330413583127	0.0368865351988124	0.0378062783860814	0.039347241309357	0.0121382152574303	0	0.0142959772970768	0.0270341428125987	0.116538241291437	0.100423856902782	0.181185947692815	0.00230371475395806	0	0.0269179902140862	0	0	0.0135034376051236
TCGA-CJ-5681-01A-11R-1541-07	0.018066258968529	0	0	0.0278033530063199	0	0.0849688311359076	0.00173240244865609	0	0.0175249290976871	0	0	0.0199644908357982	0.0528089892209827	0.0404782661846551	0.00461575421415771	0.120439296680138	0.544379005211056	0.0103804028367762	0.0458690988969224	0	0.0109689212624147	0
TCGA-A3-3319-01A-02R-1325-07	0.0778788897216414	0	0.0201208019893756	0.0719199060991434	0	0.276444640211646	0.00165597423982403	0.0206760196320534	0.017303722477504	0	0	0.0251182808211162	0.167960974950557	0	0.103290673336772	0.164316017716639	0	0	0.0406952629178019	0	0	0.0126188358859268
TCGA-BP-5007-01A-01R-1334-07	0.0115964210893638	0	0.00866125205240284	0.358018926524684	0	0.151300327187476	0.0115655311762145	0.00888497000685587	0	0.0504646231057036	0	0.0012343050224064	0.0564895314698631	0	0.113655608715215	0.200881907276992	0	0.00148624475477093	0.025760351618052	0	0	0
TCGA-B8-A54D-01A-21R-A266-07	0.000252079443043862	0	0.00280996621677539	0.572445667457051	0	0.0325757222970345	0.00106008478342707	0.0373798891519129	0.0147600766529817	0.0309054754275859	0	0.066075184052852	0.0160580338096195	0	0.0339380840904049	0.180497300375703	8.45913167411505e-05	0	0	0.00427345787596742	0	0.00688438704889928
TCGA-B0-4833-01A-01R-1305-07	0.093795626197961	0	0.0212075463061071	0.415313968183633	0	0.0947467814208407	0	0.0375476776120236	0.0176454249567689	0	0	0.0576845655096027	0.0189159511576101	0.0148419244546294	0.0784008119716099	0.079579261105598	0.0187829207543954	0	0.05153754036922	0	0	0
TCGA-CW-5590-01A-01R-1541-07	0.0211024834113844	0	0.00132138228952714	0.165017390915005	0	0.307008231212028	0	0.0306343763160048	0.000231372159918375	0	0	0.0685743441755875	0.0284300631588026	0.0444608712288538	0.138259007908595	0.17099831362013	0	0	0.0239621636041634	0	0	0
TCGA-B0-4822-01A-01R-1277-07	0.0378758825111546	0	0.00812658301334095	0.318682042228413	0	0.171857737106177	0	0.0277631815851785	0.0448800196025317	0	0	0.0727204305477528	0.0112303047889409	0	0.0197714099417696	0.245338746731903	0	0	0.0389513137486376	0	0	0.00280234819420029
TCGA-B0-4703-01A-01R-1277-07	0.0437636274856102	0	0.00846751501947629	0.22593629068923	0	0.263760767177536	0	0.0363824510524295	0.00828416158692731	0.00634941067194668	0	0.0214396331094171	0.00923260129143325	0.034334816411985	0.116819915794876	0.193727747549365	0	0	0.0300728606446383	0	0	0.00142820151513017
TCGA-BP-4770-01A-01R-1503-07	0.0237423177101301	0	0.000199358217895185	0.176212075813644	0	0.183572365843207	0.0424851689090484	0	0	0	0.00423175051240618	0	0	0.218345894953561	0.0286898637970336	0.29026683213064	0	0	0.0322543721124341	0	0	0
TCGA-CJ-4637-01A-02R-1325-07	0	0.00211517548311527	0.034390796740585	0.49858631914467	0	0.0107907734206027	0.0174213944037382	0.0565758908973928	0.0365598174827739	0.0676822071050182	0	0.0182644563408626	0.0565328478223509	0	0.109873795303451	0.0846496020693893	0.00030413012762777	0	0.00625279365842253	0	0	0
TCGA-B8-5545-01A-01R-1672-07	0.0885472902082435	0	0.0355136136662269	0.108414110616471	0	0.163199212696166	0	0	0.0102560464494382	3.30690615976912e-05	0	0.0551678209931332	0.024808863929374	0	0.0819118615691984	0.293739807174935	0.0261397087863973	0	0.0978693943205408	0	0	0.0143992005282788
TCGA-CJ-5676-01A-11R-1541-07	0.0420965290005189	0	0.0550420565467977	0.213396167122719	0	0.235651702449256	0.00974680275126088	0.0394261614521841	0.0157991782623509	0.011416823450336	0	0.0225234288980107	0.0159955368503978	0	0.0485057999922633	0.245126911527434	0	0	0.0305491727402447	0	0	0.0147237289562264
TCGA-B0-5707-01A-11R-1541-07	0.103753697570435	0	0.0282547539349536	0.0569584965059061	0	0.163246959206989	0.0030300094455723	0	0.0015211464724568	0	0	0.0352323761295839	0.0127162146365313	0.162325783365633	0.0101119250622904	0.31955330421935	0.03554155903839	0	0.0581326907108453	0	0	0.00962108370106339
TCGA-BP-5190-01A-01R-1426-07	0.00649380814522524	0.00570598687099422	0.00455738462294373	0.184310439709889	0	0.298715000840982	0	0.0109475621111085	0.00589732347460657	0.00935001662682636	0.00369898368291611	0.0372306422409922	0.0753672242325586	0	0.0938351192273836	0.208499647840794	0	0.00398118711121861	0.0514096732615604	0	0	0
TCGA-B0-5709-01A-11R-1541-07	0.0672144484924897	0	0.0268652318970404	0.208105324423266	0	0.264245537452381	0	0.0118040675812343	0.0144815885529444	0	0	0.0210965013690879	0.0748435629555443	0	0.100528862761398	0.125778124557049	0.0356070541320331	0	0.0492060626210688	0	0	0.000223633204463059
TCGA-B2-4098-01A-02R-1325-07	0	0.0255510808137089	0.0448320945166875	0.0445603989018226	0	0.0901021675888491	0.0400052184090912	0.0129379408930127	0.00701125605011224	0	0	0.00283324495413373	0	0.276000538295962	0.0441609221978189	0.320082399980384	0.00446995424418755	0	0.0265832294007735	0	0	0.0608695537534553
TCGA-CJ-4893-01A-01R-1305-07	0.0213403380792359	0	0.00655841490315348	0.407274393645073	0	0.21160142182383	0.0250580800849692	0.0149739920691875	0.00742601706966092	0	0	0	0.0562600055983766	0	0.0770318127041699	0.128737481731796	0.0135572930623889	0	0.0301807492281588	0	0	0
TCGA-BP-4985-01A-01R-1334-07	0.0762575931337635	0	0.00481039868763546	0	0	0.289351474961246	0	0.014144898038242	0.0222165442858401	0.0290500997105443	0	0.041046237608389	0.0130191084268315	0.159659330759059	0.0525866635323137	0.159736795501777	0	0.061342976116482	0	0.0618240529090944	0	0.0149538263287816
TCGA-BP-4169-01A-02R-1289-07	0.0720288399555873	0	0.00803319276513486	0.0462731899581268	0	0.343089905049404	0.0075106140513895	0	0.0118166735239776	0.00236886081380452	0	0.0164708850090611	0.0814850456987276	0.010590303439744	0.150045743425236	0.123415331264245	0.0326571111314268	0	0	0.0536567133483576	0	0.0405575905657768
TCGA-B8-5553-01A-01R-1541-07	0.140702941216846	0	0.0212659282501054	0.243365289615314	0	0.221517003284839	0.0145366343918205	0	0.0171308398673083	0	0	0.00970340507728103	0.0265197812961046	0	0.0813114181344329	0.182488034243769	0.00607087636923549	0	0.0168886382109369	0	0	0.0184992100420082
TCGA-BP-4963-01A-01R-1334-07	0.0430289318405905	0	0.00319413899173698	0.111853738577035	0	0.239466245847503	0.00279069338606301	0.00348881403297047	0.0347051055769513	0	0.0357381545088608	0	0.117105021698708	0.0261595077594054	0.0946619588086327	0.240290681323513	0.0191813819055141	0	0.0228502674141844	0	0	0.00548535832833154
TCGA-BP-4354-01A-02R-1289-07	0.00644007963690964	0	0.00288186138605146	0.0749818330184289	0	0.094215027803486	0.017302172888769	0	0.016541960532029	0.0324365952228219	0	0	0.0702811268665814	0.00189637013245907	0.0759378160543932	0.473589509877248	0	0	0.00860679783836254	0	0	0.12488884874246
TCGA-CZ-5462-01A-01R-1503-07	0.0386056682393788	0	0.00694130893641036	0.0369859979112452	0	0.252206952299321	0	0.0451909367047982	0	0.0379130412491002	0	0.0426955190061222	0.154848339961516	0.0333475089868166	0.11786239399121	0.141655030035575	0.00644996807762519	0	0	0.0365728075188633	0	0.048724527082017
TCGA-B0-4710-01A-01R-1503-07	0.0821833117470248	0	0.00478838532829997	0.270081626547393	0	0.221224815606405	0	0.0127159749312465	0.022068007760546	0	0.0787691172179794	0	0.0688723657808308	0.0548250298329294	0.044300226030046	0.110721972149307	0	0	0.0220935393286726	0	0	0.00735562773931901
TCGA-BP-5004-01A-01R-1334-07	0.0136709086209613	0	0.000120918183591289	0.0252104886013611	0	0.206099753105168	0.0115929323305439	0	0.00973108097979092	0.00422659533571182	0.0100934040933502	0	0	0.354457686863039	0.0473701140424902	0.249753923730545	0	0	0.0656824850509539	0	0	0.00198970906249316
TCGA-A3-3387-01A-01R-1541-07	0.0530112782262933	0	0.033616116212286	0.098006289907594	0	0.196322856338744	0.00266773158568704	0	0.010929867059242	0	0.0218364163873867	0.00899139437002583	0.0858045032765392	0	0.0198294084457909	0.395699175192893	0.0195409811798363	0.0108364178271022	0.0260929762378818	0	0	0.0168145877526971
TCGA-BP-5175-01A-01R-1426-07	0.0035782804089013	0	0.00145422917665462	0.285857527158745	0	0.131712769348166	0	0.0323150619687596	0.0839090767282141	0.0178374590770864	0	0.0386443516783179	0.0174686289016679	0.0849166165969483	0.0548800433561117	0.176663560466642	0	0	0.049484000543935	0	0	0.0212783945898502
TCGA-BP-4331-01A-01R-1289-07	0.0386378306475417	0	0.00543258592805975	0.140521514726577	0	0.217121546866985	0.0140474384271296	0.0105427915827127	0.0112005434435183	0	0.0158786277838253	0	0.176185758877021	0	0.0646416585427812	0.257397088053374	0.00928616207668889	0	0.0379275394528627	0	0	0.00117891359092341
TCGA-BP-4174-01A-02R-1289-07	0.00728508057114032	0	0.000346663277063512	0.193404248311766	0	0.147230816686489	0.00599885771567068	0	0.0140151652500242	0.0105166986800906	0	0.0410206661344415	0.0600122479817912	0.0188036704129464	0.112724970528157	0.226649666447236	0.0273712090423853	0	0.110228243991798	0	0.00418805731197683	0.0202037376570231
TCGA-CJ-6028-01A-11R-1672-07	0.0280206294012984	0	0.0334794621684675	0.330745423697928	0	0.201378130720909	0.0360207033599745	0.00978430265756131	0.0191868308738891	0.0352473609746839	0	0	0.0206081836019871	0.0576719956074141	0.0555074823582709	0.158566040745707	0	0	0.0105989977600126	0	0	0.00318445607189715
TCGA-A3-3351-01A-02R-1325-07	0	0	0.00140182663814369	0.38298214413097	0	0.153610173864036	0	0.0152646063099054	0.0140630356698652	0	0	0.0193929748249897	0.121481685619435	0	0.0683429641943	0.206562166761124	0	0	0.0155094759820339	0	0	0.00138894600519719
TCGA-CJ-4890-01A-01R-1305-07	0.108939173250656	0	0.0640603748950716	0.236362855633116	0	0.158704259011605	0.0277140628327349	0.00104577171981787	0.0158950478036381	0	0	0.0181467199345907	0.00576349148240235	0.0473192843967453	0.0431054062130643	0.198690394073819	0.0166214234207175	0	0.0482042269153108	0	0	0.00942750841670981
TCGA-CW-5581-01A-02R-1541-07	0.0251335816227985	0	0	0.174725944926926	0	0.401419590925897	0.0224829481967617	0.0165503863768369	0	0	0	0.0119063295456752	0.0224948358520532	0	0.101734252383855	0.12149281649017	0.0474621771318793	0.00716844662023483	0.0444053507553224	0	0	0.00302333917159003
TCGA-B0-4815-01A-01R-1503-07	0	0.0173036263321005	0.0855265259197945	0.4169902496262	0	0.0381209660574971	0.0234976153915247	0.0480917539639311	0.0389861014548293	0.0542022941891164	0	0.00540746828245632	0	0.0119380530285603	0.100881569611983	0.135782378928609	0.0163687197754531	0	0.00525266747388078	0	0	0.00165000996406391
TCGA-B2-5635-01A-01R-A277-07	0	0	0.000601068719478635	0.157828209759853	0	0.15665010839011	0.0133002642559252	0.0218686757212408	0	0.0921014397586112	0	0.0148177378606199	0.161096844534698	0	0.0403494625611919	0.274041346870049	0	0.0282253097311566	0.0391195318370656	0	0	0
TCGA-AK-3454-01A-02R-1277-07	0.0612407620256172	0	0.00967626858210833	0.278929082801248	0	0.116542888579305	0	0	0.0504238826350484	0.000438325867427472	0	0.10432105299293	0.0097546898049965	0	0.0395380771085648	0.263009264077584	2.49707122775934e-05	0	0.0654035086859356	0	0	0.000697226126956259
TCGA-BP-4782-01A-02R-1420-07	0.00316436540138	0	0.00460683012152497	0.232963031185849	0	0.155231595297894	0.0220934948398371	0.0120502871435219	0.015403160843658	0.0389226142769968	0	0.0270912557171214	0.00957275413675263	0.0488921734249807	0.0730474819508453	0.289905146763413	0.00786328557654601	0	0.0547516841180371	0	0	0.00444083920164248
TCGA-CJ-5672-01A-11R-1541-07	0.026749048347615	0	0.00477300645996765	0.449229573829605	0	0.0717813142993396	0.0146588631404263	0.0339528527276488	0.0353059972244906	0	0	0.0605870803295922	0.0336575377371475	0	0.0757256943524063	0.101992429520178	0.0220778152224921	0	0.0648508044318014	0	0.00102921708165588	0.00362876529563323
TCGA-BP-4970-01A-01R-1334-07	0.0124235055366899	0	0.00384747834915926	0.273989278604711	0	0.210948375060021	0.0068862359802974	0.0136738367897374	0.000290500404418003	0.0280473112246946	0	0.00314736785576168	0.113346387341293	0	0.0684707726847104	0.219735210215524	0.0181326857063919	0	0.0255912117744579	0	0	0.00146984247213303
TCGA-B0-4819-01A-01R-1277-07	0.0720787107250686	0	0.0561741899690017	0.395130224303157	0	0.134096353304677	0.0191212370160699	0.0477501429881719	0.034417298599191	0.0360075663162821	0	0.042320917611706	0.00076799953953009	0.0219467708890955	0.0656248112745434	0.0715879946918331	0.00297578277167301	0	0	0	0	0
TCGA-G6-A5PC-01A-11R-A33J-07	0.0343101330245874	0	0.0183262288126376	0.528640629397353	0	0.066745805811472	0	0.0203429957300451	0.06965494885617	0	0	0.0284183185228418	0.0533535744222635	0	0.0626533363554021	0.108148349029918	0	0	0.00940568003730949	0	0	0
TCGA-BP-4992-01A-01R-1334-07	0.0754021770827388	0	0.0189069882533637	0.307408144984752	0	0.24523792150621	0.0159424793013028	0.0561857665208105	0.0183824332043805	0	0	0.0600675266163613	0.0203312792178573	0.00923024187064256	0.0711271792772159	0.0444937379307137	0.00555619253691223	0	0.0499203032838298	0	0	0.00180762841290836
TCGA-CZ-4864-01A-01R-1503-07	0.004055261727525	0	0.0053151861617137	0.420540439482192	0	0.0849506364143576	0	0.0380138087586957	0.0235326540087898	0.0488499806578333	0	0.0101190029580758	0.052047386275703	0	0.0991992286431246	0.189428167967753	0	0	0.0239482469442358	0	0	0
TCGA-BP-5198-01A-01R-1426-07	0.169877917852184	0	0.0407531113675035	0.103943869749417	0	0.178830089428952	0.0177695284894645	0	0.0114415766662007	0	0.0166845555812788	0	0	0.264776732750805	0.0277097671411008	0.154957962916906	0	0	0.00795664645646873	0	0.000385669861911786	0.00491257173780713
TCGA-BP-4965-01A-01R-1334-07	0.0113109996839921	0	0	0.154299198041884	0	0.197951912839048	0	0	0.01013382555903	0	0	0.0405109303248394	0.0345494303146604	0	0.113530381347596	0.266017039164647	0.0101056201457331	0	0.150325980071953	0	0	0.0112646825066168
TCGA-BP-5187-01A-01R-1426-07	0.0903118940217394	0	0.0107745402576458	0.230334556843893	0	0.314071778780737	0.0204375852739768	0.0210292002490087	0	0.0449304152898419	0	0	0.0109800067833458	0.0129888439724767	0.121770489923131	0.0990033391764797	0	0	0.0226205527097552	0	0	0.000746796717968268
TCGA-CZ-5988-01A-11R-1672-07	0.0679583362312967	0	0.00909095837027577	0.193275325597736	0	0.290034214376838	0.0202397920990176	0.0236763916092087	0	0.0596479722682413	0	0	0.00947261608394446	0.069652842477046	0.0923852039789527	0.147343249538935	0	0	0.0172230973685077	0	0	0
TCGA-CJ-4894-01A-01R-1305-07	0.0231099840289211	0	0.0340230240603317	0.533109808331279	0	0	0	0.0661939723075452	0.0154207936012258	0.0479286822015374	0	0.0437947446100776	0.0536993250537955	0	0.0672164267103535	0.0917844083103016	0.0128323997706298	0	0.010886431014002	0	0	0
TCGA-BP-4763-01A-01R-1289-07	0.033306634925193	0	0.00495897166919422	0.180239234496614	0	0.212093934612631	0.00404293035940765	0.05155569202369	0	0.0352729107683587	0	0.0109523797116188	0.00610284314268223	0	0.160384955288583	0.234223962241801	0.0104410637776861	0	0.0517708650548753	0	0	0.00465362192766506
TCGA-B0-4828-01A-01R-1277-07	0.0353064795210694	0	0.0120155517113058	0.227994267155431	0	0.32518455798438	0	0.0370683594929107	0.0295098898000285	0	0.0672730270142117	0	0.0791412293055228	0	0.075278741352652	0.0849856486077762	0	0	0.0262422480547123	0	0	0
TCGA-CJ-5679-01A-11R-1541-07	0	0.00242804729264229	0.00261730254283565	0.128152633924015	0	0.141641202517599	0.0141249271033896	0	0.0251133849376717	0.0151791751416283	0.0248772161574073	0	0	0.491551752094525	0.0177077581791048	0.102102745364079	0	0.0095400586779979	0.0249637960671039	0	0	0
TCGA-CJ-4869-01A-02R-1426-07	0.0134721450395894	0	0.00070094401041995	0.547164127232303	0	0.130418772211008	0.00303705123947283	0.0335465838635487	0.0542086265987577	0.0101044299068467	0	0.0354600226540693	0.0261817217584041	0	0.043735200097047	0.0730572097788954	0.0246015200911759	0	0.0043116455184627	0	0	0
TCGA-A3-3363-01A-01R-0864-07	0	0.00306343901932181	0.000742663560041713	0.0747182786013933	0	0.184413029513615	0	0	0.005084681032991	0	0	0.0330200501160362	0.0538552176003524	0.00380735190262624	0.00903414813438566	0.45561943473665	0.00464865583890414	0	0.142559015677878	0	0	0.0294340342658036
TCGA-BP-4777-01A-01R-1289-07	0.0575179652690691	0	0.0115660944242483	0.440314447815276	0	0.0660039710928084	0.0311128798222299	0.0478823438372009	0.0115797686483183	0.0218722728005534	0	0.0326317766112845	0.0150106562119818	0.0178031492452775	0.0498263684681425	0.181248735652882	0.00731278446697964	0	0.00551519756988332	0	0	0.00280158806386437
TCGA-B0-4843-01A-01R-1277-07	0.049439924734898	0	0.00323119895542657	0.0353913829813211	0	0.250482121935899	0.0107901512665831	0.000749586474723249	0.0700888503280889	0	0.0338089342452866	0.0224625699359258	0.0384633336843889	0.233273977958043	0.0487019191971498	0.162840711701282	0	0	0.0330610138884266	0.000860661798333425	0	0.00635366091422432
TCGA-BP-4766-01A-01R-1289-07	0.0195448049732791	0	0.00579211922912529	0.0355166488527101	0	0.135034927463063	0	0	0	0	0.0328167360084519	0.0685276316495933	0.250047085192038	0.110834301510126	0.0191780923624752	0.266941056344367	0	0	0	0.0341615604977734	0	0.0216050359169979
TCGA-B8-A54H-01A-11R-A33J-07	0.0143627997208271	0	0.00736965453825577	0.467237764215751	0	0.150365597233671	0	0.0173780355042367	0.0352319078902365	0	0	0.0723278025626159	0.0249646420127983	0	0.0309352175817578	0.0915421822360604	0.01381861521956	0	0.071521264680662	0	0	0.00294451660356751
TCGA-A3-3373-01A-02R-1420-07	0.0321291070173718	0	0	0.101033706139361	0	0.150752868701244	0.033667709726759	0	0.00564475613013255	0	0.0314620198815733	0	0.0485277130338632	0.0216552155070984	0.116942088596934	0.250933285957959	0.0891921898925298	0	0.104627874233091	0	0	0.0134314651820839
TCGA-CZ-4860-01A-01R-1305-07	0.000656157087327246	0.00449528762428416	0.00759562083658401	0.172141905015139	0	0.277093574105024	0.000775036021542768	0	0.0364730088152936	0	0	0.057951122467564	0.00487867076096427	0.0751797154408643	0.110149417265553	0.211882979120847	0.00564078439131486	0	0.0316136468494908	0	0.000640972937276954	0.0028321012609301
TCGA-AK-3451-01A-02R-1188-07	0.0163194347223941	0	0	0.316271177708265	0	0.133337618241644	0.0140406899579349	0.00974219268879925	0	0.00970477583838135	0	0.0268360255115306	0.0422215978922233	0.0379523804444362	0.046324141288078	0.189656574070914	0.0842242854711281	0	0.0728251904307792	0	0	0.000543915733491612
TCGA-B2-4099-01A-02R-1188-07	0.0124795599751088	0	0.00232649611703663	0.0631879615647212	0	0.182532001495541	0	0.0143655771110627	0.00331406864314552	0.0127040747500501	0.0149196580778701	0.0449604325249783	0.130347437590424	0	0.125957363620478	0.312808323551785	0.0226981644934278	0	0.0556746104796214	0	0	0.00172427000475126
TCGA-B0-5694-01A-11R-1541-07	0.0377371948418823	0	0.0124479733065118	0.058082308952133	0	0.217212795647154	0.0126252177838569	0	0.00379549109388675	0	0.0901466749350639	0.0394695092346445	0.0664135347244449	0.0783377435333	0.0790159622446776	0.213276993030704	0.0300366326861952	0	0.0614019679855446	0	0	0
TCGA-CZ-5457-01A-01R-1503-07	0.0597033157509527	0	0.0477220496958003	0.21570001226368	0	0.129702168888551	0.0051526632774257	0	0.00607658173696736	0.0265494911606368	0	0.0281348935266007	0.0386557110006353	0	0.0820165352228077	0.26616377130463	0.00463183599637408	0	0.0804159348745864	0	0	0.00937503530035157
TCGA-DV-5568-01A-01R-1541-07	0.0536922125896639	0	0.00938105923755357	0.330478159108699	0	0.0699869042066968	0	0.017177922104704	0.053661980585939	0	0	0.0211182977591959	0	0.256683326718852	0.0508527270238589	0.126118000313177	0	0	0.00881717055997787	0	0	0.00203223979168178
TCGA-CZ-5985-01A-11R-1672-07	0.0698010285100157	0	0.0336423758489191	0.126758681677269	0	0.255069674573766	0.0103700604896356	0	0.00937881457076924	0	0	0.00202122211849955	0.00891478827423164	0.0579310799756066	0.0930105479439044	0.252710732591756	0.0203233943450389	0	0.0561488163965849	0	0	0.00391878268400301
TCGA-BP-4166-01A-02R-1289-07	0.114933639434609	0	0.0212383996544373	0.1414065279543	0	0.262005890402836	0.00699156313559213	0	0.00932390975697078	0	0	0.0556606795697007	0.0139265343400596	0.0304854729317845	0.054582173674315	0.196965438894305	0.000115649529682381	0	0.0923641207214069	0	0	0
TCGA-BP-5183-01A-01R-1426-07	0.015209055945971	0	0.00677946295819111	0.401563674207773	0	0.147104783745542	0.0144185338850433	0.00359215335158694	0.0184239440645322	0	0	0.0536078647955342	0.0103375703362117	0	0.0917863536325561	0.14183196085154	0.0222736441413476	0	0.0726952686606346	0	0	0.00037572942353641
TCGA-A3-3306-01A-01R-0864-07	0.00608352000585818	0.00591754395405265	0	0.0976821507332944	0	0.359824883361412	0	0	0.000931076332685141	0.0189005914136219	0.0186349821372497	0	0.0248149686127581	0	0.149488526139337	0.28142421965695	0.0115323016960599	0	0	0	0.00442202240146606	0.0203432135552544
TCGA-B8-5158-01A-01R-1420-07	0.0568206791816605	0	0.00848068378924366	0.15348275329302	0	0.227055883878003	0.0105685204024729	0.00421478200602446	0.0276764808728434	0.00171454620418856	0.00198356137070661	0	0.0386135797989679	0.0315462146892765	0.142344802842893	0.105394809517922	0.123074205282691	0	0.031492510011021	0	0	0.0355359868590648
TCGA-BP-5176-01A-01R-1426-07	0.027904725435206	0	0	0.170939844063616	0	0.237490349099862	0.0263772557700828	0.00535995053250467	0.0388518855857739	0	0.0721511935550308	0.0214815346919169	0.0404828553114556	0.0162876125815966	0.0956504833838373	0.169659647861592	0	0.00447928248358088	0.0728833796439455	0	0	0
TCGA-CW-5587-01A-01R-1541-07	0.000912126341582257	0	0.00117440365340459	0.463705325388138	0	0.00169424960907662	0.000996173721395477	0.0175552438063036	0.0147234577289051	0.0745172157588639	0	0.0461291369846793	0.0608730010586692	0	0.0797536878377143	0.20183342215722	0.000660612939383252	0	0.0354719430146649	0	0	0
TCGA-B4-5844-01A-11R-1672-07	0.0559358182467887	0	0.00908765993524061	0.11277735955992	0	0.120671063159509	0.000390637855327096	0	0	0	0.0835015856062406	0.00645792384472073	0.181910739452091	0.175704426321148	0.0721639981600843	0.0762111403757572	0	0	0.105187647483171	0	0	0
TCGA-BP-4801-01A-02R-1420-07	0.0182008894471162	0	0	0.102318748538666	0	0.18213614775861	0	0.00865892021421934	0.00398298394565359	0	0	0.0240203965929397	0.0114760168813278	0.0852963445549298	0.0673993892012177	0.429771101727054	0.0194718985853487	0	0.0418694471018305	0	0	0.00539771545108749
TCGA-A3-3307-01A-01R-0864-07	0.00049336299943001	0	0.0020309299473227	0.26492260150166	0	0.192503927031671	0.0101987223858448	0.012257602752302	0	0.00963541182039439	0	0.00144967853391213	0.131195621661704	0	0.119133683646539	0.204734669667384	0	0.00209056988053285	0.0360323746731131	0	0	0.01332084349819
TCGA-B4-5834-01A-11R-1672-07	0.055091095270515	0	0.00694515436462287	0.137852201212048	0	0.223580403299761	0	0	0	0	0.00733512068497285	0.0346454140698086	0.0505276642618879	0	0.185935891554962	0.190195837833565	0.00490469658769946	0.000429561788670695	0.102556959071487	0	0	0
TCGA-G6-A8L6-01A-11R-A37O-07	0.0339268215534303	0	0.0129478484923015	0.15702080307363	0	0.269311717826723	0	0	0.0362188442632833	0	0.052776532166946	0.00181089274450781	0.201190062376147	0.0105152431946344	0.057413389550335	0.149801771830596	0	0	0.0170660729274651	0	0	0
TCGA-BP-4991-01A-01R-1334-07	0.00249339627345673	0.000100698416246168	0.000670284730282703	0.0709689780838881	0	0.203716662056412	0	0	0	0	0.080263783836276	0.0175040654857553	0.0431948655375027	0	0.119116690616649	0.339973228203179	0.0117974478526904	0	0.0945885765969231	0	0	0.0156113223107399
TCGA-A3-3347-01A-02R-1325-07	0.0302752674484173	0	0.00167014124987685	0.0982616926177674	0	0.169858967729727	0.00735825817014527	0.0164770193883396	0.0193524665306479	0.0130514340366461	0	0	0	0.187292016378049	0.0774877400229889	0.304394430385054	0	0	0.0370653371395831	0	0	0.0374552289027575
TCGA-A3-3308-01A-02R-1325-07	0.033884924829623	0	0.00668740417431537	0.096617480332463	0	0.150764745629216	0.0260773503089799	0.000362219138400493	0.0201065372296849	0	0.028832350289594	0	0.0747218053052697	0.0406959520777447	0.111397595546987	0.346074340952923	0.000857042980977122	0	0.0629202512038213	0	0	0
TCGA-MM-A84U-01A-11R-A37O-07	0.0554276509483462	0	0.0330790600671154	0.124628961973846	0	0.262311890094402	0	0.0108672970345923	0.0291044310763617	0	0	0.0725120314968979	0.0674016755079412	0	0.0719624336382472	0.189020895861936	0.0087577349190714	0	0.0749259373812435	0	0	0
TCGA-CJ-4907-01A-01R-1426-07	0.0572276444709677	0	0.00774061184142135	0.114022449105413	0	0.162824471585408	0	0.000969912387995778	0.0183825858238478	0	0.0225897713157734	0.0312256768180482	0.132800978462769	0	0.094014095243252	0.267789592436047	0.0150488001995659	0	0.0753634103094907	0	0	0
TCGA-BP-5196-01A-01R-1426-07	0.0221456273332158	0	0.0015797879818579	0.434330016707979	0	0.0784288893972096	0	0.066275081029624	0.0169846632419203	0.0222954679064659	0	0.0416040138708533	0	0.0791146662177017	0.0686731280509119	0.124890282353252	0	0	0	0.040320481264625	0	0.00335789464438302
TCGA-CJ-4889-01A-01R-1305-07	0.0408531315291669	0.0909730002527806	0.0830206696963669	0.171359347149413	0	0.207743002058919	0	0.0137772768154795	0.0153413558423097	0.0198254716836239	0	0.0490189499475519	0.00843517320323989	0	0.100497688604414	0.145166507735021	0.0090889722583579	0	0.0366528192958009	0	0.00497804464704976	0.00326858928050424
TCGA-AK-3428-01A-02R-1277-07	0.0692716869568169	0	0.00889680835063638	0.10283040974881	0	0.124179460948607	0.0044934114095734	0.00211289303101819	0.00668574182629315	0	0	0.00482590535585628	0.301213400648017	0.0280577132524254	0.0794609142669945	0.065806330293812	0	0.0220239335277647	0.0391683888734385	0	0.0401917315838011	0.100781269926136
TCGA-CJ-4874-01A-01R-1305-07	0.0105127047181653	0	0	0.430024454559211	0	0.0754018406818954	0.00701379661257828	0.017229191990357	0.0214046356116885	0.0633233687159672	0	0.0405014119690105	0.00527276087595203	0	0.128516868406765	0.156686455234699	0.00955692113637281	0.000437081080840049	0.03324060958981	0	0	0.000877898816687619
TCGA-CJ-4872-01A-01R-1305-07	0.147262290587829	0	0.0289943743223465	0.144155151157782	0	0.333264651973128	0.0136247919355634	0.008898012931038	0.000963916890079278	0	0	0.0260194366221924	0.0322783075794802	0.0317761518041315	0.0685096360904108	0.0953510065544366	0.0106118971579903	0	0.0569745839102301	0	0	0.00131579048336183
TCGA-CJ-4873-01A-01R-1305-07	0.0272895317780314	0	0.0376561655692389	0.207329578354402	0	0.228790995228794	0.0268713119346842	0.00853659652343287	0.0569752844864088	0	0.00528174290333078	0	0.0401998145967489	0.0277650355692463	0.0654047732728101	0.250582821635642	0.00352118139679672	0	0.0137951667504326	0	0	0
TCGA-G6-A8L7-01A-11R-A37O-07	0.00166700682747567	0	0.00271036414886329	0.400170381023363	0	0	0.0570165643747122	0.023033027881888	0.125342707277445	0	0.0109165026822461	0.16029203501734	0.0231166578196802	0.0382251444906558	0.0671112886771621	0.049204946405322	0.00572507070292673	0	0.0351468050588745	0	0	0.000321497612045148
TCGA-CZ-5467-01A-01R-1503-07	0.0456023926991189	0	0.00551816298172522	0.12736868281442	0	0.180798615486642	0.0259941997469639	0	0.00790227635925221	0.0259536348240633	0.0257385145347843	0	0.0291181732249135	0.0116412400980672	0.17408176368246	0.277078862416287	0	0	0.0632034811313033	0	0	0
TCGA-A3-3358-01A-01R-1541-07	0	0.00151805324702851	0.0235436554667533	0.227075405580742	0	0.222731997961263	0.00917278433034711	0.0260266748214902	0.0106279838971632	0.00615071984521721	0	0.00894533227110609	0.0334101026311726	0	0.0612947909122048	0.313940261379315	0.0207522266916587	0	0.0335554603957223	0	0	0.00125455056881634
TCGA-A3-3372-01A-02R-1325-07	0.0242018491333656	0	0.00663853359232285	0.174690939589338	0	0.248719807629586	0	0	0.0098820762952978	0.00320303617618241	0	0.0158905318723006	0.0809514627261562	0	0.163279084601376	0.146963379823327	0.00896668377997225	0	0.116612614780775	0	0	0
TCGA-CW-5584-01A-01R-1541-07	0.0386108233373383	0	0.00574297695758723	0.0276768903376652	0	0.269563526016646	0	0	0.00531488589147308	0	0	0.0384133772922139	0.215344087319581	0	0.112637943755543	0.197478004508547	0.00411587229244193	0.000386787593151796	0.0847148246978119	0	0	0
TCGA-B4-5838-01A-11R-1672-07	0.0560747851975023	0	0.0119705856728708	0.172217341620419	0	0.190648780670909	0.00781210780807206	0	0	0.0298521270513284	0	0.0350748850936413	0.0193757653187909	0.0584182893273032	0.109623111901513	0.20348096697874	0.00364495045372709	0	0.0890236227105613	0	0	0.0127826801946214
TCGA-B0-4699-01A-01R-1277-07	0	0	0	0.454215879383201	0	0.0632068271204153	0.0518285400803548	0.0523709963680402	0.0111718200596046	0.0380688783247111	0	0.0327874608098961	0.000825880760461586	0.0336911165763779	0.0557149078302121	0.166717124646196	0.0221768043734622	0	0	0	0.0157814174267999	0.00144234624026736
TCGA-B8-5550-01A-01R-1541-07	0.03126011667757	0	0.000986633778854346	0.15951554745295	0	0.156481838377864	0.0131823198272806	0.00572631278988817	0.0307754369577942	0	0	0.00385442854885374	0	0.165475927646861	0.0839305973564209	0.270707872542792	0.00177569612284493	0	0.0458667329943315	0	0	0.0304605389256946
TCGA-A3-A8OW-01A-11R-A37O-07	0.040973395373386	0	0.0134719963965002	0.429849995029549	0	0.0877238403194209	0	0.0266302276071741	0.0388954378501267	0.0169263920621289	0	0.0384638466454337	0.0308732551257696	0	0.051440114209361	0.151945404937592	0.0202357918244367	0	0.0462782248504645	0	0	0.00629207776865557
TCGA-BP-5201-01A-01R-1426-07	0.0335397302975283	0	0.0076261497658676	0.405940044374174	0	0.103090377779241	0.0264709723729583	0.0593381427011824	0.0276821632060666	0.0924829339827447	0	0.0300766195588232	0.0175544725595076	0	0.0902565520185357	0.0885538621598653	0	0.00038848201029693	0.0169994972132081	0	0	0
TCGA-BP-4989-01A-01R-1334-07	0.0982352177779025	0	0.0175194269580274	0.381845727470262	0	0.0648845832994928	0.0233696532400785	0.039895755700232	0.032989923428925	0.0753057994387126	0	0.0827216055856321	0.0101013849950337	0.00304456838915834	0.0432132843728038	0.069761300396552	0.0166696051269058	0	0.0376495487195749	0	0	0.00279261510070628
TCGA-BP-4162-01A-02R-1325-07	0.00318982486300379	0	0.0059224422571969	0.402033525731696	0	0.103309110606883	0	0.0403787404417686	0	0.0792041782369178	0	0.0713541090288943	0.00598707981572939	0	0.091850243071835	0.170452852246533	0.0113781339876886	0	0.0101750507802551	0	0	0.00476470893159914
TCGA-BP-5173-01A-01R-1426-07	0.014018891488597	0	0.00226275452738634	0.496045850131345	0	0.0581127034266744	0	0.050468896125972	0.00611292555711311	0.0447893866422739	0	0.0422836901109264	0.00843748734014921	0.00410408754082621	0.0933294017823041	0.115732532637952	0.0141371910910854	0.00333549890759193	0.0468287026898034	0	0	0
TCGA-B8-A8YJ-01A-13R-A39I-07	0.138787216734331	0	0.0296461678685269	0.0959021458218236	0	0.275492593763614	0.0288808597563977	0	0.011914052528171	0	0.0538058548353467	0	0.0575666120010968	0	0.0173439473883022	0.193344953175189	0	0.0101446354715292	0.0645760062321376	0	0	0.022594954423535
TCGA-B0-5080-01A-01R-1503-07	0.115768582737026	0	0.0627273894940955	0.260218912628608	0	0.196234002229117	0	0.00393070485388163	0.08463277229311	0	0	0.0399560968658137	0.0159710782135176	0.0109824941557545	0.0504999507163857	0.117781088298359	0	0	0.0381411338337729	0	0	0.00315579368055744
TCGA-BP-4163-01A-02R-1325-07	0.0402884167278537	0	0.00602838054542054	0.114623096613721	0	0.190037463467549	0	0	0.0172446070187458	0.00392353816666593	0	0.017388793385009	0.192844905400543	0	0.085156028879397	0.273457984660736	0	0	0.0590067851343603	0	0	0
TCGA-CJ-4899-01A-01R-1334-07	0.0599449128372872	0	0.00904522454065522	0.135374594351101	0	0.207305944183819	0.00668859338179689	0	0	0	0.035480463093383	0	0.0189233792458378	0.0127385528503162	0.0513611154685218	0.406332339799453	0.00246750358436109	0	0.0543373766634676	0	0	0
TCGA-BP-4977-01A-01R-1334-07	0.00993936998978818	0	0.00127620259940868	0.116467438976144	0	0.30677793570645	0	0.00353382082437599	0.0117200928489291	0.00599321613078136	0	0.0244824673800753	0.0377444617716668	0.0446226283186507	0.109905820059212	0.243274208323167	0.00997760948176618	0	0.0727142662314774	0	0	0.00157046135810686
TCGA-CJ-4634-01A-02R-1325-07	0.0239484256602039	0	0.00757175559860223	0.114775078133471	0	0.196198523146175	0.00430049613372849	0	0	0	0.0103612066102702	0.0199954489787398	0.121334877387315	0.0214862566795729	0.0513989385372838	0.318721002022874	0.00527044494937078	0	0.104637546162394	0	0	0
TCGA-B2-4101-01A-02R-1277-07	0.0278681317883565	0	0.00492240381754571	0.217849484250995	0	0.254906785052683	0	0	0.0138844921904388	0	0.0154662695696864	0.0414063911595423	0.0515580288635276	0	0.106493317969524	0.130092899440974	0.0438239910209582	0	0.0917278048757697	0	0	0
TCGA-BP-4998-01A-01R-1334-07	0.0103457100380867	0	0.00488737826842802	0.192280502602926	0	0.261497364282195	0.00514354187732599	0.00755399313875181	0	0	0.0242858937980006	0	0.0783498010175121	0	0.0618338660805143	0.276069898812707	0.0443458504721842	0	0.0334061996113679	0	0	0
TCGA-BP-5202-01A-02R-1426-07	0.00286584711591473	0	0.00342537032164536	0.125042521323426	0	0.227970219857696	0.00419202761627416	0	0	0.0171240990765043	0.0192851483069448	0.024879549396828	0.109932190749015	0.0659778895048454	0.110338802504324	0.230331555491361	0.00884339039579554	0	0.0497913883394259	0	0	0
TCGA-B8-5164-01A-01R-1420-07	0.0123394283986734	0	0.00152518593314831	0.542047039310693	0	0.0537296576182422	0.0145850958426903	0.0369162370621072	0.0217971682990505	0	0	0.0436540981573365	0.0238888890820364	0	0.0555538288647326	0.116496719191617	0.0226543421708586	0	0.0488019042554385	0	0.000698387411103648	0.00531201840227239
TCGA-DV-5573-01A-01R-1541-07	0.00850713831833184	0	0.0062921192195734	0.601350075681972	0	0	0.0126408961205745	0.0366825850975294	0.0299594919578808	0.0807481578370431	0	0.063178159903641	0.0181812004952815	0	0.0404257963076498	0.0638239471169257	0.0117395776048807	0	0.0264708543387156	0	0	0
TCGA-B0-5697-01A-11R-1541-07	0.0371345099237945	0	0.00584239059068895	0.390155057943904	0	0.111784686562275	0.0138926634436588	0.0224827874768164	0.0248805236295315	0.0166875685487899	0	0.0495204468176529	0.0167846573296158	0	0.0490970397234498	0.177619989798704	0.0191619859408905	0	0.0550797904735343	0	0	0.00987590179669342
TCGA-BP-4993-01A-02R-1420-07	0.0283884739548294	0	0.00748871237696868	0.368907927080343	0	0.18132953840514	0.038156659689952	0.00251651301151007	0	0.0161685618999304	0	0.0386884598446114	0.0237004632835316	0	0.0653651797525048	0.155095366540051	0.00855758148870916	0	0.065636562671919	0	0	0
TCGA-B0-4817-01A-01R-1277-07	0	0.00291233686079541	0.00901653767119267	0.0433034327952412	0	0.136769890504408	0.0176755911214425	0.0334610882095484	0	0.028301235912667	0	0.0474132140596525	0	0.0509378239809301	0.0339202327139656	0.0861790295704876	0	0	0.0375629113089866	0	0	0.472546675290682
TCGA-A3-3359-01A-01R-0864-07	0.0373055186062681	0	0.00369455811119037	0.207333569448029	0	0.314929525952899	0.00671816703246784	0.00264293584034471	0.00947948595064926	0	0	0.00599454570772452	0.0447879527509178	0	0.138663322661319	0.166334586715397	0.00728646850715492	0	0.0536383131474879	0	0.00119104956815078	0
TCGA-B0-4827-01A-02R-1420-07	0.102057134786085	0	0.143520194566271	0.216798183646992	0	0.147611056547353	0	0.0196933906038669	0.00889963251990926	0	0	0.0549459732595103	0.030809818701076	0	0.0564762494686657	0.172359482870022	0	0	0.0415156978507425	0	0	0.00531318517950705
TCGA-B2-A4SR-01A-11R-A266-07	0.0384770566612056	0	0.00726665578724319	0.157672982154727	0	0.262077116063651	0.0154477043411643	0.022037462501896	0	0	0.0401290528571288	0	0.0144813110178088	0.0113365047524068	0.123062035037957	0.180133462794976	0.0701755190183067	0	0.0577031370115285	0	0	0
TCGA-B2-5641-01A-01R-1541-07	0.0357207002885738	0	0.000927515391733275	0.427964104129678	0	0.0237293780167926	0	0.0424941971575524	0.0519711721577881	0.0892718835557784	0	0.023327870232984	0.0523133581289445	0.00284343495847112	0.05967664597975	0.157027347377626	0	0	0.0289461068068229	0	0	0.00378628581750467
TCGA-CJ-4882-01A-02R-1426-07	0.132249411540877	0	0.0506432985792703	0.18730154250855	0	0.340042573317326	0.0304507727287654	0	0.0600245153033644	0	0.000824448094156096	0	0.00473210079097516	0.0286841730846918	0.0601907850080698	0.0625740810710051	0.0170014093427708	0	0.0185349331390743	0	0	0.00674595549110331
TCGA-BP-4795-01A-02R-1420-07	0.078631583859475	0	0.0120722937896862	0.094051258736036	0	0.264344209153588	0.0266721611732798	0	0.0301603143980258	0	0	0.0572533372841055	0.0508396848445504	0	0.0258150940334525	0.163438421377784	0.0734360085301209	0.000445738987763701	0.120178389999935	0	0	0.00266150383219705
TCGA-CW-5588-01A-01R-1541-07	0.0384707891080285	0	0.00151449830035038	0.108257999415956	0	0.207937169935159	0.0107217160316564	0	0.00404685802306064	0.00639784532092812	0	0.00111280787501542	0.102189595058711	0.0777666488077914	0.0613467412595776	0.329093187733807	0.00635329252236803	0	0.0327008031295496	0	0	0.0120900474780408
TCGA-CZ-5464-01A-01R-1503-07	0.00964386474365425	0	0.0122467379677336	0.190358971317344	0	0.195373332378468	0	0.0361167066645967	0.0349038916033885	0.0619025660255861	0	0.0639515802298924	0.0522903674171285	0.0427781575029482	0.0762121481601545	0.165052440818168	0.00756960178964424	0	0.0515996333812925	0	0	0
TCGA-BP-4762-01A-02R-1289-07	0.0934461235287797	0	0.027299748829898	0.150814310117595	0	0.147414910044261	0.00363701840114783	0	0.0273958764268266	0.0197470806427816	0	0.0265180115004195	0.0610669411754253	0	0.0494575608668321	0.226548292347231	0.0731286204499015	0	0.0906765662736606	0	0.00175245193755904	0.00109648745768168
TCGA-B2-5633-01A-01R-1541-07	0	0	0	0.12986038899084	0	0.228611773041895	0.0101726793257584	0.0112477394448015	0.035157619420405	0	0	0.016470156643813	0.0578455056857153	0.0606318935583312	0.0797785519394277	0.302344347480255	0.00943889294122572	0	0.054598334263597	0	0	0.00384211726393483
TCGA-BP-5178-01A-01R-1426-07	0.130024269309501	0	0.0180035262674337	0.105157724181089	0	0.198377799112736	0.0123534808273189	0	0.0597540439801747	0	0.0287813111818744	0	0	0.126416635446702	0.0318715804191284	0.25409184838661	0	0	0.0222763654627763	0	0	0.0128914154246557
TCGA-B0-5115-01A-01R-1420-07	0.0639404098507768	0	0.014232549018315	0.0764885660754894	0	0.394952150904614	0.016526108981389	0.00231883503383927	0.00915258318045666	0	0.0616951960395826	0	0.0285617122496954	0.0364865093362339	0.0818513080830131	0.155820771215509	0.0177909927393513	0.000133256345791066	0.0400490509459431	0	0	0
TCGA-B8-4622-01A-02R-1277-07	0.00648178016306844	0	0.000977949126966406	0.0821635632338504	0	0.285082355078326	0.00278875644208235	0	0.0201142137495858	0	0.0807740453928845	0	0.137891228513528	0	0.0624234953812964	0.265649488509647	0.00100305581011834	0	0.0477396773516883	0	0	0.00691039124695723
TCGA-B0-5102-01A-01R-1420-07	0.0465738796602063	0	0.00823486822006013	0.210753350842918	0	0.303427834495334	0.00281225695990764	0.00610126322024015	0.00363364155162601	0.00207742837724214	0	0.0256330389950498	0.00481911515181033	0.0302277712436986	0.0908769141035299	0.23376096015588	0.00641836298287707	0	0.0246493140396204	0	0	0
TCGA-BP-5008-01A-01R-1334-07	0.0556299443254097	0	0.00111012136655233	0.205787733190034	0	0.351845435816629	0	0.00256020858046083	0	0	0	0.0165992970921468	0.0164564119573354	0.0611059146910804	0.110271539387946	0.109279293004035	0.0143836543049431	0	0.0275584188007034	0.00822429215885125	0	0.019187735323873
TCGA-CJ-4642-01B-01R-1305-07	0.155514863283197	0	0	0.0927049466211936	0	0.102915015536892	0	0.0131557544903967	0	0	0.0433073030214864	0.00146721896614872	0	0.210320588904338	0.0448871221123791	0.22174794531746	0.013584292417579	0	0.100394949328929	0	0	0
TCGA-A3-3362-01A-02R-1325-07	0.0460675272612668	0	0.00093707363044627	0.182718380719666	0	0.22041215853663	0.0205502325640088	0	0	0	0.00175682660895208	0.00371350242907261	0.0821015299271123	0	0.0970306661687716	0.250320594703308	0.00113439881189666	0	0.0751610720448194	0	0	0.0180960365940495
TCGA-B2-5639-01A-01R-1541-07	0.0602852791188313	0	0.0596026410450897	0.0734523041936315	0	0.225924576640413	0	0.026899107868384	0.0843596942860526	0.00234496978694392	0	0.0160523182408097	0.121388489171165	0	0.0693468908189172	0.146002081144809	0.0831370532539727	0	0.0260899202423436	0	0	0.00511467418863686
TCGA-CZ-5458-01A-01R-1503-07	0.0385668138682014	0	0.00397474861157098	0.190452262339635	0	0.415460322858334	0.0108308586194353	0	0	0	0	0.0100789643847809	0.082853372587073	0	0.0717915262060366	0.146223088086052	0.000871826500245036	0.00221351145971239	0.0235163129284992	0	0	0.00316639155042417
TCGA-AS-3778-01A-01R-A32Z-07	0.0116658349779239	0	0.00491086212453869	0.156540678365731	0	0.203178435193098	0.0229816937358409	0	0	0	0.0315139420437564	0	0.0758813086142438	0	0.132698653730527	0.296392616101683	0	0	0.0602271104504782	0	0	0.00400886466217915
TCGA-B0-4693-01A-01R-1277-07	0	0	0.0254277650506715	0.368899025541766	0	0.178879493635574	0.0218237970576406	0.00119117703510985	0.014586983416837	0.0127939413853687	0	0.00660956551014567	0.0979566480949415	0	0.115485864983424	0.128007434844929	0	0	0.0237401731116016	0	0	0.00459813033199066
TCGA-CJ-4884-01A-01R-1305-07	0.0218977169276485	0	0.00538696450605214	0.206529509345894	0	0.249983008091541	0.000191577069157339	0.0189736615754492	0.0263579609624596	0.00576698159328828	0	0.052080892188549	0.0117290702380152	0.0234899181572672	0.0735782524148103	0.204686270808361	0.014399554627095	0.00141354673772753	0.082175387760737	0	0	0.00135972699594692
TCGA-B0-5710-01A-11R-1672-07	0.0302696293843087	0	0.000251772169469308	0.102094895605474	0	0.274633002042144	0.0158636093735909	0.0465071543179787	0.00117869147301266	0.04728535524651	0.0257091329259034	0	0.0143910148164336	0.155749339486628	0.109550693769289	0.134284441785302	0.00693157415521784	0	0.0352996934487389	0	0	0
TCGA-BP-4353-01A-02R-1289-07	0.0102853026445857	0	0.00631987134272406	0.148225899107894	0	0.187310022410656	0.0124252511009736	0	0	0.0170084807288025	0	0.0255247204897912	0.00498500244768844	0	0.0635694508525898	0.428650641923671	0.00413422315147971	0	0.0903570948523012	0	0	0.0012040389468422
TCGA-GK-A6C7-01A-11R-A33J-07	0.0262552287604988	0	0.0101602941460851	0.165383730675506	0	0.233700277847618	0	0.0172987835865943	0	0	0.0699738742801839	0.0600229742555863	0.0799606164638588	0	0.0921164717090007	0.122617250769622	0.0265516381732826	0	0.0959588593321629	0	0	0
TCGA-BP-4761-01A-01R-1289-07	0	0	0.111097652536898	0.29505442630682	0	0.190967474466396	0.011675338914584	0.0371727154213309	0.0347857307568869	0	0	0.060492481876515	0.0309729971361371	0.0337406856216674	0.064310891061708	0.0840292054410656	0.00624405711415091	0	0.039456343345841	0	0	0
TCGA-A3-3329-01A-01R-0864-07	0.0356444007996015	0	0.00562180690363177	0.145615103167556	0	0.270094766900339	0.0170257929436571	0.0422954341458882	0.0118004506584099	0.00297575703279819	0	0	0.0703240631850169	0	0.129936154490179	0.23872853984753	0	0	0.0274145692575359	0	0	0.00252316066785686
TCGA-BP-4332-01A-01R-1289-07	0.0204379933204735	0	0.00311485778955176	0.182315515738726	0	0.0755713763996083	0.00323059073128647	0	0.00224993457579341	0	0.00529574459958481	0.0382155244498794	0.0610035168288868	0.091691359065674	0.0311095403595529	0.381838134051288	0.0050603833256082	0	0.0988655287640859	0	0	0
TCGA-CJ-4643-01A-02R-1325-07	0.0495886559673998	0	0.0112906000366834	0.0847308936797539	0	0.370169081680258	0	0	0	0	0.00790470481739998	0.0420121011792128	0.0929520455552455	0	0.13223106936046	0.138632171377774	0.0204499649058504	0	0.0443102616260889	0	0.00572844981387355	0
TCGA-B8-A54G-01A-11R-A266-07	0	0	0.00231547815518738	0.48661813740066	0	0.00428458273802883	0	0.0387604349943665	0.00842101052595528	0.0836230754745813	0	0.0488704862531089	0.0667268164965551	0	0.0659618018988744	0.160402552884305	0.0340156231783774	0	0	0	0	0
TCGA-B0-5698-01A-11R-1672-07	0.0792863477460059	0	0.0122767442277675	0.16669536866154	0	0.2711330953637	0.0146082043077566	0.0158940766354648	0.0172822849000384	0	0	0	0.0893754819777721	0.0400559359214066	0.101072585793769	0.115086012115108	0.00870784820552819	0.00447600942853208	0.0488751910811197	0	0.00297142531015121	0.0122033883243391
TCGA-BP-5199-01A-01R-1426-07	0.0138442154316141	0	0.0129962584636168	0.526945832820064	0	0.0152021727303659	0.011385530090105	0.0734061600813924	0.0313662793028159	0.0263573800973482	0	0.068003724137506	0.00538154178083788	0.0311804295128419	0.057339017266717	0.0709712918590675	0.00798525427564197	0	0.0476349121500652	0	0	0
TCGA-B0-4700-01A-02R-1541-07	0.0476869312761284	0	0.011774201430556	0.335096535095333	0	0.123207496905375	0.0329833820678572	0.0477941940980175	0.0353413690077334	0.0203725977380701	0	0.0214411905529165	0	0.0849717703094307	0.107401023450018	0.103171748064449	0.00851816464743423	0	0.0170183400390582	0	0	0.00322105531762237
TCGA-AK-3460-01A-02R-1277-07	0.0026977875280665	0	0.00204037510349369	0.196800413567853	0	0.225102986825216	0.0232574953963473	0	0	0	0.0527177952339739	0	0.0760256582222315	0	0.0593550572970305	0.321650275406709	0	0.00416378060503098	0.0361883748140471	0	0	0
TCGA-AK-3458-01A-01R-1503-07	0.00562623679591282	0.00638297113393803	0	0.252054203836811	0	0.221389592653581	0.0533636695481085	0	0	0.144742517759094	0.0307987203351049	0	0.00809875697186472	0	0.0683466875971016	0.148754483887969	0.0316110833965057	0	0.0288310760840085	0	0	0
TCGA-CZ-5984-01A-11R-1672-07	0.114067288811617	0	0.0772742817717438	0.114727069477567	0	0.329773003058644	0.012197372949807	0	0.0218043186691564	0	0.0296314932307813	0.00570292567022814	0.031773220789432	0	0.054511466224008	0.134016868084605	0.0493128535676548	0.00601135244269308	0.0168664091885662	0	0	0.00233007606349638
TCGA-A3-3324-01A-02R-1325-07	0	0	0.00255901891222814	0.295879157544921	0	0.205476057425269	0	0.0134268275997621	0.0178294475763412	0.0147814322548115	0	0.0147091455968092	0.0889838253954167	0	0.0875039832148728	0.211045318944885	0.0123626264266232	0	0.0343434341401136	0	0	0.00109972496794683
TCGA-CJ-4912-01A-01R-1426-07	0.0447905088396855	0	0.0664922068711661	0.128820423362484	0	0.207478767541529	0	0.0172325300959686	0.0488160828752895	0	0.0991000623608519	0	0.026819521799794	0.0751693705229498	0.0243417226560977	0.248580533883268	0	0	0.0123582691909165	0	0	0
TCGA-A3-3378-01A-02R-1325-07	0.0768314120616948	0	0.0118230303271343	0.0894335394835958	0	0.216016501138319	0.017068415883306	0.0303955260926516	0.00371910638795045	0	0	0.0189534066848122	0.00723487075743266	0	0.0737469008150966	0.304768757092547	0.0228068821590465	0	0.0450230335013998	0	0	0.0821786176150138
TCGA-A3-3343-01A-01R-0864-07	0.045188983908466	0	0.00967361600769473	0.0763905548359174	0	0.293955009484565	0	0	0	0	0.0310038218830648	0.023866456947203	0.0713437490627141	0.0231525190904812	0.124533964136598	0.166336732401896	0.0279579181276773	0	0.0976883321058998	0	0	0.00890834200782237
TCGA-CJ-4887-01A-01R-1305-07	0.0071859402526452	0	0.00224255864193928	0.444210050418636	0	0.0491324562785069	0.00719823648208127	0.037191312790921	0.0429586313971967	0	0	0.0306927571354317	0.0663033585857587	0	0.0800244304509651	0.216858965574021	0.00348901129729289	0	0.0125122906946046	0	0	0
TCGA-DV-5574-01A-01R-1541-07	0.109293358971693	0	0.0851585137502187	0.230231982370551	0	0.0852674080767142	0.0355903544055511	0	0.00060790916385577	0.0171186668259888	0	0	0.0247905242283387	0.047131397340445	0.0536749317694978	0.259067998173905	0.0369190807139775	0	0.0136154566139905	0.00149687170386419	0	3.55458914094638e-05
TCGA-B0-4816-01A-01R-1503-07	0.0148163519031861	0	0	0.097327264308826	0	0.207390931642375	0	0	0.0096008419253526	0	0.0873515907698021	0	0.252144733328593	0	0.0411286447178262	0.251549557440595	0	0.00169310487720847	0.03448185310748	0	0	0.00251512597875514
TCGA-A3-3311-01A-02R-1325-07	0.0691262636737945	0	0.0352350579922637	0.178021866115719	0	0.166041509520552	0.0023148819430403	0.0333983845757565	0.0136439971963239	0.025222018874167	0	0.00102297909917165	0.134921316434842	0	0.0718745874767666	0.228121431791526	0.00129607883622128	0	0.036133372185662	0	0	0.00362625428419379
TCGA-CJ-4868-01A-01R-1305-07	0.0269128866904623	0	0.00555916327857172	0.256925103985526	0	0.141722642038291	0.0328241001707631	0.0180207186667673	0.0245249984414905	0	0.00149739515745695	0	0.0220506747293271	0.0994819629026715	0.0850284938648359	0.210183775593753	0.0267315239748346	0	0.0315626494518565	0	0	0.016973911053392
TCGA-B8-4148-01A-02R-1325-07	0.0335945859857026	0	0.0118010255667469	0.529402507402719	0	0.0864729513472252	0.018633346296233	0.0259385050304906	0.0174632518480377	0	0	0.0397852311051079	0.0398662204197201	0	0.0964547463831769	0.0820083497437657	0.00991235810899979	0	0	0.00866692076207507	0	0
TCGA-CJ-4886-01A-01R-1305-07	0.0134157132074111	0	0.00284791612187894	0.283003741445759	0	0.212273056212422	0	0.00815563898781479	0.0118262410121739	0.0499406343659244	0	0.0551047724913115	0.0189204046599305	0	0.109722053619131	0.212181868805033	0.00312980231487072	0	0.0194781567563402	0	0	0
TCGA-AK-3429-01A-02R-1325-07	0.0115948542967269	0	0.0111244134179681	0.444511547371025	0	0.128388064435198	0.0161278913958602	0.0389458261906491	0.0255929989020843	0.0770734038542404	0	0.0339324121235627	0.00657368738395054	0	0.0986078580583375	0.0505262014470229	0.0205748172855263	0	0.0364260238378472	0	0	0
TCGA-B0-4714-01A-01R-1277-07	0	0	0.00214378278371435	0.5765815085456	0	0	0.0347947817642567	0.00967813124688695	0.0223317020286692	0	0.023725529370475	0.0258418660942835	0.0188409251765379	0	0.10654569715002	0.136127832154777	0.00169369815027821	0	0.0416945455345012	0	0	0
TCGA-CZ-5454-01A-01R-1503-07	0.00663102290836456	0	0	0.133569281007201	0	0.102549255966201	0.0112862469883801	0	0	0.00514961693771683	0	0.0189498104906317	0	0.181951508592127	0.0175373778002561	0.45306429385165	0.0210255613533878	0.00934651436913096	0.0220527534462833	0	0	0.0168867562886688
TCGA-BP-4790-01A-01R-1305-07	0.0331229678131481	0	0.000788707649616812	0.24924882891445	0	0.275628281806752	0.0197083613692837	0.00444489448191119	0.0101529192586971	0	0	0.0465587418572984	0.0190666609000193	0.0669295908769153	0.0807175278621595	0.113035362577506	0.0257031406456649	0	0.0548940139865772	0	0	0
TCGA-B0-5107-01A-01R-1420-07	0	0.00688247230127691	0	0.526212637874628	0	0	0.0114279551871711	0.0319200915876233	0.101784409635513	0	0	0.0223986419957782	0.0496355621181387	0	0.128812477499391	0.120159527360538	0	0	0	0.000766224439941659	0	0
